# Supplementary material for: α-Hemolysin from Staphylococcus aureus Changes the Epigenetic Landscape of Th17 Cells
Source: Immunohorizons. 2024 Sep 6;8(9):606–21. doi: 10.4049/immunohorizons.2400061 (PMC11447695; doi:10.4049/immunohorizons.2400061)
Supplement: Supplementary DataSet 1 (XLS) [file IH_2400061_Supplemental_2.xls]

## Sheet: DESEQ2
GeneID	GeneName	baseMean	FoldChange	log2FoldChange	lfcSE	stat	pvalue	padj
ENSG00000253651	SOD1P3	57.6553	0.0615934	-4.02108	0.301527	-13.3357	1.43411e-40	3.02324e-36
ENSG00000144290	SLC4A10	129.615	0.0947322	-3.4	0.28114	-12.0936	1.14154e-33	1.20324e-29
ENSG00000125384	PTGER2	274.422	0.113475	-3.13955	0.290602	-10.8036	3.3098e-27	9.96771e-24
ENSG00000115523	GNLY	390.931	0.137271	-2.8649	0.363011	-7.89205	2.97267e-15	3.91667e-12
ENSG00000071575	TRIB2	847.778	0.172943	-2.53164	0.228744	-11.0676	1.80219e-28	7.5984e-25
ENSG00000198133	TMEM229B	125.753	0.201473	-2.31134	0.283986	-8.13893	3.98783e-16	6.46672e-13
ENSG00000235505	AP002004.1	231.82	0.207132	-2.27138	0.194376	-11.6855	1.51272e-31	7.9724e-28
ENSG00000162630	B3GALT2	56.4799	0.22829	-2.13106	0.338344	-6.29851	3.00511e-10	1.58377e-07
ENSG00000245164	LINC00861	1119.49	0.231365	-2.11176	0.36566	-5.7752	7.68604e-09	2.11286e-06
ENSG00000111796	KLRB1	168.357	0.233235	-2.10014	0.318863	-6.58635	4.50767e-11	2.96957e-08
ENSG00000226025	AC005515.1	86.5645	0.239833	-2.0599	0.25546	-8.06347	7.41566e-16	1.11664e-12
ENSG00000255733	IFNG-AS1	32.8039	0.239915	-2.05941	0.35356	-5.82478	5.71871e-09	1.69797e-06
ENSG00000173585	CCR9	13.8771	0.252975	-1.98294	0.361749	-5.48152	4.21685e-08	8.58747e-06
ENSG00000272163	AF106564.1	15.6309	0.254812	-1.9725	0.347184	-5.68141	1.33589e-08	3.43438e-06
ENSG00000172215	CXCR6	931.457	0.2559	-1.96635	0.309676	-6.3497	2.15732e-10	1.22915e-07
ENSG00000283738	AC241640.1	34.9869	0.257422	-1.95779	0.371833	-5.26525	1.39997e-07	2.07837e-05
ENSG00000169884	WNT10B	43.8854	0.261942	-1.93268	0.314848	-6.13847	8.33216e-10	3.5847e-07
ENSG00000062524	LTK	40.0921	0.268908	-1.89482	0.322202	-5.88084	4.08182e-09	1.30377e-06
ENSG00000164398	ACSL6	265.935	0.26976	-1.89025	0.257942	-7.32821	2.33244e-13	2.58791e-10
ENSG00000198932	GPRASP1	654.732	0.269888	-1.88957	0.282868	-6.68001	2.38922e-11	1.6789e-08
ENSG00000232788	AC078883.3	53.5851	0.278933	-1.84201	0.308464	-5.97154	2.35019e-09	8.84721e-07
ENSG00000127318	IL22	15.6874	0.279176	-1.84076	0.370836	-4.9638	6.91274e-07	6.62398e-05
ENSG00000236525	AC007278.2	21.9939	0.279193	-1.84066	0.340607	-5.40408	6.51434e-08	1.10749e-05
ENSG00000000971	CFH	111.888	0.284961	-1.81116	0.355487	-5.09487	3.4898e-07	3.99828e-05
ENSG00000115602	IL1RL1	23.147	0.291942	-1.77625	0.331889	-5.35193	8.70213e-08	1.41115e-05
ENSG00000135960	EDAR	67.2093	0.292391	-1.77403	0.357913	-4.95659	7.17395e-07	6.7818e-05
ENSG00000069188	SDK2	165.897	0.293046	-1.7708	0.338311	-5.23423	1.65671e-07	2.37586e-05
ENSG00000262187	AC137800.2	47.2834	0.295597	-1.7583	0.298465	-5.89114	3.83537e-09	1.24782e-06
ENSG00000115607	IL18RAP	239.759	0.297443	-1.74931	0.307579	-5.68736	1.29017e-08	3.35778e-06
ENSG00000235532	LINC00402	57.3616	0.299348	-1.74011	0.282057	-6.16934	6.85751e-10	3.07581e-07
ENSG00000188282	RUFY4	44.294	0.299793	-1.73796	0.305495	-5.68901	1.27781e-08	3.35778e-06
ENSG00000107611	CUBN	257.547	0.303288	-1.72124	0.254154	-6.77243	1.2664e-11	9.53467e-09
ENSG00000163508	EOMES	107.067	0.304373	-1.71609	0.354245	-4.84436	1.27024e-06	0.000101431
ENSG00000135925	WNT10A	148.701	0.30459	-1.71506	0.288164	-5.95167	2.65416e-09	9.64694e-07
ENSG00000267676	THA1P	14.9272	0.305239	-1.71199	0.366567	-4.67034	3.00707e-06	0.000188107
ENSG00000276125	CCL4L2	17.6537	0.305453	-1.71098	0.369154	-4.63485	3.5719e-06	0.000213729
ENSG00000265263	AC124066.1	14.7716	0.308403	-1.69711	0.31215	-5.43684	5.42343e-08	9.77191e-06
ENSG00000048052	HDAC9	82.6865	0.313356	-1.67412	0.296496	-5.64636	1.6388e-08	4.0644e-06
ENSG00000113369	ARRDC3	1554.68	0.314934	-1.66688	0.21286	-7.83086	4.84561e-15	6.00884e-12
ENSG00000007516	BAIAP3	81.1565	0.318637	-1.65001	0.281364	-5.86433	4.50936e-09	1.39797e-06
ENSG00000175707	KDF1	11.9256	0.321031	-1.63922	0.358153	-4.57686	4.72013e-06	0.000265347
ENSG00000164342	TLR3	23.4249	0.322209	-1.63393	0.362462	-4.50787	6.54806e-06	0.000336119
ENSG00000236213	AC006369.1	34.7459	0.325	-1.62149	0.330434	-4.90716	9.24067e-07	8.28947e-05
ENSG00000166126	AMN	41.5215	0.32911	-1.60336	0.294897	-5.437	5.41842e-08	9.77191e-06
ENSG00000254750	CASP1P2	29.2675	0.32954	-1.60147	0.290549	-5.51188	3.55025e-08	7.48429e-06
ENSG00000130643	CALY	9.63675	0.331133	-1.59452	0.352629	-4.5218	6.13158e-06	0.00032107
ENSG00000169918	OTUD7A	396.305	0.331934	-1.59103	0.167183	-9.51672	1.78725e-21	4.70962e-18
ENSG00000114541	FRMD4B	622.606	0.336576	-1.571	0.130637	-12.0257	2.60324e-33	1.8293e-29
ENSG00000174807	CD248	58.5663	0.33911	-1.56018	0.309829	-5.0356	4.76344e-07	4.93676e-05
ENSG00000260807	AC009041.2	246.346	0.342859	-1.54431	0.295377	-5.22826	1.7111e-07	2.43728e-05
ENSG00000171502	COL24A1	10.116	0.345376	-1.53376	0.371819	-4.12501	3.70714e-05	0.00126049
ENSG00000234389	AC007278.1	20.1235	0.346391	-1.52953	0.360071	-4.24784	2.15841e-05	0.000847326
ENSG00000164283	ESM1	11.9351	0.348324	-1.5215	0.37182	-4.09202	4.27627e-05	0.00139117
ENSG00000145649	GZMA	223.976	0.348644	-1.52017	0.371222	-4.09505	4.2208e-05	0.00137952
ENSG00000170074	FAM153A	327.233	0.354718	-1.49525	0.279307	-5.35344	8.62979e-08	1.41027e-05
ENSG00000159640	ACE	172.992	0.355896	-1.49047	0.334545	-4.45523	8.38043e-06	0.000406133
ENSG00000183662	FAM19A1	8.91189	0.356977	-1.4861	0.366938	-4.05	5.12187e-05	0.00159725
ENSG00000005513	SOX8	63.6559	0.357993	-1.482	0.280719	-5.2793	1.29677e-07	1.98095e-05
ENSG00000277586	NEFL	50.3802	0.359113	-1.47749	0.303953	-4.86091	1.16846e-06	9.64993e-05
ENSG00000186088	GSAP	278.138	0.360155	-1.47331	0.295223	-4.99051	6.02198e-07	5.90462e-05
ENSG00000166341	DCHS1	331.143	0.360593	-1.47156	0.309761	-4.75062	2.02798e-06	0.000139257
ENSG00000158321	AUTS2	485.229	0.361872	-1.46645	0.359948	-4.07406	4.62016e-05	0.00148246
ENSG00000166819	PLIN1	32.578	0.362142	-1.46537	0.335835	-4.36338	1.2807e-05	0.000566005
ENSG00000113319	RASGRF2	551.624	0.364691	-1.45526	0.134626	-10.8096	3.09882e-27	9.96771e-24
ENSG00000103569	AQP9	34.6334	0.365632	-1.45154	0.341309	-4.25285	2.11063e-05	0.000837659
ENSG00000186350	RXRA	116.113	0.367864	-1.44275	0.248831	-5.79812	6.70609e-09	1.91042e-06
ENSG00000168477	TNXB	32.9517	0.369201	-1.43752	0.317961	-4.52106	6.15305e-06	0.00032107
ENSG00000172985	SH3RF3	45.6015	0.372387	-1.42513	0.351743	-4.05161	5.08655e-05	0.00159094
ENSG00000187922	LCN10	17.5647	0.373652	-1.42023	0.296078	-4.79683	1.612e-06	0.000116601
ENSG00000124256	ZBP1	120.209	0.374591	-1.41661	0.290403	-4.87809	1.07117e-06	9.29275e-05
ENSG00000168672	FAM84B	335.587	0.376965	-1.4075	0.163217	-8.6235	6.49399e-18	1.52111e-14
ENSG00000186204	CYP4F12	35.5531	0.377794	-1.40433	0.292983	-4.79321	1.64132e-06	0.00011729
ENSG00000111644	ACRBP	79.8269	0.378198	-1.40279	0.222598	-6.30188	2.94048e-10	1.58377e-07
ENSG00000034053	APBA2	317.86	0.378762	-1.40063	0.268456	-5.21738	1.81471e-07	2.54768e-05
ENSG00000178607	ERN1	1585.35	0.378989	-1.39977	0.191341	-7.31557	2.56283e-13	2.70136e-10
ENSG00000101842	VSIG1	255.245	0.379809	-1.39665	0.299961	-4.65611	3.2224e-06	0.000199389
ENSG00000230438	SERPINB9P1	125.371	0.379897	-1.39632	0.280003	-4.98681	6.13842e-07	5.99092e-05
ENSG00000109787	KLF3	864.181	0.380079	-1.39563	0.241091	-5.7888	7.089e-09	1.99258e-06
ENSG00000112486	CCR6	136.832	0.382018	-1.38829	0.231681	-5.99225	2.06954e-09	7.93237e-07
ENSG00000183690	EFHC2	9.89579	0.382542	-1.38631	0.368209	-3.76501	0.000166543	0.00373896
ENSG00000275302	CCL4	62.0786	0.383331	-1.38334	0.345674	-4.00186	6.28465e-05	0.00182993
ENSG00000151623	NR3C2	271.721	0.385437	-1.37543	0.300015	-4.58455	4.54968e-06	0.000259221
ENSG00000118156	ZNF541	20.9602	0.385722	-1.37437	0.364725	-3.76823	0.000164408	0.00370287
ENSG00000100311	PDGFB	224.043	0.386506	-1.37144	0.302225	-4.53781	5.68421e-06	0.000307006
ENSG00000230090	AC108025.1	34.0367	0.387343	-1.36832	0.325176	-4.20792	2.57727e-05	0.000967132
ENSG00000004399	PLXND1	581.885	0.387354	-1.36827	0.322767	-4.23921	2.24312e-05	0.000875689
ENSG00000182230	FAM153B	161.721	0.389193	-1.36144	0.277092	-4.91333	8.95413e-07	8.13629e-05
ENSG00000242732	RTL5	94.8312	0.38952	-1.36023	0.326197	-4.16996	3.04647e-05	0.00109222
ENSG00000130635	COL5A1	10.7767	0.390563	-1.35637	0.371171	-3.65431	0.000257877	0.00500531
ENSG00000240751	AC026348.1	11.1386	0.391499	-1.35292	0.342057	-3.95525	7.64552e-05	0.00212501
ENSG00000236304	AP001189.1	13.6362	0.393015	-1.34734	0.365423	-3.68708	0.000226845	0.00464363
ENSG00000269220	LINC00528	66.1045	0.393743	-1.34467	0.285901	-4.70329	2.56008e-06	0.000165549
ENSG00000274979	AC020656.2	164.721	0.394925	-1.34035	0.215732	-6.21302	5.19751e-10	2.4902e-07
ENSG00000204677	FAM153C	106.02	0.395333	-1.33886	0.343434	-3.89845	9.68118e-05	0.00253527
ENSG00000180644	PRF1	660.226	0.395641	-1.33774	0.267172	-5.00702	5.52802e-07	5.49699e-05
ENSG00000268869	ESPNP	10.3573	0.395776	-1.33724	0.367282	-3.64091	0.000271673	0.00520177
ENSG00000226530	AL158055.1	12.158	0.397771	-1.32999	0.332749	-3.99698	6.41562e-05	0.00184261
ENSG00000093072	ADA2	751.106	0.398194	-1.32846	0.357615	-3.71477	0.000203392	0.004292
ENSG00000240710	AL512306.3	34.9872	0.399387	-1.32414	0.345002	-3.83807	0.000124006	0.00302917
ENSG00000268204	AC008763.1	37.4394	0.399511	-1.32369	0.297472	-4.44981	8.59472e-06	0.000411949
ENSG00000125084	WNT1	17.7243	0.401266	-1.31737	0.325663	-4.04519	5.22814e-05	0.00161842
ENSG00000205129	C4orf47	28.3591	0.402281	-1.31372	0.367141	-3.57826	0.00034589	0.00622159
ENSG00000197057	DTHD1	26.8429	0.402484	-1.313	0.327448	-4.00979	6.0773e-05	0.00178187
ENSG00000242736	TRBV1	10.9308	0.402686	-1.31227	0.34513	-3.80225	0.000143385	0.00335483
ENSG00000163823	CCR1	82.8859	0.404537	-1.30566	0.353752	-3.69088	0.000223478	0.00459176
ENSG00000276053	LAIR1	80.2332	0.404567	-1.30555	0.264697	-4.93225	8.12876e-07	7.5824e-05
ENSG00000008283	CYB561	259.188	0.404761	-1.30486	0.296176	-4.40569	1.05447e-05	0.000487485
ENSG00000255397	AC022182.3	9.88139	0.404954	-1.30417	0.352059	-3.70441	0.000211884	0.00441814
ENSG00000203710	CR1	63.709	0.406206	-1.29972	0.350279	-3.71052	0.000206835	0.00433859
ENSG00000169252	ADRB2	49.6856	0.406237	-1.29961	0.31217	-4.16313	3.13914e-05	0.00110848
ENSG00000180938	ZNF572	39.1971	0.406819	-1.29754	0.298767	-4.34299	1.40559e-05	0.000605956
ENSG00000205930	C21orf62-AS1	33.8834	0.409532	-1.28795	0.283909	-4.5365	5.71947e-06	0.000307006
ENSG00000221869	CEBPD	36.1476	0.410872	-1.28324	0.347806	-3.68953	0.00022467	0.00461176
ENSG00000126822	PLEKHG3	128.904	0.411128	-1.28234	0.295578	-4.3384	1.43521e-05	0.000613704
ENSG00000132832	AL139352.1	28.8842	0.4121	-1.27893	0.288144	-4.43852	9.05793e-06	0.000430068
ENSG00000243708	PLA2G4B	360.14	0.412213	-1.27854	0.266131	-4.80416	1.55405e-06	0.000114465
ENSG00000227145	IL21-AS1	729.995	0.412589	-1.27722	0.270933	-4.71417	2.42701e-06	0.000157913
ENSG00000089692	LAG3	693.587	0.413359	-1.27453	0.233097	-5.46782	4.55597e-08	8.89301e-06
ENSG00000267128	RNF157-AS1	113.674	0.416133	-1.26488	0.319886	-3.95416	7.68025e-05	0.00212501
ENSG00000233306	TRGV2	15.5333	0.417161	-1.26132	0.330534	-3.81602	0.000135622	0.00324084
ENSG00000267731	AC005332.3	112.298	0.418022	-1.25835	0.247797	-5.07815	3.81124e-07	4.22145e-05
ENSG00000170382	LRRN2	114.472	0.418531	-1.25659	0.345258	-3.63958	0.000273082	0.00521926
ENSG00000267026	AL136084.2	25.1931	0.419062	-1.25477	0.314739	-3.98668	6.70044e-05	0.00190881
ENSG00000148926	ADM	30.3748	0.419764	-1.25235	0.371562	-3.3705	0.000750321	0.0106731
ENSG00000171817	ZNF540	204.763	0.421177	-1.2475	0.273401	-4.5629	5.04516e-06	0.00027857
ENSG00000142611	PRDM16	44.8915	0.422975	-1.24136	0.359187	-3.45601	0.000548229	0.00861836
ENSG00000223525	RABGAP1L-IT1	30.8342	0.423241	-1.24045	0.27593	-4.49552	6.94016e-06	0.000350852
ENSG00000110852	CLEC2B	574.426	0.42365	-1.23906	0.275424	-4.49872	6.83653e-06	0.000347279
ENSG00000080166	DCT	14.8207	0.42392	-1.23813	0.36512	-3.39104	0.000696292	0.0101161
ENSG00000204131	NHSL2	73.6404	0.423948	-1.23804	0.307224	-4.02976	5.58343e-05	0.00168433
ENSG00000204161	C10orf128	494.365	0.42408	-1.23759	0.245631	-5.03841	4.69419e-07	4.9233e-05
ENSG00000265996	MIR3671	11.2644	0.42424	-1.23705	0.36475	-3.3915	0.000695123	0.0101061
ENSG00000164440	TXLNB	33.2332	0.424629	-1.23573	0.277015	-4.46086	8.16296e-06	0.000398341
ENSG00000240535	AC034238.1	32.6055	0.425125	-1.23404	0.337603	-3.6553	0.000256883	0.00500033
ENSG00000203709	MIR29B2CHG	509.679	0.425312	-1.23341	0.223393	-5.52124	3.36619e-08	7.248e-06
ENSG00000160791	CCR5	642.977	0.425998	-1.23108	0.314729	-3.91156	9.17024e-05	0.0024378
ENSG00000186715	MST1L	46.0512	0.426024	-1.23099	0.331675	-3.71144	0.000206082	0.00433143
ENSG00000272282	LINC02084	17.3361	0.426046	-1.23092	0.365748	-3.36548	0.000764095	0.0107928
ENSG00000272606	AC015982.1	15.1865	0.427013	-1.22765	0.343943	-3.56934	0.000357884	0.00639912
ENSG00000205837	LINC00487	18.3453	0.427206	-1.227	0.362643	-3.38349	0.000715713	0.0102989
ENSG00000000003	TSPAN6	20.0414	0.42898	-1.22102	0.317815	-3.8419	0.000122083	0.00300269
ENSG00000225205	AC078883.1	110.419	0.429278	-1.22002	0.220975	-5.52107	3.36941e-08	7.248e-06
ENSG00000167244	IGF2	97.9748	0.4299	-1.21793	0.371265	-3.28048	0.00103631	0.0132483
ENSG00000243836	WDR86-AS1	14.4377	0.431497	-1.21258	0.362701	-3.34318	0.000828227	0.0113671
ENSG00000117560	FASLG	78.2532	0.431634	-1.21212	0.275166	-4.40505	1.05759e-05	0.000487857
ENSG00000280114	AL021920.2	9.40104	0.43223	-1.21013	0.368607	-3.28298	0.00102715	0.0131631
ENSG00000154127	UBASH3B	358.605	0.432872	-1.20799	0.221743	-5.44769	5.10288e-08	9.69134e-06
ENSG00000107317	PTGDS	16.342	0.434089	-1.20394	0.363121	-3.31552	0.000914721	0.0120943
ENSG00000185920	PTCH1	266.08	0.434573	-1.20233	0.283855	-4.23571	2.27832e-05	0.000880284
ENSG00000248019	FAM13A-AS1	260.796	0.434847	-1.20142	0.165205	-7.2723	3.53415e-13	3.54779e-10
ENSG00000074706	IPCEF1	711.419	0.435679	-1.19866	0.275704	-4.34763	1.37615e-05	0.000595701
ENSG00000266985	AC010485.1	19.4997	0.435809	-1.19823	0.317289	-3.77647	0.000159068	0.00359904
ENSG00000206258	TNXB	31.3017	0.436108	-1.19724	0.363324	-3.29525	0.000983345	0.0127647
ENSG00000170209	ANKK1	30.864	0.43872	-1.18863	0.336909	-3.52804	0.000418656	0.00714052
ENSG00000008441	NFIX	66.6985	0.4389	-1.18803	0.222485	-5.33985	9.30241e-08	1.49698e-05
ENSG00000166763	STRCP1	27.7297	0.439624	-1.18566	0.329892	-3.59408	0.000325539	0.0059445
ENSG00000151490	PTPRO	170.448	0.440612	-1.18242	0.297631	-3.97277	7.10418e-05	0.00201295
ENSG00000183421	RIPK4	11.4393	0.440841	-1.18167	0.347316	-3.40229	0.000668239	0.00982918
ENSG00000233013	FAM157B	31.3211	0.441104	-1.18081	0.360708	-3.27359	0.00106189	0.0134692
ENSG00000283302	ABC13-47488600E17.1	109.226	0.442342	-1.17677	0.337821	-3.4834	0.000495086	0.00802839
ENSG00000173597	SULT1B1	263.072	0.4429	-1.17495	0.231565	-5.07395	3.89634e-07	4.22145e-05
ENSG00000262587	AC133552.2	23.9513	0.442974	-1.17471	0.281131	-4.1785	2.9344e-05	0.00107024
ENSG00000138615	CILP	10.2023	0.443859	-1.17183	0.367482	-3.18881	0.00142861	0.016639
ENSG00000159958	TNFRSF13C	160.779	0.444127	-1.17096	0.265489	-4.41057	1.031e-05	0.000478734
ENSG00000260729	AC009690.1	49.8987	0.444638	-1.1693	0.302725	-3.86258	0.000112196	0.00282244
ENSG00000274184	AC011815.2	17.6785	0.444708	-1.16907	0.313284	-3.73166	0.000190221	0.00408771
ENSG00000230918	AC008063.1	11.8691	0.44493	-1.16835	0.357368	-3.26932	0.00107807	0.0136089
ENSG00000270510	AP000811.1	17.9494	0.44667	-1.16272	0.305998	-3.79976	0.000144837	0.00337383
ENSG00000253931	AC105118.1	27.9805	0.446879	-1.16204	0.330142	-3.51983	0.000431815	0.00730586
ENSG00000240219	AL512306.2	86.9994	0.447163	-1.16113	0.318402	-3.64674	0.000265594	0.00510492
ENSG00000117525	F3	10.8003	0.447502	-1.16004	0.354051	-3.27646	0.00105117	0.0133895
ENSG00000115009	CCL20	101.652	0.448223	-1.15771	0.321905	-3.59644	0.000322607	0.00592237
ENSG00000238241	CCR12P	52.2217	0.44837	-1.15724	0.34987	-3.30763	0.0009409	0.012366
ENSG00000218227	AC136632.1	13.5642	0.448833	-1.15575	0.371003	-3.1152	0.00183817	0.0196803
ENSG00000255328	AC136475.5	23.6232	0.44968	-1.15303	0.313824	-3.67412	0.00023867	0.00477817
ENSG00000283199	C13orf46	109.632	0.450437	-1.1506	0.338853	-3.39559	0.000684819	0.0100043
ENSG00000263326	AC133552.4	36.8937	0.450828	-1.14935	0.256002	-4.48961	7.1353e-06	0.000355601
ENSG00000181754	AMIGO1	252.934	0.451131	-1.14838	0.289847	-3.96202	7.43188e-05	0.00207787
ENSG00000225492	GBP1P1	37.3176	0.451697	-1.14657	0.323712	-3.54196	0.000397172	0.00685732
ENSG00000137507	LRRC32	205.747	0.453052	-1.14225	0.321985	-3.54753	0.000388855	0.00676663
ENSG00000236849	LINC01474	14.6295	0.453073	-1.14218	0.343322	-3.32686	0.000878314	0.0118271
ENSG00000197635	DPP4	2799.3	0.453483	-1.14088	0.245294	-4.65108	3.30205e-06	0.000202946
ENSG00000278154	LAIR1	96.3559	0.453756	-1.14001	0.328446	-3.47093	0.000518667	0.00826457
ENSG00000221737	MIR548I1	15.9094	0.454297	-1.13829	0.32191	-3.53605	0.000406152	0.00696673
ENSG00000272382	AC025171.5	67.342	0.4543	-1.13828	0.30937	-3.67936	0.000233824	0.00473056
ENSG00000233586	AC246785.2	29.3943	0.454317	-1.13823	0.303891	-3.74552	0.000180024	0.0039368
ENSG00000158683	PKD1L1	15.7377	0.454935	-1.13627	0.334783	-3.39404	0.000688689	0.0100357
ENSG00000233323	TNXB	23.2018	0.455089	-1.13578	0.315249	-3.6028	0.000314813	0.00582126
ENSG00000173530	TNFRSF10D	171.501	0.455436	-1.13468	0.336992	-3.36709	0.000759662	0.0107552
ENSG00000276163	LAIR1	95.3161	0.455611	-1.13413	0.341087	-3.32503	0.000884084	0.0118937
ENSG00000123610	TNFAIP6	23.3783	0.455626	-1.13408	0.367602	-3.08507	0.00203503	0.0211646
ENSG00000142920	AZIN2	109.291	0.45564	-1.13403	0.25637	-4.42342	9.71509e-06	0.000457151
ENSG00000269743	SLC25A53	467.694	0.456152	-1.13241	0.206796	-5.47598	4.35086e-08	8.58747e-06
ENSG00000283781	TNK1	51.8025	0.456558	-1.13113	0.229635	-4.92578	8.40234e-07	7.76885e-05
ENSG00000073910	FRY	250.935	0.458695	-1.12439	0.159883	-7.03262	2.02686e-12	1.64339e-09
ENSG00000229754	CXCR2P1	12.1043	0.459411	-1.12214	0.359546	-3.12099	0.00180244	0.0194459
ENSG00000119608	PROX2	43.6574	0.459706	-1.12122	0.257553	-4.35334	1.34077e-05	0.000585191
ENSG00000178947	SMIM10L2A	59.4921	0.460029	-1.1202	0.329878	-3.3958	0.000684273	0.0100043
ENSG00000240038	AMY2B	514.169	0.460229	-1.11957	0.227143	-4.92895	8.26718e-07	7.67755e-05
ENSG00000165905	LARGE2	33.204	0.46038	-1.1191	0.277098	-4.03866	5.37584e-05	0.00163824
ENSG00000146205	ANO7	18.7159	0.460936	-1.11736	0.352257	-3.172	0.0015139	0.0173261
ENSG00000172673	THEMIS	602.771	0.460996	-1.11717	0.133798	-8.34972	6.84227e-17	1.31129e-13
ENSG00000253988	AC079015.1	14.0475	0.461252	-1.11637	0.302303	-3.6929	0.000221713	0.0045707
ENSG00000255221	CARD17	32.4904	0.46183	-1.11457	0.303891	-3.66766	0.000244782	0.0048453
ENSG00000026950	BTN3A1	4061.25	0.462664	-1.11196	0.210446	-5.28383	1.26513e-07	1.94672e-05
ENSG00000008516	MMP25	280.516	0.463431	-1.10957	0.252722	-4.3905	1.13093e-05	0.000511612
ENSG00000117226	GBP3	693.196	0.463483	-1.10941	0.237321	-4.67473	2.94336e-06	0.000185221
ENSG00000271918	AC034236.2	27.3556	0.463905	-1.1081	0.301131	-3.67979	0.000233427	0.00473056
ENSG00000166432	ZMAT1	1218.46	0.463932	-1.10802	0.19844	-5.58363	2.35543e-08	5.33922e-06
ENSG00000197880	MDS2	54.6752	0.464089	-1.10753	0.335527	-3.30085	0.000963921	0.0125869
ENSG00000139679	LPAR6	1271.92	0.465113	-1.10435	0.22303	-4.95156	7.36222e-07	6.9287e-05
ENSG00000130595	TNNT3	85.7732	0.466303	-1.10066	0.356674	-3.0859	0.00202935	0.0211472
ENSG00000115956	PLEK	192.421	0.466375	-1.10044	0.331374	-3.32084	0.000897481	0.011967
ENSG00000233850	AC103563.7	38.1626	0.46681	-1.09909	0.31707	-3.4664	0.000527469	0.00836126
ENSG00000170458	CD14	52.8427	0.467026	-1.09842	0.35966	-3.05406	0.00225765	0.0227829
ENSG00000154917	RAB6B	41.3527	0.467235	-1.09778	0.267941	-4.09709	4.18369e-05	0.00137378
ENSG00000264176	MAGOH2P	45.4295	0.467315	-1.09753	0.281186	-3.90323	9.49179e-05	0.00250512
ENSG00000145287	PLAC8	654.592	0.467582	-1.09671	0.241941	-4.53297	5.81612e-06	0.000310404
ENSG00000222644	RNU2-16P	14.4678	0.467724	-1.09627	0.350173	-3.13065	0.00174417	0.0190217
ENSG00000226182	LST1	61.7685	0.468466	-1.09398	0.354947	-3.08211	0.00205542	0.0212716
ENSG00000173258	ZNF483	105.516	0.468704	-1.09325	0.225935	-4.8388	1.30627e-06	0.000103915
ENSG00000007402	CACNA2D2	101.365	0.468864	-1.09276	0.26245	-4.16368	3.13153e-05	0.00110765
ENSG00000257242	LINC01619	159.223	0.468905	-1.09263	0.278045	-3.92969	8.50548e-05	0.00228996
ENSG00000251728	RF00019	21.3241	0.46894	-1.09252	0.297831	-3.66827	0.000244194	0.00484277
ENSG00000226696	LENG8-AS1	49.9277	0.469197	-1.09173	0.311288	-3.50716	0.000452923	0.00757783
ENSG00000250303	AP002884.1	42.2812	0.469831	-1.08979	0.227505	-4.79017	1.66644e-06	0.000118448
ENSG00000174292	TNK1	63.7101	0.470406	-1.08802	0.260243	-4.1808	2.90486e-05	0.00106315
ENSG00000256128	LINC00944	47.5973	0.470924	-1.08643	0.276201	-3.9335	8.37188e-05	0.00225976
ENSG00000123612	ACVR1C	344.896	0.471498	-1.08468	0.263648	-4.11411	3.88668e-05	0.0013047
ENSG00000183347	GBP6	40.389	0.471507	-1.08465	0.343227	-3.16015	0.00157686	0.0177763
ENSG00000214279	SCART1	198.298	0.471791	-1.08378	0.25258	-4.29084	1.77996e-05	0.000727196
ENSG00000205266	KRT17P5	21.3745	0.471901	-1.08344	0.367091	-2.95143	0.0031631	0.0287981
ENSG00000151240	DIP2C	55.3233	0.47205	-1.08299	0.279293	-3.87761	0.000105489	0.00272526
ENSG00000184557	SOCS3	2099.44	0.472555	-1.08145	0.25725	-4.20388	2.62384e-05	0.000982471
ENSG00000224006	HCG4P3	15.7027	0.4731	-1.07978	0.361983	-2.98297	0.0028547	0.02689
ENSG00000241399	CD302	68.0193	0.474403	-1.07581	0.226363	-4.75261	2.00807e-06	0.00013834
ENSG00000270966	AC087763.1	12.5483	0.475991	-1.07099	0.320287	-3.34386	0.000826216	0.0113543
ENSG00000231160	KLF3-AS1	80.5658	0.476253	-1.0702	0.259019	-4.13174	3.60033e-05	0.00123412
ENSG00000252481	SCARNA13	20.9436	0.476268	-1.07015	0.278573	-3.84156	0.000122254	0.00300269
ENSG00000164483	SAMD3	195.049	0.476621	-1.06908	0.306116	-3.49241	0.000478681	0.00784078
ENSG00000244119	PDCL3P4	22.1675	0.476763	-1.06866	0.351878	-3.03701	0.0023894	0.0238015
ENSG00000259772	AC012236.1	14.6249	0.477268	-1.06713	0.308351	-3.46075	0.00053867	0.00849341
ENSG00000173281	PPP1R3B	1012.48	0.477381	-1.06679	0.220073	-4.84743	1.2507e-06	0.000100399
ENSG00000104689	TNFRSF10A	298.106	0.477618	-1.06607	0.194675	-5.47616	4.34647e-08	8.58747e-06
ENSG00000171860	C3AR1	120.542	0.47764	-1.06601	0.315148	-3.38255	0.000718164	0.0103272
ENSG00000114812	VIPR1	260.286	0.477679	-1.06589	0.329032	-3.23947	0.00119754	0.0146218
ENSG00000229512	AC068580.1	12.8927	0.477965	-1.06502	0.320009	-3.32811	0.000874384	0.0118008
ENSG00000143847	PPFIA4	539.868	0.478046	-1.06478	0.367449	-2.89776	0.00375835	0.0324978
ENSG00000232022	FAAHP1	27.0562	0.479436	-1.06059	0.336808	-3.14894	0.00163862	0.0182096
ENSG00000182107	TMEM30B	130.093	0.480687	-1.05683	0.272995	-3.87125	0.000108279	0.00277017
ENSG00000274376	ADAMTS7P1	16.6982	0.480811	-1.05646	0.317929	-3.32293	0.000890769	0.0119152
ENSG00000166793	YPEL4	59.8977	0.481749	-1.05365	0.316513	-3.32892	0.00087183	0.0117814
ENSG00000067840	PDZD4	108.524	0.481818	-1.05344	0.339284	-3.10489	0.00190353	0.0201034
ENSG00000207087	RNU6-242P	24.6799	0.481831	-1.0534	0.325026	-3.24098	0.00119121	0.0145915
ENSG00000275122	THEMIS	431.235	0.481993	-1.05291	0.154013	-6.83652	8.11403e-12	6.33525e-09
ENSG00000276495	APBA2	411.528	0.482163	-1.05241	0.315683	-3.33374	0.000856854	0.0116463
ENSG00000127334	DYRK2	3144.55	0.482546	-1.05126	0.162623	-6.4644	1.01701e-10	6.12559e-08
ENSG00000108924	HLF	172.42	0.483156	-1.04944	0.214732	-4.88721	1.02275e-06	8.96554e-05
ENSG00000259315	ACTG1P17	30.0438	0.483238	-1.04919	0.300835	-3.48761	0.000487367	0.00792761
ENSG00000235351	AC114730.3	15.8719	0.483595	-1.04813	0.322106	-3.25398	0.00113801	0.014112
ENSG00000233935	HCG4P11	24.4019	0.483728	-1.04773	0.347748	-3.01291	0.00258758	0.0251623
ENSG00000181381	DDX60L	1873.53	0.4838	-1.04752	0.203624	-5.14436	2.6844e-07	3.2937e-05
ENSG00000165029	ABCA1	84.7829	0.484117	-1.04657	0.318876	-3.28207	0.00103049	0.013198
ENSG00000184361	SPATA32	50.893	0.484182	-1.04638	0.221811	-4.71743	2.38842e-06	0.000156367
ENSG00000224081	SLC44A3-AS1	21.0742	0.484223	-1.04626	0.283994	-3.68408	0.000229532	0.00467513
ENSG00000110844	PRPF40B	156.328	0.484472	-1.04551	0.180211	-5.8016	6.56858e-09	1.89688e-06
ENSG00000198547	C20orf203	26.731	0.484564	-1.04524	0.266115	-3.92777	8.5737e-05	0.00230538
ENSG00000220563	PKMP3	13.9747	0.484627	-1.04505	0.3227	-3.23847	0.00120173	0.0146599
ENSG00000113088	GZMK	443.978	0.484629	-1.04505	0.367833	-2.8411	0.00449587	0.0365372
ENSG00000232618	AL355304.1	18.2862	0.484834	-1.04444	0.303629	-3.43984	0.000582048	0.0089725
ENSG00000006659	LGALS14	10.251	0.485366	-1.04286	0.357265	-2.919	0.00351159	0.030961
ENSG00000164220	F2RL2	10.63	0.485414	-1.04271	0.352378	-2.95908	0.0030856	0.0283567
ENSG00000215861	AC245297.1	14.9556	0.485428	-1.04267	0.35431	-2.94283	0.00325232	0.0293754
ENSG00000213071	LPAL2	17.0246	0.485874	-1.04135	0.320604	-3.24807	0.00116191	0.0143157
ENSG00000205710	C17orf107	31.0126	0.486544	-1.03936	0.251852	-4.12686	3.67743e-05	0.00125241
ENSG00000282464	RP13-46H24.1	28.548	0.486817	-1.03855	0.345876	-3.00266	0.00267627	0.0256823
ENSG00000270120	AC007728.3	13.0602	0.486883	-1.03835	0.358689	-2.89486	0.00379324	0.0326656
ENSG00000167094	TTC16	74.6661	0.487187	-1.03745	0.295363	-3.51246	0.000443981	0.00746972
ENSG00000161958	FGF11	106.299	0.487459	-1.03665	0.359353	-2.88476	0.00391715	0.0333242
ENSG00000283903	FGF11	106.299	0.487459	-1.03665	0.359353	-2.88476	0.00391715	0.0333242
ENSG00000226233	Z82188.1	20.0285	0.488436	-1.03376	0.294997	-3.50431	0.000457794	0.00763849
ENSG00000186049	KRT73	31.0184	0.488469	-1.03366	0.364959	-2.83226	0.004622	0.0371455
ENSG00000229727	AC013460.1	18.1847	0.488542	-1.03345	0.336467	-3.07146	0.00213012	0.0218577
ENSG00000197442	MAP3K5	809.849	0.488718	-1.03293	0.244027	-4.23283	2.30768e-05	0.000889364
ENSG00000281274	RP3-395M20.3	8.93079	0.489016	-1.03205	0.371805	-2.77577	0.00550713	0.0420028
ENSG00000259976	AC093010.3	509.038	0.489416	-1.03087	0.222328	-4.63671	3.53999e-06	0.000213219
ENSG00000270179	AP002840.2	18.1739	0.489508	-1.0306	0.32387	-3.18213	0.00146195	0.0169151
ENSG00000164849	GPR146	64.0193	0.489745	-1.0299	0.290181	-3.54916	0.000386466	0.00674656
ENSG00000240591	AL096701.3	8.90928	0.489891	-1.02947	0.37121	-2.77327	0.00554954	0.0421889
ENSG00000259030	FPGT-TNNI3K	50.9965	0.489957	-1.02927	0.293601	-3.50568	0.000455434	0.00760777
ENSG00000183734	ASCL2	85.1928	0.490067	-1.02895	0.306145	-3.36098	0.000776654	0.0109109
ENSG00000213203	GIMAP1	2080.61	0.49038	-1.02803	0.227005	-4.52865	5.93619e-06	0.000315216
ENSG00000151718	WWC2	185.718	0.490457	-1.0278	0.333222	-3.08444	0.00203937	0.0211935
ENSG00000080493	SLC4A4	24.3486	0.490514	-1.02763	0.329805	-3.11588	0.00183396	0.0196752
ENSG00000229151	AC233976.1	28.6279	0.490527	-1.0276	0.329906	-3.11482	0.0018406	0.0196962
ENSG00000183696	UPP1	1564.66	0.490777	-1.02686	0.231882	-4.42836	9.49509e-06	0.000448803
ENSG00000158816	VWA5B1	17.2697	0.490829	-1.02671	0.347814	-2.95188	0.00315841	0.0287981
ENSG00000260910	LINC00565	77.1286	0.490978	-1.02627	0.37071	-2.7684	0.00563331	0.0426106
ENSG00000112115	IL17A	21.0604	0.490995	-1.02622	0.371003	-2.76607	0.00567365	0.0428082
ENSG00000258919	AL049836.1	36.023	0.491227	-1.02554	0.313768	-3.26846	0.00108136	0.0136259
ENSG00000214946	TBC1D26	19.4903	0.49179	-1.02389	0.370839	-2.761	0.00576247	0.0432308
ENSG00000204789	ZNF204P	244.282	0.492082	-1.02303	0.302659	-3.38014	0.00072448	0.0103896
ENSG00000256612	CYP2B7P	17.1532	0.492175	-1.02276	0.315698	-3.23967	0.00119668	0.0146218
ENSG00000249109	AC140125.2	11.4491	0.492209	-1.02266	0.362041	-2.8247	0.00473248	0.0377269
ENSG00000246526	LINC002481	109.772	0.492648	-1.02137	0.318133	-3.21052	0.00132494	0.0157453
ENSG00000065833	ME1	22.2675	0.493023	-1.02027	0.370822	-2.75139	0.00593435	0.0441122
ENSG00000272650	AC110792.3	13.6437	0.49327	-1.01955	0.347869	-2.93085	0.00338038	0.0300809
ENSG00000132517	SLC52A1	65.4973	0.493309	-1.01944	0.275375	-3.70199	0.000213911	0.00445031
ENSG00000270276	HIST2H4B	91.3521	0.494492	-1.01598	0.322441	-3.1509	0.00162766	0.0181261
ENSG00000105929	ATP6V0A4	123.025	0.494913	-1.01475	0.342368	-2.96392	0.00303744	0.0281337
ENSG00000135828	RNASEL	344.763	0.496227	-1.01093	0.142642	-7.08715	1.36903e-12	1.31184e-09
ENSG00000152256	PDK1	1555.49	0.497108	-1.00837	0.170991	-5.89721	3.69707e-09	1.23711e-06
ENSG00000235241	BX284668.4	13.498	0.497129	-1.00831	0.336173	-2.99937	0.00270536	0.0258647
ENSG00000231608	TNXB	33.1503	0.497278	-1.00788	0.364733	-2.76333	0.00572152	0.0430258
ENSG00000214999	AC129492.1	59.6215	0.497514	-1.00719	0.201821	-4.99053	6.02136e-07	5.90462e-05
ENSG00000171813	PWWP2B	222.721	0.497618	-1.00689	0.295954	-3.40218	0.000668511	0.00982918
ENSG00000276900	AC023157.3	79.8758	0.49773	-1.00657	0.24984	-4.02884	5.60523e-05	0.00168639
ENSG00000128298	BAIAP2L2	36.1942	0.497844	-1.00624	0.286001	-3.51829	0.000434341	0.00733681
ENSG00000103056	SMPD3	271.674	0.498029	-1.0057	0.318867	-3.15397	0.00161065	0.0179841
ENSG00000184271	POU6F1	453.278	0.499113	-1.00256	0.205192	-4.88597	1.0292e-06	8.96554e-05
ENSG00000226742	HSBP1L1	296.229	0.499237	-1.0022	0.197036	-5.08638	3.64953e-07	4.11517e-05
ENSG00000263164	AC087500.2	23.6676	0.499262	-1.00213	0.333245	-3.00719	0.00263676	0.0254513
ENSG00000215014	AL645728.1	29.4326	0.499402	-1.00173	0.295635	-3.38839	0.000703039	0.0101931
ENSG00000162892	IL24	234.155	0.49946	-1.00156	0.298986	-3.34986	0.000808522	0.0111987
ENSG00000137752	CASP1	747.091	0.500192	-0.999445	0.170708	-5.85472	4.77801e-09	1.45979e-06
ENSG00000274051	RF02271	21.6906	0.500592	-0.998292	0.285418	-3.49764	0.000469388	0.0077306
ENSG00000214128	TMEM213	368.052	0.500967	-0.997214	0.332859	-2.9959	0.00273633	0.0260898
ENSG00000213316	LTC4S	39.4212	0.501372	-0.996048	0.343685	-2.89814	0.00375384	0.0324969
ENSG00000231672	DIRC3	15.5835	0.501391	-0.995993	0.307463	-3.23939	0.00119785	0.0146218
ENSG00000251136	AF117829.1	70.7266	0.501648	-0.995251	0.248205	-4.00979	6.07733e-05	0.00178187
ENSG00000230368	FAM41C	12.5638	0.501678	-0.995166	0.338679	-2.93838	0.00329935	0.029711
ENSG00000141576	RNF157	1174.88	0.501733	-0.995007	0.312019	-3.18893	0.00142798	0.016639
ENSG00000204851	PNMA8B	49.4084	0.501817	-0.994768	0.290263	-3.42713	0.000610002	0.00919846
ENSG00000231822	AC019097.1	14.1231	0.502592	-0.99254	0.360044	-2.75672	0.00583844	0.0436559
ENSG00000237513	AC007384.1	105.342	0.502705	-0.992215	0.296106	-3.35088	0.000805565	0.011178
ENSG00000196739	COL27A1	184.719	0.502738	-0.992121	0.320447	-3.09605	0.00196116	0.0205995
ENSG00000183401	CCDC159	272.952	0.502875	-0.991727	0.217082	-4.56845	4.91342e-06	0.00027402
ENSG00000268041	AC010616.1	302.494	0.503072	-0.991164	0.286854	-3.45529	0.000549706	0.00863513
ENSG00000160856	FCRL3	96.0747	0.503074	-0.991156	0.328972	-3.01289	0.00258772	0.0251623
ENSG00000250264	AL669918.1	36.3801	0.50327	-0.990596	0.35645	-2.77906	0.00545171	0.0417907
ENSG00000167037	SGSM1	60.8086	0.503704	-0.989352	0.2516	-3.93224	8.41574e-05	0.0022687
ENSG00000187017	ESPN	312.973	0.503897	-0.9888	0.248307	-3.98216	6.82921e-05	0.00194287
ENSG00000172543	CTSW	184.711	0.503971	-0.988587	0.303743	-3.25468	0.00113522	0.0140947
ENSG00000242866	STRC	67.6424	0.504141	-0.9881	0.205406	-4.81047	1.50579e-06	0.000112168
ENSG00000178038	ALS2CL	486.634	0.504188	-0.987966	0.303219	-3.25826	0.00112098	0.0139583
ENSG00000160321	ZNF208	119.914	0.504537	-0.986969	0.292185	-3.3779	0.000730425	0.0104465
ENSG00000182782	HCAR2	37.2903	0.504572	-0.986868	0.363543	-2.71458	0.00663595	0.047263
ENSG00000188747	NOXA1	88.3298	0.505011	-0.985613	0.313434	-3.14456	0.00166334	0.0183875
ENSG00000172508	CARNS1	300.836	0.505387	-0.984539	0.286683	-3.43425	0.000594206	0.00910352
ENSG00000223522	AC093690.1	16.4779	0.505592	-0.983955	0.328512	-2.99518	0.00274279	0.026116
ENSG00000111537	IFNG	740.107	0.506115	-0.982463	0.298125	-3.29547	0.000982569	0.0127625
ENSG00000229474	PATL2	676.314	0.506147	-0.982372	0.253867	-3.86963	0.000109002	0.00277855
ENSG00000164251	F2RL1	353.188	0.507284	-0.979133	0.30659	-3.19363	0.00140497	0.0164363
ENSG00000163235	TGFA	231.529	0.508041	-0.976983	0.292135	-3.34428	0.000824959	0.0113444
ENSG00000260160	AC011468.1	21.8747	0.508852	-0.974681	0.294031	-3.31489	0.00091678	0.0121094
ENSG00000162804	SNED1	310.596	0.508979	-0.974321	0.213572	-4.56203	5.06612e-06	0.000278848
ENSG00000099860	GADD45B	310.521	0.509819	-0.971944	0.20819	-4.66855	3.03327e-06	0.000189184
ENSG00000276429	PLCH2	409.345	0.50995	-0.971571	0.318715	-3.0484	0.00230064	0.0231061
ENSG00000095397	WHRN	166.099	0.510142	-0.971029	0.269056	-3.60903	0.000307349	0.0057183
ENSG00000196381	ZNF781	77.1842	0.510423	-0.970234	0.226541	-4.28283	1.84534e-05	0.000749551
ENSG00000151743	AMN1	193.532	0.510532	-0.969928	0.149612	-6.48297	8.99326e-11	5.57608e-08
ENSG00000229353	TNXB	9.01991	0.510853	-0.969021	0.357338	-2.71178	0.00669236	0.0475183
ENSG00000109321	AREG	16.7348	0.510958	-0.968723	0.34544	-2.80431	0.00504236	0.0395876
ENSG00000225948	AL158210.1	142.389	0.511014	-0.968565	0.271098	-3.57275	0.00035325	0.00633236
ENSG00000243431	RPL5P30	22.8161	0.511333	-0.967664	0.284191	-3.40498	0.000661683	0.00976133
ENSG00000233483	AC008105.2	27.1232	0.511726	-0.966556	0.336404	-2.8732	0.00406333	0.0341816
ENSG00000146904	EPHA1	391.611	0.511851	-0.966203	0.303024	-3.18854	0.00142993	0.0166425
ENSG00000234663	LINC01934	48.7414	0.511858	-0.966186	0.240506	-4.01731	5.88674e-05	0.00174787
ENSG00000184678	HIST2H2BE	105.293	0.512124	-0.965434	0.27091	-3.56367	0.000365707	0.00651138
ENSG00000240522	RPL7AP10	33.6355	0.512156	-0.965346	0.264006	-3.65653	0.000255657	0.00498287
ENSG00000168314	MOBP	15.8985	0.5122	-0.965221	0.327422	-2.94794	0.00319896	0.0290303
ENSG00000167261	DPEP2	568.453	0.512546	-0.964246	0.276922	-3.48201	0.000497665	0.00805671
ENSG00000277297	ATP5F1AP10	15.8436	0.513082	-0.962739	0.357965	-2.68947	0.00715648	0.0498134
ENSG00000226396	AL031727.1	18.1938	0.513309	-0.962101	0.352705	-2.72778	0.00637624	0.0461599
ENSG00000283440	LINC01260	21.7	0.513575	-0.961352	0.347234	-2.7686	0.00562975	0.0426106
ENSG00000189144	ZNF573	151.873	0.513918	-0.960389	0.142178	-6.75482	1.43016e-11	1.03963e-08
ENSG00000181722	ZBTB20	513.744	0.513923	-0.960375	0.232703	-4.12705	3.67453e-05	0.00125241
ENSG00000174885	NLRP6	217.96	0.514035	-0.960061	0.286356	-3.35268	0.000800322	0.0111511
ENSG00000272589	ZSWIM8-AS1	114.754	0.514103	-0.959871	0.183067	-5.24328	1.57748e-07	2.29343e-05
ENSG00000174738	NR1D2	1084.03	0.515126	-0.957002	0.247862	-3.86103	0.000112909	0.00283361
ENSG00000177374	HIC1	124.66	0.51518	-0.956851	0.30618	-3.12513	0.00177726	0.0192803
ENSG00000188004	SNHG28	43.5447	0.515285	-0.956558	0.305631	-3.12978	0.00174937	0.01906
ENSG00000237836	PHKA2-AS1	10.2607	0.515397	-0.956244	0.351332	-2.72177	0.00649338	0.0466713
ENSG00000278195	SSTR3	605.55	0.515495	-0.955969	0.204002	-4.68607	2.78503e-06	0.000176841
ENSG00000270878	AL136038.4	10.5178	0.51583	-0.955033	0.346794	-2.75389	0.00588912	0.0438565
ENSG00000154451	GBP5	10499.8	0.515848	-0.954981	0.228348	-4.18212	2.88798e-05	0.0010625
ENSG00000237352	LINC01358	98.069	0.516207	-0.953978	0.232349	-4.1058	4.0291e-05	0.00134285
ENSG00000254777	AC022182.1	22.4621	0.516568	-0.952969	0.315936	-3.01634	0.00255848	0.0251048
ENSG00000185267	CDNF	27.0431	0.516629	-0.952801	0.274358	-3.47283	0.000514995	0.00823094
ENSG00000271858	Z84492.1	68.8308	0.518835	-0.946652	0.316663	-2.98946	0.00279472	0.026467
ENSG00000224616	RTCA-AS1	14.5957	0.519569	-0.944614	0.325038	-2.90616	0.00365892	0.0319526
ENSG00000035862	TIMP2	325.635	0.520081	-0.94319	0.255937	-3.68524	0.000228484	0.00466436
ENSG00000114948	ADAM23	79.7999	0.520139	-0.943031	0.297228	-3.17275	0.00151002	0.017291
ENSG00000099139	PCSK5	176.753	0.520502	-0.942025	0.205629	-4.5812	4.62324e-06	0.000262426
ENSG00000282077	PATL2	13.7739	0.520618	-0.941702	0.341881	-2.75447	0.00587872	0.0438222
ENSG00000149527	PLCH2	537.738	0.520671	-0.941557	0.320679	-2.93614	0.00332325	0.0297716
ENSG00000231890	DARS-AS1	205.747	0.52103	-0.940561	0.250755	-3.75092	0.000176185	0.00388509
ENSG00000234089	AC099654.1	34.7607	0.521035	-0.940548	0.333204	-2.82273	0.00476159	0.0378291
ENSG00000232229	LINC00865	50.7419	0.521476	-0.939328	0.271511	-3.45963	0.000540922	0.00852255
ENSG00000187260	WDR86	64.2161	0.523113	-0.934805	0.265167	-3.52535	0.000422926	0.00719009
ENSG00000259635	AC100830.1	12.8528	0.523404	-0.934004	0.338565	-2.75871	0.00580297	0.0434728
ENSG00000231682	LINC01891	90.8032	0.523496	-0.93375	0.323088	-2.89008	0.00385146	0.0329649
ENSG00000134321	RSAD2	1185.54	0.523966	-0.932454	0.287779	-3.24017	0.00119459	0.0146218
ENSG00000139160	ETFBKMT	76.568	0.52417	-0.931894	0.219289	-4.24961	2.14143e-05	0.000845385
ENSG00000235111	Z97192.3	31.7609	0.524397	-0.931269	0.310192	-3.00223	0.00268009	0.0256931
ENSG00000259407	AC021739.2	24.5403	0.524588	-0.930743	0.341426	-2.72604	0.00640985	0.0462602
ENSG00000162433	AK4	865.888	0.525332	-0.9287	0.307462	-3.02053	0.00252331	0.0249205
ENSG00000163785	RYK	498.907	0.525339	-0.928679	0.145816	-6.36885	1.90447e-10	1.11523e-07
ENSG00000246627	CACNA1C-AS1	72.5047	0.52536	-0.92862	0.221834	-4.1861	2.83793e-05	0.00104775
ENSG00000069702	TGFBR3	327.244	0.525587	-0.927999	0.303024	-3.06246	0.00219527	0.0223621
ENSG00000112796	ENPP5	30.3423	0.525758	-0.927528	0.327463	-2.83247	0.004619	0.037137
ENSG00000224660	SH3BP5-AS1	968.648	0.525952	-0.926997	0.204407	-4.53505	5.75896e-06	0.000308134
ENSG00000230791	LST1	23.0868	0.52615	-0.926455	0.336081	-2.75664	0.00583983	0.0436559
ENSG00000129521	EGLN3	27.6853	0.526381	-0.92582	0.321826	-2.87677	0.00401764	0.0339462
ENSG00000159733	ZFYVE28	596.92	0.526519	-0.925443	0.218335	-4.23863	2.24886e-05	0.000876306
ENSG00000272323	AC026801.2	17.2422	0.526528	-0.925417	0.30121	-3.07233	0.00212391	0.0218304
ENSG00000248489	LINC02062	16.6732	0.526895	-0.924414	0.308388	-2.99757	0.0027214	0.025971
ENSG00000272693	AC073107.1	41.9657	0.527139	-0.923746	0.228633	-4.04029	5.33845e-05	0.0016337
ENSG00000249825	AC012636.1	72.6453	0.527271	-0.923384	0.318785	-2.89657	0.00377263	0.0325946
ENSG00000238228	OR7E7P	50.3482	0.527551	-0.922617	0.223238	-4.13288	3.58246e-05	0.0012306
ENSG00000054654	SYNE2	10893.8	0.527639	-0.922378	0.179868	-5.1281	2.92687e-07	3.51066e-05
ENSG00000162241	SLC25A45	658.098	0.52766	-0.92232	0.113138	-8.15219	3.57405e-16	6.27871e-13
ENSG00000253930	TNFRSF10A-AS1	35.2316	0.527861	-0.92177	0.287825	-3.20254	0.00136223	0.0160438
ENSG00000152127	MGAT5	1541.98	0.528023	-0.921326	0.223669	-4.11914	3.80289e-05	0.0012814
ENSG00000162599	NFIA	68.6114	0.528028	-0.921314	0.334389	-2.75522	0.00586528	0.0437375
ENSG00000270882	HIST2H4A	66.9336	0.528079	-0.921175	0.330615	-2.78625	0.00533225	0.0411454
ENSG00000124215	CDH26	55.5734	0.528417	-0.920252	0.261662	-3.51694	0.000436548	0.0073564
ENSG00000272906	AL353708.3	19.2552	0.528567	-0.919841	0.321953	-2.85706	0.00427583	0.035418
ENSG00000164674	SYTL3	798.409	0.528571	-0.919831	0.183696	-5.00735	5.5185e-07	5.49699e-05
ENSG00000259158	ADAM20P1	21.7317	0.529157	-0.918232	0.298514	-3.07601	0.00209789	0.0216424
ENSG00000267390	AC036176.1	40.0263	0.529166	-0.918209	0.256299	-3.58256	0.000340241	0.00614093
ENSG00000182985	CADM1	28.8989	0.529238	-0.918011	0.316275	-2.90257	0.00370114	0.0322146
ENSG00000108932	SLC16A6	123.671	0.529489	-0.917327	0.227642	-4.0297	5.58488e-05	0.00168433
ENSG00000276071	AC074138.1	27.8446	0.529755	-0.916603	0.298121	-3.0746	0.00210788	0.0217186
ENSG00000101342	TLDC2	117.991	0.52984	-0.916373	0.246586	-3.71624	0.000202209	0.00427131
ENSG00000175544	CABP4	24.0714	0.530947	-0.913359	0.314499	-2.90417	0.00368228	0.0320769
ENSG00000126351	THRA	422.09	0.532256	-0.909809	0.253002	-3.59606	0.000323074	0.00592237
ENSG00000130589	HELZ2	2007.45	0.532531	-0.909063	0.250806	-3.62457	0.000289444	0.00548818
ENSG00000272884	AC113189.4	29.4274	0.532575	-0.908944	0.331008	-2.74599	0.00603289	0.0445774
ENSG00000284115	RP11-104H15.10	29.4274	0.532575	-0.908944	0.331008	-2.74599	0.00603289	0.0445774
ENSG00000169372	CRADD	76.8556	0.532613	-0.90884	0.260528	-3.48846	0.00048581	0.00790839
ENSG00000138678	GPAT3	49.4414	0.532667	-0.908695	0.270542	-3.35879	0.00078285	0.0109875
ENSG00000155265	GOLGA7B	741.463	0.532685	-0.908644	0.288121	-3.15369	0.00161222	0.0179922
ENSG00000163121	NEURL3	213.664	0.532859	-0.908175	0.238405	-3.80937	0.000139321	0.00328945
ENSG00000273729	AC007686.3	191.154	0.533298	-0.906985	0.155015	-5.85094	4.88811e-09	1.47209e-06
ENSG00000263140	C21orf62-AS1	22.6878	0.533658	-0.906012	0.313166	-2.89307	0.00381498	0.0327992
ENSG00000229153	EPHA1-AS1	230.375	0.533786	-0.905666	0.261067	-3.4691	0.000522211	0.00829595
ENSG00000266904	LINC00663	151.933	0.534576	-0.903533	0.198163	-4.55955	5.12638e-06	0.000281136
ENSG00000169660	HEXDC	1459.83	0.534902	-0.902654	0.164848	-5.47567	4.35871e-08	8.58747e-06
ENSG00000242861	AL591895.1	105.876	0.53498	-0.902443	0.245402	-3.6774	0.000235624	0.00475784
ENSG00000167861	HID1	135.502	0.535143	-0.902003	0.267382	-3.37346	0.000742287	0.0105802
ENSG00000261324	AC010168.2	295.225	0.535321	-0.901523	0.218351	-4.12878	3.64687e-05	0.00124805
ENSG00000253328	SUMO2P19	15.8641	0.535394	-0.901327	0.317861	-2.8356	0.00457399	0.0369442
ENSG00000174672	BRSK2	24.9835	0.535701	-0.900501	0.279181	-3.22552	0.00125746	0.0151304
ENSG00000137747	TMPRSS13	56.7406	0.536239	-0.899052	0.248336	-3.6203	0.000294259	0.00554855
ENSG00000119950	MXI1	1078.71	0.536245	-0.899037	0.226871	-3.96277	7.40842e-05	0.00207406
ENSG00000137103	TMEM8B	253.949	0.536391	-0.898644	0.212167	-4.23555	2.27994e-05	0.000880284
ENSG00000267123	LINC02081	32.3435	0.536486	-0.898387	0.270328	-3.32333	0.000889507	0.0119152
ENSG00000231062	AC103563.2	44.0299	0.537119	-0.896685	0.276991	-3.23724	0.00120692	0.0146985
ENSG00000104043	ATP8B4	94.7348	0.537237	-0.896371	0.252889	-3.54453	0.000393319	0.00681871
ENSG00000167780	SOAT2	21.4427	0.537488	-0.895697	0.316834	-2.82702	0.00469828	0.0375395
ENSG00000185522	LMNTD2	137.892	0.537578	-0.895455	0.288265	-3.10636	0.00189404	0.0200443
ENSG00000267481	AC011477.2	135.438	0.538218	-0.893737	0.229277	-3.89807	9.69631e-05	0.00253608
ENSG00000265972	TXNIP	8361.13	0.538777	-0.89224	0.195478	-4.56439	5.00945e-06	0.00027857
ENSG00000173559	NABP1	2375.78	0.538822	-0.892118	0.162073	-5.50441	3.70404e-08	7.73117e-06
ENSG00000225032	AL162586.1	163.77	0.539519	-0.890256	0.247591	-3.59567	0.000323554	0.00592602
ENSG00000273061	CDC37L1-AS1	19.1924	0.539642	-0.889924	0.304508	-2.9225	0.00347236	0.0307175
ENSG00000261611	AC010547.4	82.6696	0.540012	-0.888936	0.230513	-3.85634	0.000115096	0.00287334
ENSG00000011105	TSPAN9	27.5559	0.540119	-0.888651	0.311241	-2.85519	0.00430111	0.0355841
ENSG00000140398	NEIL1	461.393	0.541007	-0.88628	0.232533	-3.81142	0.00013817	0.00327277
ENSG00000233609	RPL10P19	74.3601	0.541398	-0.885239	0.275598	-3.21206	0.00131785	0.0156786
ENSG00000163545	NUAK2	517.936	0.541931	-0.883819	0.288696	-3.06142	0.0022029	0.0224128
ENSG00000271857	AL096865.1	77.2619	0.5422	-0.883104	0.288994	-3.05578	0.00224474	0.0226743
ENSG00000186056	MATN1-AS1	114.859	0.542552	-0.882166	0.237043	-3.72155	0.000198003	0.00421021
ENSG00000275481	AC025031.4	27.964	0.542631	-0.881956	0.265052	-3.32748	0.00087634	0.0118121
ENSG00000147117	ZNF157	28.3276	0.542698	-0.881778	0.317503	-2.77723	0.00548248	0.0419274
ENSG00000143842	SOX13	66.1	0.543866	-0.878676	0.303063	-2.89932	0.00373973	0.0324033
ENSG00000228549	BX284668.2	19.5166	0.543935	-0.878494	0.303521	-2.89435	0.00379946	0.0326924
ENSG00000112773	FAM46A	152.514	0.544227	-0.877719	0.264081	-3.32367	0.000888397	0.0119137
ENSG00000262580	AC087741.1	454.349	0.544483	-0.877041	0.210799	-4.16056	3.17466e-05	0.00111728
ENSG00000091409	ITGA6	1190.94	0.544614	-0.876695	0.16851	-5.20263	1.96483e-07	2.69025e-05
ENSG00000064201	TSPAN32	159.322	0.544636	-0.876636	0.325141	-2.69618	0.00701407	0.0490128
ENSG00000223745	CCDC18-AS1	1662.38	0.544785	-0.876242	0.174341	-5.02603	5.0073e-07	5.09946e-05
ENSG00000264954	PRR29-AS1	24.301	0.545035	-0.875579	0.275492	-3.17824	0.00148172	0.0170597
ENSG00000215045	GRID2IP	50.3594	0.545364	-0.874708	0.305898	-2.85947	0.00424346	0.035219
ENSG00000101605	MYOM1	146.234	0.54537	-0.874693	0.263288	-3.32219	0.00089315	0.0119356
ENSG00000176383	B3GNT4	39.786	0.545551	-0.874214	0.302627	-2.88875	0.00386774	0.0330543
ENSG00000262327	AGK	714.178	0.545611	-0.874054	0.246931	-3.53967	0.000400631	0.00691138
ENSG00000279529	AC008764.8	59.1755	0.546104	-0.872751	0.232631	-3.75165	0.000175672	0.00388509
ENSG00000255503	AP001767.3	20.4835	0.546326	-0.872167	0.321137	-2.71587	0.00661018	0.047205
ENSG00000248485	PCP4L1	25.1821	0.546679	-0.871233	0.31995	-2.72303	0.00646871	0.0465416
ENSG00000108950	FAM20A	40.1775	0.546814	-0.870879	0.307502	-2.83211	0.00462424	0.0371455
ENSG00000078814	MYH7B	144.217	0.546837	-0.870817	0.221978	-3.92298	8.74598e-05	0.00234871
ENSG00000140511	HAPLN3	2887.71	0.547039	-0.870285	0.177223	-4.91068	9.07609e-07	8.21172e-05
ENSG00000215580	BCORP1	321.116	0.547202	-0.869854	0.244842	-3.55271	0.000381279	0.0067093
ENSG00000145428	RNF175	27.4908	0.547273	-0.869667	0.308366	-2.82024	0.00479881	0.0380789
ENSG00000072195	SPEG	290.732	0.547911	-0.867986	0.314115	-2.76328	0.00572241	0.0430258
ENSG00000188177	ZC3H6	790.377	0.54801	-0.867726	0.159579	-5.4376	5.40042e-08	9.77191e-06
ENSG00000267571	AC104532.2	42.8983	0.548055	-0.867607	0.214882	-4.0376	5.40005e-05	0.00164269
ENSG00000260231	JHDM1D-AS1	787.877	0.548105	-0.867476	0.288397	-3.00792	0.00263043	0.0254018
ENSG00000176749	CDK5R1	339.543	0.548231	-0.867145	0.198499	-4.3685	1.25102e-05	0.000554047
ENSG00000168016	TRANK1	4288.86	0.548278	-0.867022	0.258962	-3.34807	0.000813777	0.011242
ENSG00000176171	BNIP3	1170	0.548301	-0.86696	0.23739	-3.65206	0.00026015	0.00503579
ENSG00000172638	EFEMP2	364.8	0.54832	-0.866911	0.321549	-2.69605	0.00701677	0.0490128
ENSG00000006459	KDM7A	4606.65	0.548417	-0.866655	0.228262	-3.79676	0.000146598	0.00340692
ENSG00000245532	NEAT1	16685.2	0.548855	-0.865504	0.182314	-4.74733	2.06117e-06	0.000139625
ENSG00000204282	TNRC6C-AS1	943.638	0.549725	-0.863219	0.187655	-4.60003	4.2243e-06	0.000243456
ENSG00000255439	AC135050.2	24.0191	0.550017	-0.862451	0.257578	-3.34831	0.00081305	0.0112393
ENSG00000234290	AC116366.1	452.111	0.550086	-0.86227	0.199976	-4.31187	1.61876e-05	0.000669929
ENSG00000198832	SELENOM	236.77	0.550119	-0.862184	0.20187	-4.27099	1.9461e-05	0.000778478
ENSG00000263264	AC119396.1	170.804	0.550166	-0.86206	0.280686	-3.07126	0.0021316	0.0218577
ENSG00000246090	AP002026.1	29.8597	0.551098	-0.859621	0.315188	-2.72732	0.00638503	0.0461855
ENSG00000139200	PIANP	59.9837	0.551296	-0.859101	0.266486	-3.22381	0.00126495	0.0151946
ENSG00000260810	AL135818.2	17.0036	0.551645	-0.858188	0.316128	-2.71468	0.00663389	0.047263
ENSG00000160305	DIP2A	3528.76	0.551905	-0.857508	0.15946	-5.37757	7.54988e-08	1.26317e-05
ENSG00000198740	ZNF652	774.163	0.552367	-0.856302	0.211104	-4.0563	4.9857e-05	0.00157341
ENSG00000183486	MX2	1581.06	0.552503	-0.855946	0.208996	-4.09551	4.21242e-05	0.00137891
ENSG00000100368	CSF2RB	184.996	0.552544	-0.855839	0.275666	-3.10462	0.00190525	0.0201034
ENSG00000244459	AC147067.1	25.6219	0.552899	-0.854912	0.313185	-2.72973	0.00633859	0.0460613
ENSG00000148600	CDHR1	30.8173	0.553084	-0.854428	0.304456	-2.80641	0.00500965	0.0394062
ENSG00000256271	CACNA1C-AS2	36.2251	0.55327	-0.853945	0.254867	-3.35056	0.000806493	0.011178
ENSG00000165795	NDRG2	249.531	0.553331	-0.853784	0.26153	-3.26457	0.00109629	0.0137446
ENSG00000260461	AL133355.1	174.793	0.553508	-0.853324	0.246824	-3.45721	0.000545794	0.00858648
ENSG00000188687	SLC4A5	231.229	0.554127	-0.851712	0.186243	-4.57312	4.80508e-06	0.000269404
ENSG00000188322	SBK1	378.998	0.554198	-0.851527	0.255907	-3.32749	0.000876316	0.0118121
ENSG00000246582	AC100861.1	38.7373	0.554857	-0.849812	0.300952	-2.82374	0.00474666	0.0377663
ENSG00000135046	ANXA1	1304.72	0.554975	-0.849505	0.214826	-3.95438	7.67341e-05	0.00212501
ENSG00000168852	TPTE2P5	18.6194	0.555104	-0.849171	0.312739	-2.71527	0.00662223	0.0472283
ENSG00000185669	SNAI3	205.191	0.555277	-0.848721	0.287253	-2.95461	0.00313062	0.0286444
ENSG00000178732	GP5	156.652	0.556242	-0.846217	0.247143	-3.424	0.000617067	0.00927184
ENSG00000182621	PLCB1	68.516	0.556304	-0.846056	0.27706	-3.05369	0.00226047	0.0227895
ENSG00000023839	ABCC2	132.394	0.557135	-0.843901	0.195736	-4.31143	1.62206e-05	0.000669929
ENSG00000121413	ZSCAN18	1013.08	0.557848	-0.842055	0.254082	-3.3141	0.000919375	0.0121361
ENSG00000278709	NKILA	60.8437	0.558134	-0.841316	0.235901	-3.56639	0.000361936	0.00646061
ENSG00000236334	PPIAL4G	47.9618	0.558276	-0.84095	0.291503	-2.88487	0.00391575	0.0333242
ENSG00000110324	IL10RA	4917.84	0.558971	-0.839155	0.196166	-4.27777	1.88774e-05	0.000761976
ENSG00000147457	CHMP7	2504.12	0.559124	-0.83876	0.174327	-4.81142	1.49858e-06	0.000112027
ENSG00000197837	HIST4H4	86.76	0.55919	-0.838591	0.261835	-3.20274	0.00136126	0.0160438
ENSG00000267194	RP1-193H18.2	56.3575	0.559323	-0.838247	0.301183	-2.78318	0.00538289	0.0413696
ENSG00000281852	LINC00891	167.492	0.559438	-0.83795	0.24487	-3.42202	0.00062157	0.00930405
ENSG00000234028	AC062029.1	62.5485	0.559932	-0.836678	0.225622	-3.70832	0.000208636	0.00436336
ENSG00000251562	MALAT1	12344.4	0.560024	-0.83644	0.175621	-4.76275	1.90973e-06	0.000133106
ENSG00000196329	GIMAP5	5524.81	0.56083	-0.834364	0.161125	-5.17837	2.23832e-07	2.91272e-05
ENSG00000279110	AL022323.4	70.1148	0.561211	-0.833385	0.267515	-3.11529	0.00183767	0.0196803
ENSG00000116661	FBXO2	148.123	0.561604	-0.832374	0.297214	-2.80059	0.0051009	0.039812
ENSG00000236015	AC011290.2	43.5748	0.561634	-0.832298	0.249187	-3.34006	0.0008376	0.0114412
ENSG00000166415	WDR72	26.1073	0.561888	-0.831646	0.297047	-2.79971	0.00511487	0.039875
ENSG00000146285	SCML4	1266.92	0.56325	-0.828153	0.240462	-3.44401	0.000573147	0.00887768
ENSG00000174125	TLR1	331.843	0.563253	-0.828144	0.241262	-3.43255	0.000597932	0.00912744
ENSG00000149646	CNBD2	19.8472	0.563989	-0.826262	0.305491	-2.7047	0.00683666	0.0481699
ENSG00000263482	ANTXRLP1	39.8822	0.564027	-0.826163	0.291179	-2.83731	0.00454961	0.0368461
ENSG00000174792	ODAPH	35.9633	0.564334	-0.82538	0.265091	-3.11357	0.0018484	0.0197397
ENSG00000120129	DUSP1	268.915	0.564375	-0.825274	0.253751	-3.2523	0.00114474	0.0141494
ENSG00000197044	ZNF441	523.961	0.564667	-0.824528	0.139064	-5.92914	3.04533e-09	1.06998e-06
ENSG00000196557	CACNA1H	134.377	0.564953	-0.823797	0.286242	-2.87797	0.00400242	0.0338583
ENSG00000169224	GCSAML	59.2944	0.565013	-0.823645	0.282366	-2.91694	0.00353485	0.031101
ENSG00000226471	Z93930.2	24.1816	0.565731	-0.821812	0.290244	-2.83145	0.00463368	0.0371841
ENSG00000152766	ANKRD22	33.8147	0.565908	-0.821361	0.265047	-3.09893	0.0019422	0.0204309
ENSG00000134058	CDK7	258.215	0.566088	-0.820901	0.218851	-3.75096	0.000176161	0.00388509
ENSG00000267152	AC093227.1	91.9451	0.566925	-0.81877	0.183438	-4.46347	8.06427e-06	0.000394438
ENSG00000079335	CDC14A	1019.64	0.567163	-0.818165	0.180204	-4.54022	5.61969e-06	0.000304547
ENSG00000021300	PLEKHB1	826.002	0.567288	-0.817847	0.257969	-3.17033	0.00152265	0.0174167
ENSG00000272256	AC044849.1	27.8662	0.567295	-0.817828	0.300507	-2.7215	0.00649871	0.0466778
ENSG00000172183	ISG20	1582.49	0.567403	-0.817555	0.186178	-4.39126	1.12698e-05	0.000511612
ENSG00000126217	MCF2L	286.567	0.567801	-0.816543	0.271309	-3.00965	0.00261552	0.0253274
ENSG00000249087	ZNF436-AS1	40.9301	0.56786	-0.816393	0.218103	-3.74315	0.000181729	0.00395887
ENSG00000115896	PLCL1	556.589	0.568512	-0.814737	0.211192	-3.85779	0.000114415	0.00286459
ENSG00000273148	AL035563.1	61.6524	0.568994	-0.813514	0.241441	-3.36941	0.000753287	0.0107008
ENSG00000007944	MYLIP	311.015	0.569075	-0.813308	0.203415	-3.99826	6.3809e-05	0.00183835
ENSG00000274317	LINC02334	115.671	0.569461	-0.81233	0.229142	-3.54509	0.000392481	0.00681539
ENSG00000124203	ZNF831	817.714	0.569685	-0.811763	0.263369	-3.08223	0.00205457	0.0212716
ENSG00000189283	FHIT	1191.01	0.570365	-0.810042	0.241232	-3.35794	0.000785262	0.0110056
ENSG00000262155	LINC02175	46.0163	0.570417	-0.809912	0.221783	-3.65183	0.000260377	0.00503579
ENSG00000225783	MIAT	18590.5	0.57054	-0.809599	0.268157	-3.01912	0.00253509	0.0249847
ENSG00000263394	AC007952.7	63.6526	0.570711	-0.809167	0.29307	-2.761	0.00576241	0.0432308
ENSG00000185989	RASA3	1154.18	0.570964	-0.808529	0.27193	-2.9733	0.00294615	0.0275057
ENSG00000196187	TMEM63A	4575.04	0.571052	-0.808306	0.213951	-3.778	0.000158096	0.00358754
ENSG00000171298	GAA	553.796	0.571081	-0.808232	0.175443	-4.60681	4.08892e-06	0.000239926
ENSG00000174500	GCSAM	459.732	0.571159	-0.808035	0.156776	-5.15406	2.54906e-07	3.17969e-05
ENSG00000280477	RASA3	1154.12	0.571195	-0.807946	0.272189	-2.96833	0.00299425	0.0278806
ENSG00000267309	AC092295.2	48.4241	0.57139	-0.807452	0.249694	-3.23376	0.00122171	0.0148272
ENSG00000215068	AC025171.2	166.778	0.57194	-0.806064	0.214888	-3.75109	0.000176071	0.00388509
ENSG00000100307	CBX7	1552.92	0.572216	-0.805367	0.236848	-3.40036	0.000672984	0.00987277
ENSG00000140285	FGF7	66.4318	0.572562	-0.804497	0.229739	-3.50178	0.000462155	0.0076738
ENSG00000186654	PRR5	294.603	0.572849	-0.803773	0.166921	-4.8153	1.46975e-06	0.000110657
ENSG00000254419	AL139349.1	39.7468	0.572917	-0.803603	0.252567	-3.18174	0.00146393	0.0169261
ENSG00000266947	AC022916.1	107.779	0.573036	-0.803302	0.283391	-2.83461	0.00458818	0.0369961
ENSG00000189319	FAM53B	1046.46	0.573791	-0.801402	0.21466	-3.73336	0.000188945	0.00406885
ENSG00000269086	AC008555.2	147.332	0.573966	-0.800962	0.232496	-3.44506	0.000570942	0.00886305
ENSG00000277943	CCL4	506.875	0.574648	-0.79925	0.265445	-3.01098	0.0026041	0.0252748
ENSG00000188549	CCDC9B	91.0736	0.575504	-0.797102	0.284423	-2.80252	0.00507043	0.0396989
ENSG00000088899	LZTS3	597.573	0.575973	-0.795927	0.278318	-2.85978	0.0042394	0.0351992
ENSG00000073861	TBX21	429.545	0.576094	-0.795623	0.285805	-2.7838	0.00537269	0.0413515
ENSG00000225553	PHF1	1347.03	0.576878	-0.793661	0.2079	-3.81752	0.000134802	0.0032256
ENSG00000136156	ITM2B	6302.72	0.577134	-0.793022	0.130306	-6.08584	1.15879e-09	4.60916e-07
ENSG00000171115	GIMAP8	1318.91	0.577146	-0.792991	0.19733	-4.0186	5.85441e-05	0.00174072
ENSG00000139946	PELI2	225.224	0.5773	-0.792607	0.240281	-3.29867	0.000971457	0.0126572
ENSG00000269001	AC092070.2	399.4	0.577901	-0.791105	0.288634	-2.74086	0.00612784	0.0450579
ENSG00000189152	GRAPL	246.279	0.578263	-0.790201	0.26359	-2.99785	0.00271896	0.0259594
ENSG00000142798	HSPG2	147.515	0.578313	-0.790077	0.287516	-2.74795	0.00599699	0.044419
ENSG00000111801	BTN3A3	2868.17	0.578678	-0.789168	0.163306	-4.83246	1.34855e-06	0.000104682
ENSG00000213859	KCTD11	401.962	0.57875	-0.788989	0.252494	-3.12478	0.00177936	0.0192803
ENSG00000169242	EFNA1	71.8347	0.578824	-0.788803	0.261211	-3.01979	0.00252949	0.0249412
ENSG00000248671	ALG1L9P	27.135	0.579086	-0.788149	0.291346	-2.7052	0.00682637	0.0481455
ENSG00000273253	AL022328.4	41.84	0.579607	-0.786852	0.283629	-2.77423	0.00553319	0.0420958
ENSG00000180881	CAPS2	102.831	0.579626	-0.786807	0.226647	-3.47151	0.000517543	0.0082588
ENSG00000168970	JMJD7-PLA2G4B	1285.58	0.579656	-0.78673	0.181272	-4.34006	1.42441e-05	0.000611567
ENSG00000133943	DGLUCY	1232.7	0.579689	-0.786648	0.151709	-5.18525	2.15722e-07	2.85174e-05
ENSG00000235194	PPP1R3E	1305.62	0.580177	-0.785434	0.170081	-4.618	3.8745e-06	0.000229434
ENSG00000100100	PIK3IP1	6673.48	0.580221	-0.785326	0.245531	-3.19848	0.00138152	0.0162159
ENSG00000186918	ZNF395	1871.76	0.580336	-0.78504	0.226028	-3.47319	0.000514309	0.00822622
ENSG00000177406	AC021054.1	150.024	0.580481	-0.784678	0.214556	-3.65721	0.000254975	0.00497697
ENSG00000176928	GCNT4	428.439	0.580488	-0.784661	0.249073	-3.15033	0.00163086	0.0181521
ENSG00000135144	DTX1	179.816	0.580566	-0.784469	0.28843	-2.71979	0.00653241	0.0468879
ENSG00000283106	ZNF436-AS1	39.972	0.580944	-0.783529	0.216674	-3.61616	0.000299008	0.005623
ENSG00000116032	GRIN3B	84.7866	0.581186	-0.782929	0.185925	-4.21099	2.54252e-05	0.000962278
ENSG00000198821	CD247	2996.65	0.582643	-0.779315	0.164848	-4.72749	2.27316e-06	0.000150949
ENSG00000136514	RTP4	142.537	0.583661	-0.776797	0.242558	-3.20252	0.00136229	0.0160438
ENSG00000235245	AL360181.2	97.2589	0.584774	-0.77405	0.22746	-3.40302	0.000666455	0.00981798
ENSG00000164037	SLC9B1	37.3621	0.585778	-0.771573	0.268535	-2.87326	0.00406256	0.0341816
ENSG00000244480	AC005154.3	32.6388	0.585905	-0.771261	0.275059	-2.80399	0.00504748	0.0396003
ENSG00000180139	ACTA2-AS1	27.2838	0.585949	-0.771154	0.285926	-2.69704	0.00699582	0.0489313
ENSG00000261366	MANEA-AS1	94.8165	0.586255	-0.7704	0.247464	-3.11318	0.00185083	0.0197456
ENSG00000267074	AC015911.3	347.638	0.586296	-0.770298	0.152687	-5.04496	4.53605e-07	4.78122e-05
ENSG00000258824	AL122035.1	61.7665	0.586332	-0.770209	0.275181	-2.79892	0.00512737	0.0399299
ENSG00000118922	KLF12	2499.09	0.586555	-0.769663	0.130347	-5.90473	3.53224e-09	1.20102e-06
ENSG00000162591	MEGF6	1208.36	0.586619	-0.769505	0.222563	-3.45748	0.000545262	0.00858452
ENSG00000162711	NLRP3	98.1345	0.586694	-0.769319	0.258181	-2.97976	0.0028847	0.0270518
ENSG00000184898	RBM43	299.554	0.587991	-0.766134	0.251886	-3.04159	0.00235335	0.0235458
ENSG00000141337	ARSG	199.882	0.588052	-0.765984	0.188957	-4.05375	5.04034e-05	0.00158118
ENSG00000100784	RPS6KA5	1082.11	0.588388	-0.76516	0.108382	-7.05985	1.66679e-12	1.46407e-09
ENSG00000163516	ANKZF1	2517.41	0.588467	-0.764966	0.177139	-4.31845	1.57128e-05	0.000659625
ENSG00000010030	ETV7	80.4166	0.58925	-0.763049	0.258478	-2.95208	0.00315637	0.0287925
ENSG00000140488	CELF6	90.0641	0.589324	-0.762868	0.281967	-2.70552	0.00681971	0.0481261
ENSG00000223547	ZNF844	395.459	0.589729	-0.761875	0.166758	-4.56875	4.90647e-06	0.00027402
ENSG00000104290	FZD3	248.389	0.590028	-0.761145	0.151731	-5.0164	5.26476e-07	5.33589e-05
ENSG00000234332	BCAS2P2	87.2365	0.590038	-0.761121	0.211649	-3.59615	0.000322965	0.00592237
ENSG00000203739	AL645568.1	61.4874	0.590065	-0.761054	0.202399	-3.76018	0.000169794	0.00379579
ENSG00000250770	AC005865.2	22.4824	0.59009	-0.760992	0.26584	-2.8626	0.00420181	0.0350112
ENSG00000144802	NFKBIZ	2041.8	0.590363	-0.760325	0.183905	-4.13432	3.55999e-05	0.0012303
ENSG00000127364	TAS2R4	60.8047	0.590545	-0.759882	0.227694	-3.3373	0.000845965	0.0115429
ENSG00000124613	ZNF391	150.613	0.5908	-0.759259	0.172081	-4.41222	1.02316e-05	0.000477197
ENSG00000157978	LDLRAP1	2097.82	0.590979	-0.75882	0.256683	-2.95626	0.00311396	0.0285043
ENSG00000232859	LYRM9	137.87	0.591191	-0.758305	0.215398	-3.52048	0.00043076	0.00729872
ENSG00000166250	CLMP	66.4756	0.591984	-0.75637	0.262106	-2.88574	0.00390499	0.0333063
ENSG00000186470	BTN3A2	4470.23	0.59228	-0.755649	0.22191	-3.40521	0.000661129	0.00975999
ENSG00000122694	GLIPR2	338.279	0.592308	-0.75558	0.156365	-4.83215	1.35067e-06	0.000104682
ENSG00000214783	POLR2J4	106.056	0.593182	-0.753454	0.185235	-4.06755	4.75096e-05	0.0015175
ENSG00000197536	C5orf56	1285.63	0.593211	-0.753384	0.192452	-3.91467	9.05287e-05	0.0024188
ENSG00000133401	PDZD2	28.703	0.593226	-0.753347	0.27831	-2.70687	0.00679215	0.0480239
ENSG00000008226	DLEC1	164.174	0.593373	-0.752989	0.240322	-3.13325	0.0017288	0.0189127
ENSG00000225507	AC069282.1	117.842	0.593773	-0.752016	0.155495	-4.83628	1.32289e-06	0.000104449
ENSG00000268758	ADGRE4P	185.715	0.593829	-0.751881	0.185763	-4.04752	5.17632e-05	0.00160947
ENSG00000237846	AL773545.3	56.5971	0.594054	-0.751333	0.273253	-2.74959	0.00596702	0.0443096
ENSG00000262468	LINC01569	103.424	0.594064	-0.75131	0.178358	-4.21238	2.52699e-05	0.000958118
ENSG00000233922	LINC01694	157.554	0.59535	-0.74819	0.182479	-4.10015	4.1289e-05	0.0013579
ENSG00000159128	IFNGR2	326.269	0.595438	-0.747977	0.224505	-3.33167	0.000863264	0.0117183
ENSG00000116819	TFAP2E	54.3328	0.595534	-0.747744	0.240234	-3.11257	0.00185465	0.0197564
ENSG00000279833	AL031846.2	193.879	0.59658	-0.745212	0.264291	-2.81966	0.0048074	0.0381282
ENSG00000272498	AC090948.2	122.627	0.597577	-0.742805	0.234818	-3.16332	0.00155979	0.0176451
ENSG00000261716	AC239868.1	537.668	0.597642	-0.742647	0.140296	-5.29344	1.20036e-07	1.87442e-05
ENSG00000272501	AL662844.4	187.627	0.597682	-0.742549	0.229674	-3.23305	0.00122474	0.0148555
ENSG00000120093	HOXB3	411.305	0.59775	-0.742386	0.238573	-3.11178	0.00185965	0.0197897
ENSG00000104368	PLAT	651.727	0.598529	-0.740508	0.253177	-2.92486	0.00344611	0.0305693
ENSG00000159388	BTG2	4150.65	0.598564	-0.740423	0.157842	-4.6909	2.72008e-06	0.000173239
ENSG00000132879	FBXO44	924.473	0.598934	-0.739531	0.184292	-4.01282	5.99987e-05	0.00177147
ENSG00000124126	PREX1	2624.5	0.59894	-0.739518	0.256472	-2.88343	0.00393372	0.0334382
ENSG00000125966	MMP24	64.8585	0.599496	-0.738178	0.26808	-2.75357	0.00589491	0.0438666
ENSG00000115295	CLIP4	1082.05	0.599694	-0.737703	0.183768	-4.01432	5.96172e-05	0.00176516
ENSG00000272849	AC084018.1	275.195	0.600804	-0.735035	0.163289	-4.50144	6.74954e-06	0.000344521
ENSG00000151883	PARP8	2738.36	0.60115	-0.734204	0.176213	-4.16657	3.09217e-05	0.00109741
ENSG00000233806	LINC01237	54.0731	0.601338	-0.733752	0.23196	-3.16327	0.00156009	0.0176451
ENSG00000273033	LINC02035	308.752	0.601866	-0.732486	0.190176	-3.85163	0.000117335	0.0029238
ENSG00000258461	AC012651.1	206.575	0.60209	-0.73195	0.229774	-3.18552	0.00144493	0.0167642
ENSG00000276353	RF00017	32.0376	0.602152	-0.731801	0.254301	-2.8777	0.00400591	0.0338743
ENSG00000277778	PGM5P2	35.3442	0.602798	-0.730253	0.25787	-2.83186	0.0046278	0.0371511
ENSG00000260285	AL133367.1	75.0544	0.602954	-0.72988	0.225407	-3.23805	0.00120349	0.0146652
ENSG00000197646	PDCD1LG2	67.4889	0.603293	-0.72907	0.261102	-2.79228	0.00523382	0.0405491
ENSG00000112394	SLC16A10	193.543	0.603685	-0.728131	0.244541	-2.97755	0.00290565	0.0271998
ENSG00000206561	COLQ	182.066	0.603868	-0.727696	0.214318	-3.39541	0.000685268	0.0100043
ENSG00000183091	NEB	150.59	0.604827	-0.725406	0.145884	-4.97248	6.61003e-07	6.39202e-05
ENSG00000092421	SEMA6A	36.4537	0.604864	-0.725318	0.267206	-2.71446	0.00663848	0.047263
ENSG00000233296	AC092159.2	33.596	0.605149	-0.724638	0.248923	-2.91109	0.00360173	0.0315316
ENSG00000272502	AC104958.2	92.4129	0.60549	-0.723826	0.269263	-2.68818	0.00718433	0.0499021
ENSG00000283189	AC104452.1	434.867	0.605856	-0.722952	0.182532	-3.9607	7.47318e-05	0.00208665
ENSG00000273015	AC008124.1	749.904	0.605857	-0.722951	0.147489	-4.90175	9.49881e-07	8.48493e-05
ENSG00000260563	AC132872.1	191.339	0.606609	-0.72116	0.195215	-3.69419	0.000220592	0.00455911
ENSG00000106952	TNFSF8	478.438	0.606632	-0.721106	0.205896	-3.50229	0.000461277	0.0076738
ENSG00000142065	ZFP14	509.908	0.607077	-0.720049	0.156929	-4.58838	4.4669e-06	0.000255194
ENSG00000266865	AC138207.8	33.0436	0.607172	-0.719822	0.266243	-2.70362	0.00685878	0.0482288
ENSG00000114166	KAT2B	2102.77	0.607285	-0.719554	0.150666	-4.77583	1.78964e-06	0.000125758
ENSG00000160219	GAB3	670.553	0.607292	-0.719538	0.199186	-3.6124	0.000303379	0.0056698
ENSG00000272529	AC090948.3	84.8604	0.607293	-0.719536	0.190535	-3.77639	0.000159115	0.00359904
ENSG00000163606	CD200R1	270.148	0.607571	-0.718874	0.200324	-3.58855	0.000332518	0.00603254
ENSG00000233396	LINC01719	57.2927	0.607798	-0.718335	0.256405	-2.80156	0.00508561	0.0397662
ENSG00000258733	LINC02328	115.211	0.607859	-0.718192	0.209532	-3.42759	0.000608954	0.00919846
ENSG00000181045	SLC26A11	544.327	0.608101	-0.717616	0.223907	-3.20497	0.00135076	0.0159704
ENSG00000073849	ST6GAL1	4099.28	0.608285	-0.717181	0.151076	-4.74714	2.06314e-06	0.000139625
ENSG00000230148	HOXB-AS1	129.007	0.608719	-0.716153	0.231083	-3.09912	0.00194097	0.0204282
ENSG00000141526	SLC16A3	1757.34	0.608928	-0.715656	0.247584	-2.89056	0.00384562	0.0329339
ENSG00000235944	ZNF815P	186.996	0.609278	-0.714829	0.220741	-3.23832	0.00120236	0.0146599
ENSG00000267454	ZNF582-AS1	111.691	0.609675	-0.713887	0.16559	-4.31117	1.6239e-05	0.000669929
ENSG00000126790	L3HYPDH	559.326	0.609874	-0.713418	0.168261	-4.23995	2.23573e-05	0.000874423
ENSG00000160712	IL6R	1711.57	0.610417	-0.712133	0.147862	-4.8162	1.46319e-06	0.000110558
ENSG00000269514	AC024257.3	77.4846	0.610423	-0.71212	0.230559	-3.08866	0.0020106	0.0210037
ENSG00000227507	LTB	1379.22	0.610545	-0.711829	0.262369	-2.71308	0.006666	0.0473949
ENSG00000206344	HCG27	172.203	0.610836	-0.711144	0.243293	-2.92299	0.00346689	0.0306879
ENSG00000172159	FRMD3	28.5583	0.610904	-0.710982	0.260612	-2.72812	0.00636963	0.0461599
ENSG00000167377	ZNF23	396.578	0.611312	-0.710018	0.130435	-5.44347	5.22528e-08	9.74815e-06
ENSG00000228784	LINC00954	381.539	0.611591	-0.709361	0.251529	-2.8202	0.00479938	0.0380789
ENSG00000133812	SBF2	277.884	0.612785	-0.706548	0.258804	-2.73005	0.00633244	0.0460573
ENSG00000182183	SHISAL2A	371.008	0.612832	-0.706438	0.259297	-2.72443	0.00644122	0.0463913
ENSG00000232721	AC239800.2	101.695	0.61289	-0.7063	0.220453	-3.20386	0.00135598	0.0160052
ENSG00000187792	ZNF70	120.371	0.61315	-0.705689	0.196233	-3.59619	0.000322916	0.00592237
ENSG00000103888	CEMIP	91.4246	0.613194	-0.705586	0.171976	-4.10282	4.08142e-05	0.00134989
ENSG00000179532	DNHD1	3514.01	0.613361	-0.705191	0.185765	-3.79615	0.000146962	0.00340692
ENSG00000196295	AC005154.1	1594.21	0.613874	-0.703986	0.129605	-5.43178	5.57959e-08	9.80194e-06
ENSG00000175265	GOLGA8A	10754.3	0.614102	-0.703449	0.155069	-4.53636	5.72333e-06	0.000307006
ENSG00000110492	MDK	156.912	0.61426	-0.703078	0.248083	-2.83405	0.00459627	0.0370248
ENSG00000181652	ATG9B	284.397	0.614582	-0.702323	0.198515	-3.53789	0.000403342	0.0069411
ENSG00000156345	CDK20	91.2712	0.614677	-0.7021	0.237248	-2.95935	0.00308292	0.0283556
ENSG00000153814	JAZF1	454.441	0.614695	-0.702056	0.21321	-3.29279	0.000991976	0.0128372
ENSG00000180479	ZNF571	185.467	0.615717	-0.699661	0.182815	-3.82715	0.000129634	0.00311964
ENSG00000115525	ST3GAL5	743.454	0.61594	-0.699138	0.216659	-3.22691	0.00125134	0.0150899
ENSG00000271895	AL109811.3	123.644	0.616015	-0.698962	0.208162	-3.35778	0.000785705	0.0110056
ENSG00000141086	CTRL	80.0402	0.616243	-0.69843	0.226269	-3.08673	0.00202372	0.0210989
ENSG00000108474	PIGL	441.666	0.616296	-0.698305	0.140807	-4.95931	7.07432e-07	6.71773e-05
ENSG00000167766	ZNF83	2778.72	0.616814	-0.697092	0.24629	-2.83037	0.00464942	0.0372799
ENSG00000206530	CFAP44	647.463	0.616891	-0.696913	0.163881	-4.25254	2.11358e-05	0.000837659
ENSG00000026297	RNASET2	2266.84	0.617006	-0.696643	0.195201	-3.56885	0.000358558	0.00640574
ENSG00000139714	MORN3	113.276	0.617889	-0.694581	0.236419	-2.93793	0.00330416	0.0297294
ENSG00000223949	ROR1-AS1	83.7608	0.617956	-0.694425	0.192706	-3.60354	0.000313915	0.00581588
ENSG00000188897	AC099489.1	119.197	0.618261	-0.693711	0.23051	-3.00947	0.00261707	0.0253308
ENSG00000267369	AC015911.7	449.053	0.618629	-0.692853	0.159151	-4.35343	1.34025e-05	0.000585191
ENSG00000185905	C16orf54	1006.33	0.619155	-0.691627	0.184466	-3.74935	0.000177295	0.00390086
ENSG00000269911	FAM226B	153.026	0.619947	-0.689783	0.228626	-3.01708	0.00255226	0.0250909
ENSG00000197013	ZNF429	295.139	0.620349	-0.688849	0.152357	-4.52129	6.14633e-06	0.00032107
ENSG00000164707	SLC13A4	78.4244	0.620443	-0.688629	0.204407	-3.36891	0.000754655	0.0107058
ENSG00000107679	PLEKHA1	1519.11	0.620519	-0.688453	0.215878	-3.18908	0.00142726	0.016639
ENSG00000148175	STOM	1300.4	0.620854	-0.687675	0.177302	-3.87854	0.000105085	0.00271816
ENSG00000168890	TMEM150A	214.001	0.620869	-0.687639	0.151563	-4.53698	5.70642e-06	0.000307006
ENSG00000180438	TPRXL	36.7945	0.620996	-0.687344	0.227824	-3.01699	0.00255301	0.0250909
ENSG00000122085	MTERF4	1599.4	0.621236	-0.686787	0.227559	-3.01806	0.00254395	0.0250486
ENSG00000224892	RPS4XP16	46.026	0.621354	-0.686513	0.228719	-3.00155	0.00268606	0.0257035
ENSG00000179144	GIMAP7	3442.2	0.621413	-0.686376	0.209374	-3.27823	0.00104459	0.0133218
ENSG00000166707	ZCCHC18	113.797	0.621782	-0.685519	0.254958	-2.68875	0.00717199	0.0498822
ENSG00000266976	AC079466.1	113.22	0.621876	-0.685301	0.215017	-3.18719	0.00143664	0.0166938
ENSG00000120913	PDLIM2	722.82	0.622741	-0.683295	0.142479	-4.79576	1.62061e-06	0.000116601
ENSG00000034677	RNF19A	4944.45	0.623604	-0.681298	0.185908	-3.6647	0.000247629	0.00488332
ENSG00000267100	ILF3-AS1	288.982	0.62455	-0.67911	0.178334	-3.80808	0.000140052	0.00328999
ENSG00000272734	ADIRF-AS1	97.6114	0.624705	-0.678752	0.184042	-3.68802	0.000226006	0.00463466
ENSG00000136111	TBC1D4	2225.84	0.625111	-0.677816	0.177936	-3.80933	0.000139342	0.00328945
ENSG00000196954	CASP4	1441.35	0.625182	-0.677652	0.187622	-3.61179	0.000304094	0.00567812
ENSG00000197363	ZNF517	216.684	0.625336	-0.677298	0.192056	-3.52655	0.000421004	0.00716319
ENSG00000134285	FKBP11	634.638	0.625833	-0.67615	0.171809	-3.93547	8.30342e-05	0.00224704
ENSG00000163219	ARHGAP25	1639.86	0.62596	-0.675857	0.14078	-4.8008	1.58036e-06	0.000114881
ENSG00000150938	CRIM1	132.167	0.62627	-0.675143	0.14225	-4.74617	2.07308e-06	0.000139625
ENSG00000171045	TSNARE1	353.323	0.626299	-0.675076	0.179771	-3.75521	0.000173199	0.00384422
ENSG00000197776	KLHDC1	185.632	0.626475	-0.674671	0.208927	-3.22922	0.00124128	0.014987
ENSG00000263961	RHEX	120.782	0.6265	-0.674613	0.176201	-3.82867	0.00012884	0.00311119
ENSG00000261829	AC009407.1	67.1564	0.6268	-0.673922	0.202931	-3.32094	0.000897155	0.011967
ENSG00000092529	CAPN3	244.698	0.627953	-0.671271	0.240955	-2.78588	0.00533827	0.0411767
ENSG00000243970	PPIEL	51.0856	0.628254	-0.67058	0.230157	-2.91357	0.0035732	0.031346
ENSG00000162931	TRIM17	77.2242	0.628512	-0.669987	0.209195	-3.20268	0.00136153	0.0160438
ENSG00000140443	IGF1R	1936.9	0.628818	-0.669286	0.178641	-3.74654	0.000179289	0.00392668
ENSG00000133561	GIMAP6	3360.52	0.629	-0.668869	0.144337	-4.63406	3.58556e-06	0.000213729
ENSG00000107104	KANK1	219.829	0.629607	-0.667478	0.2096	-3.18453	0.00144987	0.0168123
ENSG00000245680	ZNF585B	514.093	0.629745	-0.667161	0.198412	-3.3625	0.000772396	0.0108697
ENSG00000021762	OSBPL5	109.339	0.629872	-0.666869	0.194653	-3.42595	0.000612663	0.00922539
ENSG00000139631	CSAD	596.207	0.630491	-0.665451	0.154281	-4.31324	1.60882e-05	0.000668185
ENSG00000205307	SAP25	344.953	0.630517	-0.665393	0.226774	-2.93417	0.00334438	0.0299166
ENSG00000197056	ZMYM1	283.002	0.630612	-0.665177	0.220602	-3.01528	0.00256742	0.025136
ENSG00000246084	LINC02325	88.4282	0.630697	-0.664981	0.239619	-2.77517	0.00551736	0.0420457
ENSG00000151150	ANK3	2103.12	0.630748	-0.664865	0.239318	-2.77816	0.00546674	0.0418462
ENSG00000162415	ZSWIM5	246.051	0.631074	-0.664119	0.184345	-3.60258	0.000315073	0.00582126
ENSG00000261526	AC012615.1	165.172	0.631572	-0.662981	0.1849	-3.58562	0.000336274	0.00607975
ENSG00000259116	AL049869.3	78.2169	0.631734	-0.66261	0.233675	-2.8356	0.00457393	0.0369442
ENSG00000119699	TGFB3	69.1169	0.632522	-0.660811	0.221005	-2.99003	0.00278948	0.0264292
ENSG00000246922	UBAP1L	294.116	0.63327	-0.659108	0.157557	-4.18329	2.87319e-05	0.00105891
ENSG00000182700	IGIP	452.36	0.633389	-0.658835	0.14634	-4.50209	6.72885e-06	0.000344298
ENSG00000140807	NKD1	977.291	0.633969	-0.657515	0.200809	-3.27434	0.0010591	0.0134575
ENSG00000141258	SGSM2	3110.19	0.634307	-0.656747	0.16616	-3.95249	7.73426e-05	0.00213114
ENSG00000197599	CCDC154	103.639	0.634829	-0.655559	0.242655	-2.70161	0.00690048	0.0483929
ENSG00000198673	FAM19A2	66.8814	0.635062	-0.655031	0.225534	-2.90435	0.00368016	0.0320717
ENSG00000177337	DLGAP1-AS1	387.735	0.635197	-0.654724	0.228941	-2.85979	0.00423918	0.0351992
ENSG00000237945	LINC00649	2880.75	0.635605	-0.653798	0.219849	-2.97385	0.00294085	0.0274805
ENSG00000273038	AL365203.2	69.0296	0.635954	-0.653006	0.239389	-2.72781	0.00637568	0.0461599
ENSG00000267283	AC005306.1	62.0482	0.636088	-0.652701	0.206588	-3.15944	0.00158073	0.0178043
ENSG00000226423	AC093642.1	285.942	0.636536	-0.651687	0.200273	-3.25399	0.00113798	0.014112
ENSG00000173917	HOXB2	499.795	0.637011	-0.65061	0.178238	-3.65022	0.000262011	0.00506275
ENSG00000140543	DET1	132.49	0.6374	-0.64973	0.160263	-4.05414	5.03183e-05	0.00158087
ENSG00000278768	BACE1-AS	61.5844	0.637477	-0.649556	0.1866	-3.481	0.000499547	0.00806351
ENSG00000099622	CIRBP	3332.51	0.637887	-0.648628	0.115439	-5.61879	1.92304e-08	4.55502e-06
ENSG00000113108	APBB3	860.321	0.63805	-0.648258	0.170794	-3.79556	0.000147308	0.00340877
ENSG00000245498	AP000866.1	92.3354	0.638509	-0.64722	0.193364	-3.34716	0.00081643	0.0112638
ENSG00000161551	ZNF577	201.677	0.638821	-0.646516	0.175075	-3.69279	0.000221803	0.0045707
ENSG00000277978	AC010542.5	99.2822	0.639298	-0.645439	0.227907	-2.83203	0.00462535	0.0371455
ENSG00000277496	AL357033.4	92.8289	0.63953	-0.644915	0.22893	-2.81708	0.00484625	0.0383641
ENSG00000120049	KCNIP2	75.0479	0.639805	-0.644295	0.208186	-3.0948	0.00196945	0.0206763
ENSG00000058453	CROCC	1108.42	0.640095	-0.643641	0.174932	-3.67938	0.0002338	0.00473056
ENSG00000118689	FOXO3	787.676	0.640162	-0.643491	0.204969	-3.13945	0.00169263	0.0186136
ENSG00000163820	FYCO1	1819.04	0.640538	-0.642644	0.199452	-3.22206	0.00127274	0.015262
ENSG00000139112	GABARAPL1	525.324	0.640774	-0.642112	0.193013	-3.32677	0.000878575	0.0118271
ENSG00000164691	TAGAP	863.974	0.640846	-0.641951	0.171963	-3.73308	0.00018915	0.00406885
ENSG00000178971	CTC1	3160.99	0.641086	-0.64141	0.155675	-4.12019	3.78558e-05	0.00128013
ENSG00000175197	DDIT3	238.286	0.641125	-0.641323	0.171238	-3.74522	0.000180239	0.00393743
ENSG00000181392	SYNE4	73.4221	0.641172	-0.641217	0.195524	-3.27948	0.00104	0.0132802
ENSG00000253882	AC099548.2	1518.89	0.641219	-0.641112	0.198685	-3.22677	0.00125195	0.0150899
ENSG00000233828	LINC01949	85.5681	0.641305	-0.640918	0.204697	-3.13106	0.00174178	0.0190152
ENSG00000221978	CCNL2	4783.68	0.641349	-0.640818	0.113261	-5.6579	1.53238e-08	3.89206e-06
ENSG00000276130	SLC22A18	212.349	0.641548	-0.640371	0.218118	-2.9359	0.00332584	0.0297716
ENSG00000283674	AC068587.4	106.898	0.641555	-0.640355	0.223742	-2.86202	0.0042095	0.0350476
ENSG00000114841	DNAH1	1619.31	0.642068	-0.639202	0.233322	-2.73957	0.00615203	0.0451256
ENSG00000152784	PRDM8	306.332	0.642213	-0.638876	0.203046	-3.14646	0.0016526	0.0183071
ENSG00000105520	PLPPR2	346.97	0.642317	-0.638643	0.174122	-3.66778	0.000244662	0.0048453
ENSG00000137857	DUOX1	120.917	0.642378	-0.638505	0.202396	-3.15473	0.00160648	0.0179662
ENSG00000259431	THTPA	145.66	0.642485	-0.638266	0.189656	-3.36539	0.000764366	0.0107928
ENSG00000072858	SIDT1	826.506	0.642513	-0.638202	0.17986	-3.54833	0.000387684	0.00675863
ENSG00000149591	TAGLN	325.63	0.643311	-0.636412	0.219324	-2.9017	0.00371143	0.0322775
ENSG00000186352	ANKRD37	223.093	0.643653	-0.635644	0.206206	-3.08257	0.00205222	0.0212698
ENSG00000239911	PRKAG2-AS1	79.1137	0.643778	-0.635365	0.232551	-2.73215	0.00629217	0.0458187
ENSG00000241170	AP001992.1	68.4825	0.644224	-0.634365	0.221724	-2.86106	0.00422234	0.0351267
ENSG00000245849	RAD51-AS1	384.034	0.644318	-0.634156	0.178364	-3.55541	0.000377395	0.00665206
ENSG00000230982	DSTNP1	155.122	0.644659	-0.633391	0.216001	-2.93235	0.00336403	0.0299988
ENSG00000237399	PITRM1-AS1	167.396	0.644877	-0.632903	0.148016	-4.27592	1.90348e-05	0.000765786
ENSG00000133574	GIMAP4	7179.88	0.644961	-0.632716	0.219643	-2.88065	0.00396856	0.0336665
ENSG00000133639	BTG1	12414.6	0.645359	-0.631826	0.185471	-3.40661	0.000657755	0.00971697
ENSG00000123384	LRP1	700.812	0.645641	-0.631197	0.230344	-2.74023	0.00613958	0.0450714
ENSG00000235437	LINC01278	537.947	0.646245	-0.629847	0.129702	-4.8561	1.19723e-06	9.71986e-05
ENSG00000186329	TMEM212	104.875	0.646342	-0.629631	0.171894	-3.6629	0.000249375	0.00490199
ENSG00000269609	RPARP-AS1	570.456	0.646549	-0.629169	0.0997947	-6.30463	2.88878e-10	1.58377e-07
ENSG00000158987	RAPGEF6	3796.74	0.647259	-0.627585	0.161882	-3.8768	0.00010584	0.00272763
ENSG00000146278	PNRC1	2962.84	0.647381	-0.627313	0.176118	-3.56189	0.0003682	0.0065447
ENSG00000106560	GIMAP2	1565.39	0.64743	-0.627204	0.167622	-3.74179	0.000182717	0.0039688
ENSG00000104205	SGK3	403.192	0.647747	-0.626497	0.124384	-5.03679	4.73393e-07	4.93676e-05
ENSG00000167280	ENGASE	1774.24	0.64832	-0.625223	0.199361	-3.13613	0.00171192	0.0187866
ENSG00000105708	ZNF14	426.128	0.648735	-0.624299	0.136301	-4.58029	4.64327e-06	0.000262426
ENSG00000008513	ST3GAL1	2804.15	0.648829	-0.62409	0.158291	-3.94268	8.0577e-05	0.00219463
ENSG00000149292	TTC12	497.337	0.649038	-0.623625	0.194151	-3.21206	0.00131789	0.0156786
ENSG00000140030	GPR65	1266.35	0.649105	-0.623477	0.13385	-4.65802	3.19265e-06	0.000198537
ENSG00000091592	NLRP1	6706.64	0.64921	-0.623243	0.211216	-2.95074	0.00317013	0.0288431
ENSG00000143924	EML4	8795.79	0.649211	-0.62324	0.130116	-4.78989	1.66875e-06	0.000118448
ENSG00000272145	NFYC-AS1	85.3488	0.649267	-0.623116	0.216907	-2.87274	0.00406929	0.0342044
ENSG00000083097	DOPEY1	809.965	0.649948	-0.621604	0.127119	-4.88994	1.00869e-06	8.93451e-05
ENSG00000260233	SSSCA1-AS1	92.6324	0.650157	-0.62114	0.198776	-3.12483	0.00177906	0.0192803
ENSG00000181896	ZNF101	2746.05	0.650367	-0.620675	0.165968	-3.73972	0.000184228	0.00398329
ENSG00000140993	TIGD7	220.568	0.650687	-0.619965	0.164727	-3.76359	0.000167494	0.00375632
ENSG00000146067	FAM193B	2019.49	0.650773	-0.619773	0.156189	-3.96809	7.24512e-05	0.00203646
ENSG00000173275	ZNF449	207.696	0.651087	-0.619078	0.200715	-3.08437	0.00203982	0.0211935
ENSG00000184481	FOXO4	252.714	0.65182	-0.617454	0.204914	-3.01324	0.00258473	0.0251623
ENSG00000138449	SLC40A1	518.753	0.652003	-0.61705	0.180409	-3.42029	0.000625545	0.00933931
ENSG00000134899	ERCC5	1464.58	0.652071	-0.616898	0.118605	-5.20127	1.97929e-07	2.69025e-05
ENSG00000228157	AC007952.2	161.524	0.652179	-0.61666	0.220137	-2.80126	0.00509033	0.0397736
ENSG00000132694	ARHGEF11	314.945	0.652234	-0.616538	0.169436	-3.63875	0.000273961	0.00523131
ENSG00000010704	HFE	111.746	0.652582	-0.615769	0.214372	-2.87243	0.00407328	0.0342243
ENSG00000113555	PCDH12	144.177	0.65288	-0.615111	0.195333	-3.14903	0.00163814	0.0182096
ENSG00000280623	PCAT14	363.445	0.653052	-0.61473	0.152318	-4.03583	5.44087e-05	0.00165034
ENSG00000212694	LINC01089	1087.52	0.653721	-0.613254	0.178052	-3.44424	0.000572672	0.00887684
ENSG00000088179	PTPN4	1286.32	0.653898	-0.612863	0.135782	-4.51359	6.37391e-06	0.000330956
ENSG00000196968	FUT11	957.345	0.653935	-0.612781	0.184331	-3.32436	0.000886225	0.0118997
ENSG00000184381	PLA2G6	784.51	0.654177	-0.612247	0.195561	-3.13072	0.00174377	0.0190217
ENSG00000263126	AC040162.3	121.021	0.654778	-0.610923	0.202845	-3.01178	0.00259724	0.0252199
ENSG00000167785	ZNF558	1127.3	0.655094	-0.610227	0.200027	-3.05073	0.00228289	0.0229388
ENSG00000188785	ZNF548	995.921	0.655136	-0.610133	0.183752	-3.32042	0.000898827	0.0119715
ENSG00000261098	AP000766.1	146.136	0.655201	-0.60999	0.156665	-3.89361	9.87636e-05	0.00257678
ENSG00000281649	EBLN3P	2725.6	0.655212	-0.609967	0.131544	-4.63698	3.53528e-06	0.000213219
ENSG00000267554	AC015911.8	341.907	0.65552	-0.609288	0.126617	-4.81204	1.49396e-06	0.000112027
ENSG00000261971	MMP25-AS1	2266.04	0.655798	-0.608676	0.186265	-3.2678	0.00108388	0.0136495
ENSG00000178809	TRIM73	227.056	0.655948	-0.608348	0.198393	-3.06637	0.00216673	0.0221303
ENSG00000275368	TCTE3	58.7722	0.657304	-0.605368	0.188679	-3.20846	0.00133448	0.0158134
ENSG00000132881	RSG1	90.7415	0.657373	-0.605217	0.18318	-3.30395	0.000953333	0.0124974
ENSG00000136161	RCBTB2	287.904	0.657754	-0.604379	0.1901	-3.17926	0.0014765	0.0170181
ENSG00000235706	DICER1-AS1	198.102	0.658236	-0.603323	0.181279	-3.32814	0.000874272	0.0118008
ENSG00000197928	ZNF677	306.618	0.658523	-0.602694	0.181468	-3.32121	0.000896296	0.0119663
ENSG00000169220	RGS14	910.677	0.658546	-0.602645	0.184954	-3.25836	0.0011206	0.0139583
ENSG00000272760	AC093726.1	143.373	0.658655	-0.602406	0.177932	-3.3856	0.000710225	0.010255
ENSG00000006837	CDKL3	59.395	0.659041	-0.601559	0.212821	-2.82659	0.00470459	0.0375648
ENSG00000184786	TCTE3	59.382	0.659538	-0.600473	0.187082	-3.20968	0.00132883	0.0157732
ENSG00000237440	ZNF737	422.913	0.659979	-0.599508	0.165414	-3.62429	0.000289756	0.00548818
ENSG00000198712	MT-CO2	165113	1.58019	0.6601	0.135631	4.86689	1.1337e-06	9.56228e-05
ENSG00000169857	AVEN	187	1.5803	0.6602	0.206597	3.19559	0.00139547	0.0163342
ENSG00000106628	POLD2	1544.34	1.58132	0.661132	0.201275	3.28472	0.00102082	0.0131219
ENSG00000105963	ADAP1	167.24	1.58209	0.661828	0.211927	3.12291	0.00179074	0.0193891
ENSG00000131462	TUBG1	904.131	1.58239	0.662107	0.230713	2.86982	0.00410701	0.0344157
ENSG00000173744	AGFG1	4018.77	1.58273	0.662414	0.194291	3.40939	0.000651076	0.00964536
ENSG00000150753	CCT5	4550.15	1.58401	0.663582	0.233089	2.84691	0.00441459	0.0361554
ENSG00000138092	CENPO	698.414	1.58505	0.664532	0.197064	3.37216	0.000745815	0.0106233
ENSG00000116830	TTF2	2683.99	1.58531	0.664762	0.174226	3.81551	0.0001359	0.00324084
ENSG00000082153	BZW1	16306.4	1.58566	0.665087	0.225132	2.95421	0.00313468	0.0286691
ENSG00000225830	ERCC6	1492.07	1.58634	0.665698	0.222591	2.99068	0.00278356	0.0263968
ENSG00000156299	TIAM1	2407.44	1.58641	0.665768	0.121841	5.46422	4.64948e-08	8.99227e-06
ENSG00000196678	ERI2	540.221	1.58655	0.665889	0.210092	3.16951	0.00152695	0.0174419
ENSG00000163069	SGCB	978.612	1.58672	0.666044	0.201276	3.3091	0.000935962	0.0123165
ENSG00000171488	LRRC8C	5464.89	1.58722	0.666505	0.201028	3.31548	0.000914866	0.0120943
ENSG00000176619	LMNB2	3017.39	1.58826	0.66745	0.189495	3.52226	0.000427877	0.00726254
ENSG00000135446	CDK4	1718.02	1.58908	0.668189	0.217075	3.07815	0.0020829	0.0215243
ENSG00000164430	CGAS	2092.18	1.58943	0.668513	0.164344	4.06778	4.74641e-05	0.0015175
ENSG00000010292	NCAPD2	8072.47	1.5898	0.668846	0.13838	4.83341	1.34212e-06	0.000104682
ENSG00000168615	ADAM9	533.46	1.59009	0.669107	0.214544	3.11874	0.00181625	0.0195572
ENSG00000106305	AIMP2	434.778	1.59041	0.669403	0.23557	2.84162	0.00448843	0.0364953
ENSG00000241990	PRR34-AS1	31.8093	1.5917	0.670566	0.239526	2.79955	0.00511736	0.039875
ENSG00000126861	OMG	63.6909	1.59196	0.6708	0.21809	3.07579	0.00209946	0.0216424
ENSG00000120708	TGFBI	626.409	1.59216	0.670982	0.235603	2.84794	0.0044003	0.0361007
ENSG00000113790	EHHADH	169.589	1.59258	0.671368	0.176644	3.80068	0.000144302	0.00336507
ENSG00000138756	BMP2K	1406.03	1.59262	0.6714	0.203232	3.30362	0.00095445	0.0124974
ENSG00000080819	CPOX	2546.11	1.59364	0.672322	0.227027	2.96141	0.0030623	0.0282692
ENSG00000130702	LAMA5	126.003	1.59367	0.672351	0.229148	2.93413	0.00334488	0.0299166
ENSG00000112118	MCM3	5724.1	1.59446	0.673068	0.200196	3.36204	0.000773686	0.0108806
ENSG00000198176	TFDP1	4853.13	1.59527	0.673804	0.202698	3.32418	0.000886788	0.0118997
ENSG00000130347	RTN4IP1	168.577	1.59537	0.673889	0.214639	3.13965	0.00169152	0.0186136
ENSG00000086827	ZW10	854.355	1.59545	0.673965	0.199617	3.37629	0.000734698	0.0104862
ENSG00000120802	TMPO	11161.5	1.59554	0.674045	0.166558	4.0469	5.19002e-05	0.00161023
ENSG00000198727	MT-CYB	107603	1.59604	0.674493	0.167507	4.02666	5.65751e-05	0.00169653
ENSG00000169710	FASN	9417.53	1.59631	0.674738	0.169206	3.98767	6.67243e-05	0.0019034
ENSG00000090376	IRAK3	194.901	1.59818	0.676429	0.245364	2.75683	0.00583639	0.0436559
ENSG00000137547	MRPL15	771.445	1.59873	0.676928	0.224343	3.01738	0.00254974	0.0250909
ENSG00000261236	BOP1	785.979	1.60035	0.678384	0.245955	2.75816	0.00581278	0.0435308
ENSG00000138606	SHF	138.896	1.60063	0.678644	0.243766	2.784	0.00536937	0.041341
ENSG00000163918	RFC4	1386.01	1.60084	0.678833	0.186022	3.6492	0.00026306	0.00506907
ENSG00000181061	HIGD1A	1661.34	1.60105	0.679018	0.195597	3.47151	0.000517537	0.0082588
ENSG00000006625	GGCT	667.333	1.60115	0.679105	0.171218	3.96631	7.29925e-05	0.00204894
ENSG00000136108	CKAP2	3020.25	1.60192	0.6798	0.171301	3.96845	7.23417e-05	0.00203609
ENSG00000143797	MBOAT2	441.568	1.60198	0.679853	0.195682	3.47428	0.000512228	0.00821162
ENSG00000265354	TIMM23	722.263	1.60205	0.679917	0.214811	3.16519	0.00154982	0.0175844
ENSG00000187726	DNAJB13	89.6028	1.60266	0.680466	0.243956	2.7893	0.00528225	0.0408193
ENSG00000135378	PRRG4	87.7535	1.60288	0.680671	0.246945	2.75636	0.00584478	0.0436619
ENSG00000188677	PARVB	596.174	1.60307	0.680835	0.156924	4.33862	1.43377e-05	0.000613704
ENSG00000180198	RCC1	1006.87	1.60309	0.680859	0.146254	4.65532	3.23472e-06	0.000199389
ENSG00000143479	DYRK3	238.403	1.60354	0.681261	0.140003	4.86605	1.13853e-06	9.56228e-05
ENSG00000155368	DBI	1548.03	1.60381	0.681507	0.15078	4.51988	6.18739e-06	0.000322065
ENSG00000108106	UBE2S	1804.03	1.60518	0.682736	0.210449	3.24419	0.00117787	0.0144622
ENSG00000137692	DCUN1D5	566.952	1.60523	0.682783	0.198761	3.43519	0.000592144	0.00908485
ENSG00000164649	CDCA7L	1095.54	1.60724	0.684588	0.169302	4.04358	5.26414e-05	0.00162242
ENSG00000116221	MRPL37	1794.14	1.60847	0.685691	0.147572	4.64647	3.37659e-06	0.000206324
ENSG00000183048	SLC25A10	229.818	1.60865	0.685851	0.227211	3.01856	0.00253979	0.0250193
ENSG00000108384	RAD51C	688.53	1.6093	0.686434	0.208661	3.28971	0.00100289	0.0129309
ENSG00000168961	LGALS9	4413.28	1.60951	0.686622	0.237134	2.8955	0.00378552	0.0326524
ENSG00000172602	RND1	45.9202	1.61072	0.687705	0.217527	3.16148	0.00156972	0.0177079
ENSG00000167088	SNRPD1	1478.73	1.61124	0.688175	0.208819	3.29555	0.000982295	0.0127625
ENSG00000136636	KCTD3	236.487	1.6114	0.688311	0.214814	3.20422	0.00135429	0.0159943
ENSG00000154146	NRGN	194.367	1.61165	0.688536	0.235471	2.92409	0.00345469	0.0306259
ENSG00000156110	ADK	959.666	1.61209	0.688934	0.192663	3.57586	0.000349085	0.00626836
ENSG00000162851	TFB2M	374.776	1.61229	0.68911	0.248322	2.77506	0.00551914	0.0420457
ENSG00000065150	IPO5	7558.29	1.61229	0.689113	0.194924	3.53529	0.000407325	0.00697548
ENSG00000102900	NUP93	1595	1.61232	0.689136	0.185853	3.70797	0.000208929	0.00436515
ENSG00000130158	DOCK6	118.168	1.61247	0.689268	0.237225	2.90555	0.00366612	0.031989
ENSG00000083444	PLOD1	469.201	1.61359	0.690278	0.190795	3.6179	0.000296999	0.00559521
ENSG00000175567	UCP2	8436.91	1.61381	0.69047	0.186828	3.69576	0.000219228	0.00453537
ENSG00000172893	DHCR7	2456.02	1.61418	0.690798	0.135799	5.08693	3.6391e-07	4.11517e-05
ENSG00000118655	DCLRE1B	484.612	1.61441	0.691011	0.20067	3.44352	0.000574201	0.00888095
ENSG00000100410	PHF5A	632.376	1.61464	0.691216	0.209824	3.29426	0.000986807	0.012786
ENSG00000091140	DLD	2412.18	1.61522	0.691728	0.18197	3.80133	0.000143921	0.0033599
ENSG00000213977	TAX1BP3	593.877	1.61586	0.6923	0.156636	4.4198	9.87927e-06	0.000462811
ENSG00000134253	TRIM45	44.5611	1.61684	0.693181	0.249568	2.77752	0.00547749	0.0419133
ENSG00000119782	FKBP1B	97.4151	1.61715	0.693457	0.190749	3.63543	0.000277513	0.00528956
ENSG00000146386	ABRACL	2846.65	1.61726	0.693552	0.188386	3.68155	0.000231819	0.00470807
ENSG00000156802	ATAD2	5495.65	1.61889	0.695002	0.231226	3.00572	0.00264952	0.025516
ENSG00000138376	BARD1	1424.06	1.61955	0.695597	0.166731	4.17197	3.01979e-05	0.00108635
ENSG00000101132	PFDN4	827.566	1.62157	0.697393	0.162872	4.28185	1.85345e-05	0.000751394
ENSG00000138030	KHK	211.36	1.62229	0.698033	0.203898	3.42344	0.000618338	0.00927987
ENSG00000100167	SEPT3	385.981	1.62315	0.698797	0.214774	3.25363	0.0011394	0.0141195
ENSG00000182628	SKA2	1107.51	1.62556	0.700934	0.188529	3.71791	0.000200879	0.00425173
ENSG00000254692	AL136295.1	144.323	1.62611	0.701428	0.244835	2.8649	0.00417147	0.034841
ENSG00000110721	CHKA	516.255	1.62637	0.701656	0.136552	5.13836	2.77145e-07	3.37716e-05
ENSG00000136810	TXN	3462.59	1.6266	0.701864	0.180516	3.8881	0.000101033	0.0026256
ENSG00000147383	NSDHL	444.359	1.627	0.702216	0.159806	4.39419	1.11188e-05	0.000508449
ENSG00000225972	MTND1P23	47.2399	1.62743	0.702592	0.253077	2.7762	0.00549992	0.0419863
ENSG00000125257	ABCC4	2199.9	1.62798	0.703086	0.180178	3.90218	9.533e-05	0.00251206
ENSG00000146263	MMS22L	1350.17	1.62818	0.70326	0.183448	3.83356	0.000126302	0.00306761
ENSG00000143079	CTTNBP2NL	454.065	1.629	0.703985	0.226289	3.111	0.00186455	0.0197918
ENSG00000160298	C21orf58	764.75	1.62959	0.704512	0.169242	4.16275	3.14439e-05	0.00110848
ENSG00000211455	STK38L	1805.75	1.62969	0.704602	0.205933	3.42151	0.000622741	0.00930405
ENSG00000100350	FOXRED2	426.204	1.62999	0.70486	0.212115	3.323	0.000890539	0.0119152
ENSG00000279247	AK6	311.979	1.63076	0.70554	0.245475	2.87418	0.00405073	0.0341479
ENSG00000067208	EVI5	284.76	1.63083	0.705609	0.24883	2.83571	0.00457239	0.0369442
ENSG00000102393	GLA	568.959	1.63117	0.705905	0.149875	4.70995	2.47772e-06	0.000160716
ENSG00000137338	PGBD1	184.521	1.63239	0.706986	0.17685	3.99765	6.39741e-05	0.00183989
ENSG00000176912	TYMSOS	34.4354	1.63303	0.707551	0.25389	2.78684	0.00532247	0.0410849
ENSG00000053372	MRTO4	612.48	1.63644	0.710559	0.259165	2.74173	0.00611171	0.0449975
ENSG00000118242	MREG	713.071	1.63661	0.710712	0.198866	3.57383	0.000351797	0.00631168
ENSG00000049249	TNFRSF9	636.444	1.63685	0.71092	0.236295	3.00861	0.00262445	0.0253673
ENSG00000141076	UTP4	922.44	1.63786	0.711814	0.179334	3.9692	7.21134e-05	0.00203238
ENSG00000101412	E2F1	1888.59	1.63883	0.712666	0.191592	3.7197	0.000199459	0.00422591
ENSG00000093217	XYLB	87.4154	1.63974	0.713469	0.263906	2.7035	0.00686138	0.048231
ENSG00000088832	FKBP1A	9873.68	1.64092	0.714502	0.167527	4.26498	1.99917e-05	0.00079819
ENSG00000188312	CENPP	324.291	1.64114	0.714696	0.183227	3.90061	9.59508e-05	0.00252212
ENSG00000272711	AC019069.1	32.8302	1.64165	0.715149	0.255786	2.79589	0.00517568	0.0402323
ENSG00000132341	RAN	9581.5	1.6431	0.716421	0.225794	3.1729	0.00150926	0.017291
ENSG00000112972	HMGCS1	6051.48	1.64315	0.716467	0.196359	3.64876	0.00026351	0.0050731
ENSG00000181544	FANCB	250.073	1.64316	0.716473	0.231936	3.08909	0.00200769	0.0209998
ENSG00000171793	CTPS1	1081.96	1.64491	0.718007	0.227381	3.15773	0.00159003	0.017877
ENSG00000181751	C5orf30	341.882	1.64607	0.719028	0.193431	3.71723	0.000201418	0.00425886
ENSG00000063438	AHRR	4125.19	1.64616	0.719104	0.175351	4.10094	4.1148e-05	0.00135538
ENSG00000241978	AKAP2	5921.95	1.64711	0.719938	0.166461	4.32498	1.52549e-05	0.000644162
ENSG00000108010	GLRX3	2067.22	1.64736	0.720153	0.130544	5.51655	3.45718e-08	7.36171e-06
ENSG00000044115	CTNNA1	4483.84	1.6479	0.720626	0.22432	3.21248	0.00131593	0.0156729
ENSG00000187951	ARHGAP11B	1027.1	1.64805	0.720763	0.176576	4.0819	4.46694e-05	0.00143987
ENSG00000083720	OXCT1	2484.56	1.64857	0.721212	0.22231	3.24418	0.00117791	0.0144622
ENSG00000138658	ZGRF1	1019.21	1.65007	0.722523	0.197392	3.66034	0.000251879	0.00493482
ENSG00000077152	UBE2T	863.578	1.65015	0.722598	0.233323	3.09699	0.00195497	0.0205448
ENSG00000188993	LRRC66	39.4378	1.65023	0.722667	0.250891	2.8804	0.00397171	0.0336796
ENSG00000102445	RUBCNL	118.045	1.65146	0.723744	0.245126	2.95254	0.00315173	0.0287838
ENSG00000142230	SAE1	3286.03	1.65187	0.724104	0.139547	5.18897	2.11458e-07	2.82136e-05
ENSG00000072506	HSD17B10	899.416	1.65217	0.724366	0.173463	4.17591	2.96797e-05	0.00107555
ENSG00000163170	BOLA3	264.252	1.65388	0.725852	0.225088	3.22474	0.00126085	0.0151539
ENSG00000075131	TIPIN	345.073	1.65405	0.726004	0.239548	3.03072	0.00243974	0.0242261
ENSG00000189159	JPT1	1768.13	1.6542	0.726133	0.199834	3.63367	0.000279416	0.00532102
ENSG00000198901	PRC1	2340.56	1.65484	0.726693	0.198439	3.66205	0.00025021	0.00490667
ENSG00000196584	XRCC2	638.404	1.65617	0.727849	0.220308	3.30378	0.000953905	0.0124974
ENSG00000095002	MSH2	1958.32	1.65637	0.728026	0.210858	3.45268	0.00055504	0.00867368
ENSG00000164236	ANKRD33B	536.602	1.65691	0.728498	0.21973	3.31542	0.00091506	0.0120943
ENSG00000042493	CAPG	2519.33	1.65721	0.728758	0.193987	3.75674	0.000172142	0.00383606
ENSG00000091483	FH	1386.52	1.65755	0.72905	0.215995	3.3753	0.000737343	0.0105169
ENSG00000000460	C1orf112	1140.81	1.66027	0.731414	0.202301	3.61547	0.0002998	0.00562785
ENSG00000176160	HSF5	132.789	1.6605	0.731615	0.268504	2.72478	0.00643442	0.0463673
ENSG00000064199	SPA17	82.5711	1.66281	0.733624	0.214171	3.42541	0.000613866	0.00923691
ENSG00000141030	COPS3	1389.76	1.66299	0.733779	0.171684	4.274	1.91999e-05	0.000770959
ENSG00000010278	CD9	554.171	1.66303	0.733814	0.261816	2.80279	0.00506628	0.0396989
ENSG00000128245	YWHAH	3212	1.66344	0.734173	0.175178	4.19102	2.77699e-05	0.00102885
ENSG00000213160	KLHL23	255.284	1.66401	0.734663	0.23454	3.13235	0.0017341	0.0189511
ENSG00000174307	PHLDA3	131.097	1.66472	0.735283	0.269857	2.72472	0.00643569	0.0463673
ENSG00000146426	TIAM2	993.204	1.66529	0.735776	0.191965	3.83287	0.000126657	0.00306902
ENSG00000099901	RANBP1	1902.99	1.66552	0.73597	0.231738	3.17588	0.00149385	0.0171618
ENSG00000101868	POLA1	1535.61	1.66656	0.736871	0.213656	3.44887	0.00056293	0.00875803
ENSG00000104889	RNASEH2A	670.152	1.67023	0.740043	0.217536	3.40193	0.000669113	0.00982967
ENSG00000161981	SNRNP25	484.58	1.67126	0.74094	0.250436	2.95861	0.00309034	0.0283567
ENSG00000049541	RFC2	839.283	1.67185	0.741444	0.187321	3.95814	7.55365e-05	0.00210633
ENSG00000122642	FKBP9	58.2689	1.67222	0.741769	0.2504	2.96233	0.00305317	0.0282174
ENSG00000069849	ATP1B3	2578.35	1.6727	0.742182	0.180862	4.10359	4.06792e-05	0.00134989
ENSG00000160949	TONSL	912.358	1.67298	0.742416	0.219151	3.3877	0.000704823	0.0101979
ENSG00000179958	DCTPP1	812.228	1.67341	0.742788	0.23879	3.11064	0.00186685	0.0198062
ENSG00000149503	INCENP	1918.77	1.67377	0.743104	0.152818	4.86266	1.15817e-06	9.64993e-05
ENSG00000092964	DPYSL2	1198.93	1.67455	0.743773	0.143866	5.1699	2.3422e-07	2.95664e-05
ENSG00000241634	AC069499.1	72.6689	1.67564	0.744708	0.26488	2.81149	0.00493128	0.0388825
ENSG00000269897	COMMD3-BMI1	221.651	1.67577	0.744826	0.186681	3.98984	6.61176e-05	0.00188865
ENSG00000151967	SCHIP1	27.4454	1.67693	0.745822	0.261999	2.84666	0.00441805	0.0361696
ENSG00000146143	PRIM2	689.398	1.67754	0.746345	0.167631	4.45232	8.49484e-06	0.000409002
ENSG00000189057	FAM111B	2331.78	1.6781	0.746827	0.267484	2.79205	0.00523754	0.040563
ENSG00000181938	GINS3	372.432	1.67811	0.746834	0.20971	3.56127	0.00036907	0.00655464
ENSG00000105948	TTC26	127.719	1.67858	0.747243	0.269555	2.77213	0.00556905	0.0422839
ENSG00000165672	PRDX3	5282.05	1.67961	0.748124	0.207884	3.59876	0.000319741	0.00588172
ENSG00000187912	CLEC17A	79.4798	1.67971	0.748211	0.186174	4.01887	5.84775e-05	0.00174072
ENSG00000185344	ATP6V0A2	3788.19	1.68063	0.749001	0.178713	4.19109	2.77613e-05	0.00102885
ENSG00000165704	HPRT1	1932.85	1.6811	0.749406	0.179502	4.17491	2.98103e-05	0.00107608
ENSG00000111665	CDCA3	964.691	1.68233	0.750461	0.171477	4.37644	1.20631e-05	0.000539918
ENSG00000169504	CLIC4	1580.27	1.68269	0.750769	0.250048	3.0025	0.00267776	0.0256823
ENSG00000177303	CASKIN2	135.763	1.6827	0.750781	0.237879	3.15615	0.00159867	0.0179359
ENSG00000172167	MTBP	481.273	1.68477	0.752549	0.223556	3.36626	0.000761946	0.010773
ENSG00000164904	ALDH7A1	391.893	1.68584	0.753465	0.199975	3.76779	0.000164698	0.00370544
ENSG00000186522	SEPT10	390.708	1.68613	0.753714	0.203065	3.71169	0.000205881	0.00433143
ENSG00000084710	EFR3B	254.205	1.68842	0.755673	0.22354	3.38047	0.000723609	0.0103842
ENSG00000141198	TOM1L1	150.082	1.68922	0.756354	0.232491	3.25326	0.00114091	0.0141214
ENSG00000111247	RAD51AP1	958.77	1.68927	0.756402	0.246984	3.06255	0.00219457	0.0223621
ENSG00000134824	FADS2	4992.1	1.68944	0.756542	0.218264	3.46618	0.000527909	0.00836126
ENSG00000005022	SLC25A5	4825.79	1.69124	0.75808	0.146217	5.18463	2.16441e-07	2.85174e-05
ENSG00000110777	POU2AF1	246.562	1.69194	0.758682	0.207604	3.65447	0.000257716	0.00500531
ENSG00000163535	SGO2	2008.49	1.69208	0.758798	0.220775	3.43698	0.000588247	0.00904511
ENSG00000198794	SCAMP5	37.6736	1.69323	0.759774	0.272278	2.79044	0.00526367	0.0407056
ENSG00000167552	TUBA1A	4300.02	1.6933	0.759835	0.221546	3.42969	0.000604265	0.00916454
ENSG00000057019	DCBLD2	206.34	1.69338	0.759909	0.228588	3.32437	0.000886197	0.0118997
ENSG00000124207	CSE1L	4187.57	1.69574	0.761916	0.24317	3.13326	0.00172874	0.0189127
ENSG00000131470	PSMC3IP	272.931	1.69665	0.762685	0.229418	3.32444	0.000885978	0.0118997
ENSG00000127423	AUNIP	77.4403	1.69683	0.762845	0.271439	2.81037	0.00494847	0.0389685
ENSG00000108953	YWHAE	2592.33	1.69831	0.764098	0.186227	4.10304	4.07759e-05	0.00134989
ENSG00000186792	HYAL3	363.852	1.69934	0.764978	0.240327	3.18307	0.00145725	0.0168885
ENSG00000137124	ALDH1B1	410.083	1.69978	0.765345	0.230951	3.31389	0.000920076	0.0121377
ENSG00000151849	CENPJ	1046.99	1.70028	0.765775	0.193912	3.94909	7.84484e-05	0.00215055
ENSG00000167553	TUBA1C	5781.27	1.70085	0.766256	0.265483	2.88627	0.00389833	0.0332715
ENSG00000100749	VRK1	1254.91	1.70152	0.766823	0.203014	3.7772	0.000158605	0.00359521
ENSG00000198331	HYLS1	353.811	1.70153	0.766829	0.202854	3.78021	0.000156698	0.00357119
ENSG00000101945	SUV39H1	628.671	1.70193	0.767172	0.191792	4.00002	6.33383e-05	0.00183548
ENSG00000178966	RMI1	1001.8	1.70267	0.767802	0.202353	3.79436	0.000148025	0.00342162
ENSG00000228716	DHFR	3224.14	1.70274	0.767862	0.186724	4.11229	3.91749e-05	0.00130879
ENSG00000158457	TSPAN33	412.162	1.70539	0.770105	0.26687	2.88569	0.00390557	0.0333063
ENSG00000137941	TTLL7	118.171	1.70591	0.77054	0.272352	2.8292	0.00466643	0.0373839
ENSG00000164032	H2AFZ	8744.88	1.70631	0.770884	0.218546	3.52733	0.000419777	0.00714807
ENSG00000155254	MARVELD1	547.923	1.70668	0.771192	0.157124	4.90818	9.19261e-07	8.2816e-05
ENSG00000146918	NCAPG2	3216.96	1.70786	0.772191	0.20646	3.74015	0.000183911	0.00398052
ENSG00000164104	HMGB2	10990.8	1.70864	0.772851	0.164386	4.70144	2.5833e-06	0.000166032
ENSG00000138780	GSTCD	306.442	1.70876	0.772949	0.249195	3.10179	0.00192356	0.0202854
ENSG00000183684	ALYREF	1516.13	1.70878	0.772965	0.211776	3.64992	0.000262319	0.00506406
ENSG00000111602	TIMELESS	1895.92	1.71105	0.774885	0.189261	4.09428	4.23488e-05	0.00138197
ENSG00000159423	ALDH4A1	170.885	1.71118	0.774991	0.223256	3.47132	0.000517913	0.0082588
ENSG00000134243	SORT1	219.032	1.71204	0.775721	0.252344	3.07406	0.00211169	0.0217366
ENSG00000058804	NDC1	1527.83	1.71384	0.777236	0.222537	3.49261	0.000478332	0.00784078
ENSG00000136854	STXBP1	952.004	1.71541	0.778554	0.167961	4.63533	3.56371e-06	0.000213729
ENSG00000186638	KIF24	277.025	1.71555	0.778669	0.223198	3.48869	0.000485397	0.00790777
ENSG00000180263	FGD6	235.915	1.71561	0.778718	0.245962	3.16601	0.00154545	0.0175442
ENSG00000008735	MAPK8IP2	41.9101	1.71579	0.778877	0.267125	2.91577	0.0035481	0.0311916
ENSG00000118276	B4GALT6	215.047	1.71624	0.779249	0.25033	3.11289	0.00185264	0.019755
ENSG00000126016	AMOT	418.795	1.71651	0.779475	0.250282	3.11439	0.00184326	0.0197008
ENSG00000113810	SMC4	9711.04	1.7167	0.779635	0.182464	4.27281	1.93022e-05	0.000773591
ENSG00000167992	VWCE	92.871	1.71727	0.780114	0.236043	3.30496	0.000949897	0.0124687
ENSG00000105173	CCNE1	748.081	1.71782	0.780582	0.208586	3.74226	0.00018237	0.00396753
ENSG00000259781	HMGB1P6	1329.6	1.71785	0.780608	0.193288	4.03858	5.37766e-05	0.00163824
ENSG00000075702	WDR62	986.475	1.71852	0.781164	0.215397	3.62662	0.000287159	0.00545861
ENSG00000145990	GFOD1	146.377	1.71882	0.781418	0.288125	2.71208	0.0066863	0.0474912
ENSG00000119333	WDR34	842.219	1.71899	0.781557	0.180399	4.33237	1.47509e-05	0.000628081
ENSG00000169902	TPST1	152.749	1.72041	0.78275	0.281095	2.78464	0.00535868	0.041304
ENSG00000265688	MAFG-AS1	32.9986	1.72098	0.783231	0.282048	2.77694	0.0054873	0.0419274
ENSG00000139438	FAM222A	26.8991	1.72119	0.78341	0.277122	2.82695	0.00469934	0.0375395
ENSG00000076706	MCAM	395.214	1.7216	0.783751	0.211721	3.70182	0.000214061	0.00445031
ENSG00000141682	PMAIP1	1136.37	1.72163	0.783773	0.226393	3.462	0.000536167	0.00847297
ENSG00000105613	MAST1	110.543	1.72192	0.78402	0.237492	3.30125	0.000962538	0.0125869
ENSG00000164070	HSPA4L	68.7736	1.72341	0.785266	0.251526	3.122	0.00179625	0.0194171
ENSG00000105246	EBI3	729.693	1.72425	0.785969	0.221728	3.54475	0.000392985	0.00681854
ENSG00000152240	HAUS1	821.414	1.7245	0.786181	0.175077	4.49049	7.10607e-06	0.000355601
ENSG00000160957	RECQL4	1204.52	1.7256	0.7871	0.226127	3.48079	0.000499934	0.00806359
ENSG00000109534	GAR1	474.563	1.7269	0.788182	0.196761	4.00579	6.18108e-05	0.00180726
ENSG00000120539	MASTL	1370.12	1.72692	0.788197	0.223427	3.52776	0.000419097	0.00714227
ENSG00000075188	NUP37	810.334	1.72731	0.788524	0.163492	4.82302	1.41403e-06	0.000108397
ENSG00000160606	TLCD1	44.6612	1.72733	0.78854	0.24261	3.25024	0.00115309	0.0142236
ENSG00000104427	ZC2HC1A	422.832	1.72755	0.788727	0.284901	2.76843	0.00563277	0.0426106
ENSG00000196218	RYR1	2115.72	1.72798	0.789086	0.26646	2.96136	0.0030628	0.0282692
ENSG00000101773	RBBP8	1435.09	1.72873	0.789711	0.205371	3.84528	0.000120413	0.00297938
ENSG00000171033	PKIA	2692.84	1.73019	0.790929	0.223263	3.54259	0.000396221	0.00684651
ENSG00000136856	SLC2A8	109.602	1.73127	0.79183	0.233305	3.39397	0.000688872	0.0100357
ENSG00000163218	PGLYRP4	56.5848	1.73393	0.794048	0.254812	3.11621	0.00183192	0.0196665
ENSG00000167325	RRM1	4118.31	1.73553	0.795377	0.206973	3.84291	0.000121586	0.00300134
ENSG00000184009	ACTG1	111679	1.73641	0.79611	0.100491	7.92222	2.33299e-15	3.27879e-12
ENSG00000129195	PIMREG	179.057	1.73656	0.796231	0.216575	3.67647	0.000236486	0.0047583
ENSG00000275185	AC130324.3	24.1932	1.73924	0.79846	0.295997	2.69753	0.0069856	0.048876
ENSG00000100479	POLE2	526.952	1.73985	0.798964	0.238054	3.35624	0.000790113	0.011038
ENSG00000137710	RDX	5152.18	1.7399	0.799006	0.203098	3.93409	8.35121e-05	0.00225708
ENSG00000168496	FEN1	1593.65	1.74226	0.800958	0.21804	3.67344	0.00023931	0.00478054
ENSG00000076382	SPAG5	2254.11	1.74248	0.801141	0.191853	4.1758	2.96934e-05	0.00107555
ENSG00000139737	SLAIN1	1973.44	1.7426	0.801242	0.178222	4.49576	6.9323e-06	0.000350852
ENSG00000166165	CKB	281.756	1.74341	0.801908	0.229356	3.49635	0.000471677	0.00776223
ENSG00000136824	SMC2	4923.72	1.74385	0.802272	0.223174	3.59483	0.000324607	0.00593499
ENSG00000164109	MAD2L1	1480.47	1.74686	0.804764	0.232536	3.46081	0.000538553	0.00849341
ENSG00000197256	KANK2	205.61	1.74732	0.805148	0.211107	3.81393	0.000136773	0.00324697
ENSG00000091651	ORC6	656.89	1.74801	0.805715	0.235085	3.42734	0.000609533	0.00919846
ENSG00000177602	HASPIN	776.309	1.74857	0.806174	0.178176	4.52461	6.05082e-06	0.000318533
ENSG00000179841	AKAP5	197.589	1.74978	0.807177	0.265095	3.04486	0.00232786	0.0233129
ENSG00000233589	AL138789.1	23.8185	1.7498	0.807188	0.284569	2.83653	0.00456067	0.036879
ENSG00000085999	RAD54L	974.25	1.75073	0.807957	0.254458	3.1752	0.00149731	0.0171922
ENSG00000187741	FANCA	1590.2	1.751	0.808177	0.21996	3.6742	0.000238594	0.00477817
ENSG00000260537	AC012184.2	115.305	1.75105	0.80822	0.254216	3.17926	0.0014765	0.0170181
ENSG00000100629	CEP128	509.244	1.7518	0.808837	0.235149	3.43967	0.000582415	0.0089725
ENSG00000154839	SKA1	400.387	1.75267	0.809553	0.228013	3.55048	0.000384534	0.00673115
ENSG00000111424	VDR	2413.7	1.75294	0.809775	0.136519	5.93159	3.00015e-09	1.06998e-06
ENSG00000151458	ANKRD50	255.602	1.75315	0.809951	0.191422	4.23124	2.32407e-05	0.000894045
ENSG00000104549	SQLE	4247.65	1.75404	0.810684	0.160614	5.04742	4.47819e-07	4.74396e-05
ENSG00000060982	BCAT1	2275.38	1.75565	0.812009	0.212812	3.81562	0.000135843	0.00324084
ENSG00000265415	AC099850.3	145.172	1.75594	0.812247	0.259847	3.12586	0.00177285	0.0192448
ENSG00000169684	CHRNA5	161.537	1.75595	0.812249	0.261627	3.1046	0.00190534	0.0201034
ENSG00000037897	METTL1	133.531	1.75626	0.812505	0.259111	3.13574	0.0017142	0.0188018
ENSG00000230453	ANKRD18B	39.96	1.75659	0.812774	0.296833	2.73815	0.00617856	0.0452101
ENSG00000135476	ESPL1	1802.58	1.75698	0.813098	0.200928	4.04672	5.19405e-05	0.00161023
ENSG00000016391	CHDH	132.943	1.75725	0.813319	0.298049	2.72881	0.00635632	0.0461106
ENSG00000152782	PANK1	209.792	1.75729	0.813355	0.21376	3.80499	0.000141812	0.00332171
ENSG00000166562	SEC11C	1936.8	1.75772	0.813705	0.220806	3.68516	0.00022856	0.00466436
ENSG00000123485	HJURP	1607.67	1.75934	0.815037	0.208945	3.90073	9.59023e-05	0.00252212
ENSG00000112312	GMNN	963.256	1.75971	0.815334	0.221299	3.68432	0.000229318	0.00467513
ENSG00000164626	KCNK5	219.376	1.76029	0.815809	0.203965	3.99975	6.34091e-05	0.00183548
ENSG00000236703	MYB-AS1	28.2381	1.76352	0.81846	0.265482	3.08292	0.00204983	0.0212555
ENSG00000141469	SLC14A1	120.002	1.76407	0.818911	0.250472	3.26947	0.0010775	0.0136089
ENSG00000142657	PGD	2293.96	1.76651	0.820906	0.131223	6.2558	3.95488e-10	1.98507e-07
ENSG00000137168	PPIL1	1300.22	1.76719	0.821458	0.225379	3.64478	0.000267618	0.00513812
ENSG00000161692	DBF4B	547.883	1.76931	0.823187	0.197125	4.17596	2.96734e-05	0.00107555
ENSG00000165434	PGM2L1	2380.64	1.77134	0.824838	0.19123	4.31333	1.60814e-05	0.000668185
ENSG00000164611	PTTG1	1176.15	1.77206	0.825427	0.16484	5.00744	5.51587e-07	5.49699e-05
ENSG00000040275	SPDL1	927.586	1.77239	0.825699	0.248676	3.32038	0.000898954	0.0119715
ENSG00000122966	CIT	2054.91	1.77256	0.825838	0.211014	3.91366	9.09061e-05	0.00242168
ENSG00000262634	SKA1	405.439	1.77291	0.82612	0.228402	3.61696	0.000298079	0.00561053
ENSG00000113368	LMNB1	6225.92	1.77369	0.826758	0.198011	4.17532	2.97571e-05	0.001076
ENSG00000161888	SPC24	252.779	1.77836	0.830544	0.206155	4.02874	5.60769e-05	0.00168639
ENSG00000161800	RACGAP1	2700.71	1.779	0.831069	0.175053	4.74753	2.05918e-06	0.000139625
ENSG00000136492	BRIP1	912.615	1.77916	0.831196	0.243258	3.41694	0.000633292	0.00944161
ENSG00000155755	TMEM237	398.511	1.77945	0.831431	0.207806	4.001	6.30766e-05	0.00183409
ENSG00000179133	C10orf67	31.841	1.7802	0.832042	0.243175	3.42158	0.000622581	0.00930405
ENSG00000167670	CHAF1A	1097.94	1.78122	0.832863	0.200219	4.15976	3.18581e-05	0.00111933
ENSG00000100714	MTHFD1	2366.36	1.78297	0.834281	0.226037	3.6909	0.000223459	0.00459176
ENSG00000102230	PCYT1B	28.3344	1.78441	0.835443	0.307771	2.7145	0.0066376	0.047263
ENSG00000282206	AC233280.19	33.5778	1.78535	0.836205	0.310774	2.69072	0.00712987	0.049704
ENSG00000258790	AL121594.1	243.152	1.78897	0.83913	0.259336	3.23569	0.00121348	0.0147493
ENSG00000138346	DNA2	903.833	1.78973	0.83974	0.231768	3.62319	0.000290989	0.00550165
ENSG00000109881	CCDC34	442.853	1.78976	0.839767	0.160881	5.21982	1.79101e-07	2.53397e-05
ENSG00000043039	BARX2	122.872	1.79034	0.84023	0.282226	2.97715	0.0029094	0.0272228
ENSG00000166451	CENPN	797.338	1.79128	0.840989	0.214509	3.92052	8.83568e-05	0.00236978
ENSG00000101444	AHCY	2307	1.79159	0.841239	0.1789	4.70228	2.57275e-06	0.000165859
ENSG00000137804	NUSAP1	3730.04	1.79179	0.841402	0.175431	4.79619	1.61713e-06	0.000116601
ENSG00000156509	FBXO43	166.417	1.79244	0.841924	0.260628	3.23037	0.00123629	0.0149611
ENSG00000259040	BLOC1S5-TXNDC5	46.4034	1.79252	0.841986	0.260982	3.22623	0.00125434	0.0151101
ENSG00000133026	MYH10	788.309	1.79314	0.842486	0.21348	3.94644	7.93232e-05	0.00216889
ENSG00000148459	PDSS1	260.816	1.79315	0.842493	0.298379	2.82357	0.00474923	0.0377663
ENSG00000224429	LINC00539	209.202	1.79437	0.843474	0.285704	2.95226	0.00315454	0.0287883
ENSG00000188229	TUBB4B	5334.93	1.79506	0.844028	0.206903	4.07934	4.51639e-05	0.00145359
ENSG00000187210	GCNT1	446.808	1.79785	0.846273	0.270524	3.12827	0.00175836	0.019127
ENSG00000119326	CTNNAL1	879.962	1.79839	0.846706	0.219989	3.84886	0.000118667	0.00294655
ENSG00000105371	ICAM4	36.9476	1.79903	0.847219	0.259427	3.26573	0.00109181	0.0137247
ENSG00000147100	SLC16A2	162.881	1.8003	0.848238	0.306349	2.76886	0.00562531	0.0426106
ENSG00000160117	ANKLE1	267.697	1.80068	0.84854	0.182523	4.64896	3.33614e-06	0.000204445
ENSG00000143147	GPR161	238.2	1.80082	0.848655	0.189257	4.48415	7.32056e-06	0.000363117
ENSG00000100116	GCAT	130.733	1.80105	0.848837	0.292203	2.90496	0.00367304	0.0320229
ENSG00000258232	AC125611.3	421.774	1.80107	0.848851	0.198447	4.27746	1.89039e-05	0.000761976
ENSG00000185760	KCNQ5	132.675	1.80225	0.849802	0.222004	3.82786	0.00012926	0.00311777
ENSG00000158966	CACHD1	99.9147	1.80303	0.850421	0.310759	2.7366	0.00620786	0.045393
ENSG00000237649	KIFC1	867.503	1.8034	0.850719	0.253827	3.35157	0.000803548	0.0111665
ENSG00000168393	DTYMK	809.971	1.80454	0.851633	0.218933	3.88993	0.000100272	0.0026129
ENSG00000198734	F5	8896.72	1.80643	0.853145	0.189143	4.51059	6.4648e-06	0.000334851
ENSG00000165338	HECTD2	474.35	1.808	0.854395	0.232585	3.67348	0.000239271	0.00478054
ENSG00000198554	WDHD1	1294.28	1.80918	0.855335	0.221254	3.86584	0.000110706	0.00279832
ENSG00000129810	SGO1	599.056	1.81148	0.857173	0.189459	4.52432	6.05909e-06	0.000318533
ENSG00000244405	ETV5	98.9931	1.81289	0.858294	0.305244	2.81183	0.00492611	0.038865
ENSG00000128944	KNSTRN	537.059	1.813	0.858376	0.191172	4.49008	7.11977e-06	0.000355601
ENSG00000198948	MFAP3L	96.6308	1.81375	0.858974	0.296182	2.90016	0.00372974	0.0323411
ENSG00000183813	CCR4	16926.4	1.81421	0.859342	0.138824	6.19015	6.01052e-10	2.81573e-07
ENSG00000186185	KIF18B	921.939	1.8146	0.859649	0.203873	4.21659	2.48023e-05	0.000947104
ENSG00000136982	DSCC1	604.077	1.81569	0.86052	0.24922	3.45285	0.000554688	0.00867368
ENSG00000253174	AC009630.2	37.6583	1.81652	0.861176	0.317115	2.71566	0.00661434	0.0472069
ENSG00000174442	ZWILCH	1250.49	1.81718	0.861704	0.231259	3.72615	0.000194428	0.00416538
ENSG00000203760	CENPW	272.08	1.8177	0.862113	0.247114	3.48873	0.000485316	0.00790777
ENSG00000100526	CDKN3	599.15	1.81923	0.863331	0.229162	3.76734	0.000164995	0.00370817
ENSG00000159259	CHAF1B	641.054	1.81961	0.863631	0.212228	4.06935	4.71438e-05	0.00151039
ENSG00000005189	REXO5	217.857	1.82017	0.864069	0.198058	4.36271	1.28463e-05	0.000566556
ENSG00000230685	CLIC1	1400.44	1.82049	0.864325	0.312537	2.76552	0.00568327	0.0428502
ENSG00000143228	NUF2	1116.72	1.82121	0.864901	0.243566	3.55099	0.000383783	0.00673089
ENSG00000172889	EGFL7	19.4967	1.82142	0.86506	0.320021	2.70314	0.00686887	0.0482515
ENSG00000166780	C16orf45	169.203	1.8221	0.865601	0.248891	3.47784	0.00050548	0.00813437
ENSG00000254986	DPP3	1708.52	1.82316	0.866442	0.218968	3.95693	7.59188e-05	0.00211419
ENSG00000261997	AC007336.1	23.4485	1.82327	0.86653	0.284339	3.04753	0.00230731	0.0231511
ENSG00000120437	ACAT2	2387.07	1.82497	0.86787	0.172617	5.02773	4.96323e-07	5.08073e-05
ENSG00000126947	ARMCX1	106.546	1.82507	0.867948	0.266467	3.25724	0.001125	0.014
ENSG00000102595	UGGT2	40.17	1.8261	0.868768	0.31831	2.72931	0.00634664	0.0460722
ENSG00000123213	NLN	313.874	1.8263	0.868922	0.297472	2.92102	0.00348886	0.0308251
ENSG00000162174	ASRGL1	145.186	1.82658	0.869147	0.224733	3.86747	0.000109972	0.00278757
ENSG00000235162	C12orf75	1672.84	1.82686	0.86937	0.201567	4.31305	1.61016e-05	0.000668185
ENSG00000196460	RFX8	140.273	1.82804	0.870294	0.217673	3.99817	6.38336e-05	0.00183835
ENSG00000276672	AL161891.1	137.175	1.82804	0.8703	0.218079	3.99076	6.58626e-05	0.00188392
ENSG00000204262	COL5A2	97.3724	1.82839	0.870577	0.311451	2.79523	0.00518632	0.0402847
ENSG00000167513	CDT1	2036.61	1.82974	0.87164	0.234943	3.71	0.000207256	0.0043431
ENSG00000181649	PHLDA2	85.8614	1.831	0.872632	0.29105	2.99822	0.00271564	0.0259395
ENSG00000109084	TMEM97	1099.27	1.8312	0.872788	0.209912	4.15787	3.21228e-05	0.00112598
ENSG00000173207	CKS1B	1649.72	1.83417	0.87513	0.216421	4.04364	5.26286e-05	0.00162242
ENSG00000274538	PHLDA2	85.9768	1.83486	0.875668	0.29064	3.0129	0.00258766	0.0251623
ENSG00000157483	MYO1E	289.081	1.83595	0.87653	0.295535	2.96591	0.00301786	0.0280262
ENSG00000183010	PYCR1	269.893	1.83625	0.876763	0.316608	2.76924	0.00561869	0.0425917
ENSG00000173848	NET1	786.939	1.83765	0.877863	0.222967	3.93718	8.24439e-05	0.00223668
ENSG00000145088	EAF2	352.632	1.8384	0.878454	0.199127	4.41153	1.02641e-05	0.000477653
ENSG00000140525	FANCI	5168.83	1.83855	0.878567	0.202935	4.32931	1.49575e-05	0.000634445
ENSG00000140263	SORD	454.039	1.83902	0.87894	0.255762	3.43655	0.000589174	0.00905208
ENSG00000270300	PHACTR2P1	35.3374	1.84042	0.880035	0.263048	3.34552	0.00082127	0.0113158
ENSG00000072274	TFRC	6498.69	1.84059	0.880172	0.222764	3.95114	7.77802e-05	0.00213501
ENSG00000134072	CAMK1	275.236	1.84138	0.88079	0.228381	3.85666	0.000114945	0.00287334
ENSG00000113356	POLR3G	156.287	1.84151	0.880887	0.271346	3.24636	0.0011689	0.014385
ENSG00000264272	AC100786.2	15.1677	1.84637	0.884689	0.329066	2.68849	0.00717765	0.0498882
ENSG00000106462	EZH2	4554.54	1.84816	0.88609	0.232306	3.81433	0.000136554	0.0032467
ENSG00000107338	SHB	59.7918	1.84937	0.887036	0.319215	2.7788	0.00545598	0.0417941
ENSG00000178295	GEN1	1374.55	1.84969	0.887285	0.216999	4.08889	4.33437e-05	0.00140559
ENSG00000093009	CDC45	962.415	1.85031	0.887769	0.252355	3.51794	0.000434908	0.0073405
ENSG00000069812	HES2	35.7029	1.85147	0.888673	0.266901	3.3296	0.000869698	0.0117633
ENSG00000148773	MKI67	14832.5	1.85182	0.888943	0.185919	4.78136	1.74117e-06	0.000122761
ENSG00000077782	FGFR1	748.055	1.85302	0.88988	0.163428	5.44508	5.1783e-08	9.74676e-06
ENSG00000058091	CDK14	27.4874	1.85312	0.889957	0.311422	2.85772	0.00426698	0.0353725
ENSG00000101447	FAM83D	514.723	1.85316	0.889989	0.197437	4.50771	6.55306e-06	0.000336119
ENSG00000159055	MIS18A	381.971	1.85366	0.890379	0.182951	4.86675	1.13447e-06	9.56228e-05
ENSG00000105290	APLP1	109.243	1.85518	0.891559	0.291674	3.0567	0.00223791	0.0226488
ENSG00000138182	KIF20B	2114.95	1.85612	0.892293	0.222353	4.01295	5.99638e-05	0.00177147
ENSG00000261061	AC092718.4	86.0494	1.85718	0.893115	0.235456	3.79313	0.000148757	0.00343102
ENSG00000171766	GATM	228.477	1.85749	0.893355	0.293792	3.04078	0.0023597	0.0235757
ENSG00000123416	TUBA1B	36117.9	1.85809	0.89382	0.213773	4.18117	2.90017e-05	0.00106315
ENSG00000162063	CCNF	1395.6	1.85846	0.894105	0.213541	4.18704	2.82616e-05	0.00104523
ENSG00000185480	PARPBP	585.515	1.85857	0.89419	0.210072	4.25658	2.07577e-05	0.000827209
ENSG00000170312	CDK1	3359.78	1.85857	0.894196	0.248162	3.60328	0.00031423	0.00581588
ENSG00000115355	CCDC88A	1332.28	1.86195	0.896812	0.213025	4.20989	2.55492e-05	0.00096351
ENSG00000242689	CNTF	63.8978	1.86358	0.898075	0.220873	4.06602	4.78226e-05	0.00152288
ENSG00000117632	STMN1	12916.8	1.86396	0.898369	0.176994	5.07572	3.86036e-07	4.22145e-05
ENSG00000100162	CENPM	596.922	1.86558	0.899625	0.203314	4.4248	9.6533e-06	0.00045526
ENSG00000233450	KIFC1	866.915	1.86602	0.899964	0.25086	3.58752	0.000333843	0.00605136
ENSG00000132646	PCNA	7130.03	1.86637	0.900233	0.223843	4.02172	5.77743e-05	0.00172513
ENSG00000173567	ADGRF3	106.145	1.86809	0.901567	0.196335	4.59199	4.39037e-06	0.000251504
ENSG00000188486	H2AFX	3299.61	1.86911	0.902353	0.197062	4.57904	4.67125e-06	0.000263301
ENSG00000176894	PXMP2	201.516	1.86991	0.902971	0.24216	3.72882	0.000192379	0.00412567
ENSG00000253490	LINC02099	66.6241	1.87029	0.903263	0.265004	3.40849	0.000653234	0.00966374
ENSG00000122877	EGR2	1079.08	1.87101	0.903815	0.231109	3.91078	9.2e-05	0.00244264
ENSG00000073111	MCM2	3354.15	1.8735	0.905734	0.226479	3.99919	6.35596e-05	0.00183548
ENSG00000197872	FAM49A	112.645	1.87692	0.908371	0.24774	3.66663	0.000245765	0.0048602
ENSG00000097021	ACOT7	1796.57	1.8772	0.908584	0.241662	3.75972	0.000170102	0.00379865
ENSG00000112759	SLC29A1	955.162	1.87781	0.909054	0.249282	3.64668	0.000265647	0.00510492
ENSG00000120875	DUSP4	9288.6	1.8805	0.911115	0.1721	5.2941	1.19603e-07	1.87442e-05
ENSG00000142945	KIF2C	1951.9	1.88237	0.912549	0.208511	4.3765	1.20602e-05	0.000539918
ENSG00000123975	CKS2	1176.07	1.88272	0.912816	0.228042	4.00284	6.25861e-05	0.00182486
ENSG00000066279	ASPM	5646.76	1.89255	0.920328	0.175243	5.25173	1.5068e-07	2.2059e-05
ENSG00000121152	NCAPH	1896.16	1.89396	0.921406	0.189127	4.87189	1.10537e-06	9.51117e-05
ENSG00000143653	SCCPDH	982.139	1.89825	0.924667	0.189181	4.88774	1.01999e-06	8.96554e-05
ENSG00000184524	CEND1	61.9264	1.89825	0.924667	0.318484	2.90334	0.00369209	0.0321491
ENSG00000135451	TROAP	942.176	1.89829	0.924697	0.190604	4.8514	1.22596e-06	9.90208e-05
ENSG00000121039	RDH10	652.526	1.89993	0.925947	0.26618	3.47865	0.000503941	0.00812175
ENSG00000112208	BAG2	1060.91	1.90014	0.926103	0.209518	4.42016	9.8629e-06	0.000462811
ENSG00000282899	E2F2	378.501	1.90297	0.928255	0.181088	5.12598	2.96001e-07	3.51066e-05
ENSG00000134901	KDELC1	118.626	1.90443	0.929362	0.222326	4.18018	2.91281e-05	0.00106421
ENSG00000239672	NME1	658.368	1.90515	0.929906	0.289916	3.2075	0.00133893	0.0158572
ENSG00000163808	KIF15	820.174	1.90608	0.930611	0.183171	5.08056	3.76332e-07	4.21992e-05
ENSG00000183780	SLC35F3	190.352	1.90752	0.931699	0.287918	3.23599	0.00121223	0.0147474
ENSG00000198826	ARHGAP11A	2594.04	1.90808	0.932124	0.216606	4.30332	1.6826e-05	0.000690097
ENSG00000139174	PRICKLE1	81.737	1.909	0.93282	0.341696	2.72997	0.00633394	0.0460573
ENSG00000080986	NDC80	1432.94	1.90974	0.933375	0.198801	4.69503	2.66571e-06	0.00017029
ENSG00000127564	PKMYT1	1183.2	1.90987	0.933474	0.228229	4.09007	4.31249e-05	0.00140079
ENSG00000101003	GINS1	725.342	1.91174	0.934889	0.248876	3.75645	0.00017234	0.00383644
ENSG00000243710	CFAP57	108.519	1.91188	0.934989	0.246311	3.79597	0.000147066	0.00340692
ENSG00000116133	DHCR24	6680.83	1.91192	0.935022	0.170751	5.47595	4.35177e-08	8.58747e-06
ENSG00000007968	E2F2	383.812	1.91272	0.935627	0.178136	5.25232	1.50198e-07	2.2059e-05
ENSG00000112290	WASF1	275.232	1.91741	0.939159	0.27753	3.38399	0.000714418	0.0102873
ENSG00000128311	TST	243.612	1.91748	0.939211	0.173452	5.41482	6.13503e-08	1.0601e-05
ENSG00000167900	TK1	1373.45	1.91905	0.940391	0.269385	3.49089	0.000481423	0.00787345
ENSG00000088325	TPX2	3880.21	1.91909	0.940425	0.202946	4.63386	3.58902e-06	0.000213729
ENSG00000100968	NFATC4	61.1097	1.9212	0.942011	0.330557	2.84977	0.00437509	0.0359716
ENSG00000165912	PACSIN3	131.301	1.92237	0.94289	0.232566	4.05428	5.02883e-05	0.00158087
ENSG00000137563	GGH	683.433	1.92303	0.943379	0.211231	4.46611	7.96559e-06	0.000390518
ENSG00000213171	LINGO4	12.236	1.92405	0.944145	0.348341	2.7104	0.00672015	0.0476834
ENSG00000163507	CIP2A	1491.38	1.92458	0.944547	0.256922	3.6764	0.000236549	0.0047583
ENSG00000276043	UHRF1	2642.23	1.92534	0.945115	0.228934	4.12833	3.65401e-05	0.00124846
ENSG00000175063	UBE2C	1707.31	1.92641	0.945912	0.21485	4.40267	1.06927e-05	0.000492169
ENSG00000125726	CD70	459.406	1.92662	0.946069	0.267519	3.53646	0.000405523	0.00696673
ENSG00000125319	C17orf53	264.97	1.92743	0.946682	0.200723	4.71636	2.40102e-06	0.000156706
ENSG00000166851	PLK1	1542.42	1.9275	0.946728	0.207651	4.55922	5.13436e-06	0.000281136
ENSG00000117399	CDC20	1619.62	1.92796	0.947074	0.213586	4.43416	9.24301e-06	0.000437869
ENSG00000134247	PTGFRN	624.997	1.93061	0.94906	0.330029	2.87569	0.00403148	0.0340495
ENSG00000141540	TTYH2	362.345	1.93294	0.950799	0.268272	3.54417	0.000393858	0.00682245
ENSG00000011426	ANLN	1991.58	1.93295	0.950805	0.252818	3.76083	0.000169352	0.00378992
ENSG00000100297	MCM5	3316.64	1.93429	0.951808	0.195179	4.87659	1.07936e-06	9.32536e-05
ENSG00000230463	HLA-DRB3	77.6456	1.93454	0.951994	0.339781	2.80179	0.00508204	0.0397531
ENSG00000140538	NTRK3	637.991	1.93659	0.953516	0.214644	4.44231	8.8998e-06	0.000423562
ENSG00000137812	KNL1	2661.36	1.9368	0.953677	0.199343	4.78409	1.7176e-06	0.000121506
ENSG00000178999	AURKB	1222.87	1.9398	0.95591	0.188215	5.07881	3.79806e-07	4.22145e-05
ENSG00000280610	KIF15	820.609	1.94176	0.957365	0.191132	5.00892	5.47352e-07	5.49699e-05
ENSG00000250562	RPL38P4	30.6482	1.94298	0.958273	0.335043	2.86015	0.00423443	0.0351857
ENSG00000163362	INAVA	461.891	1.94678	0.961087	0.260667	3.68703	0.000226884	0.00464363
ENSG00000237976	AL391069.3	15.1721	1.94785	0.961881	0.350789	2.74205	0.00610571	0.0449736
ENSG00000260876	LINC01229	34.0204	1.94815	0.962108	0.284528	3.38142	0.000721112	0.0103554
ENSG00000169607	CKAP2L	991.403	1.94842	0.962306	0.20357	4.72714	2.27702e-06	0.000150949
ENSG00000164087	POC1A	427.816	1.94984	0.963354	0.185254	5.20019	1.99085e-07	2.69025e-05
ENSG00000276490	AL583836.1	19.9328	1.94987	0.963382	0.35606	2.70567	0.0068166	0.0481261
ENSG00000050405	LIMA1	2369.93	1.95129	0.964425	0.277643	3.47362	0.000513492	0.00822562
ENSG00000137807	KIF23	2050.43	1.95281	0.965552	0.199874	4.8308	1.35984e-06	0.000104817
ENSG00000075618	FSCN1	850.021	1.95451	0.966806	0.255482	3.78425	0.000154176	0.00353664
ENSG00000029153	ARNTL2	1284.07	1.95484	0.967051	0.237914	4.06471	4.80913e-05	0.00152453
ENSG00000092621	PHGDH	1291.18	1.95676	0.968467	0.237213	4.08269	4.45183e-05	0.0014372
ENSG00000143776	CDC42BPA	435.226	1.95819	0.969518	0.235377	4.11901	3.80512e-05	0.0012814
ENSG00000144395	CCDC150	169.698	1.95867	0.969877	0.222855	4.35206	1.34862e-05	0.000586189
ENSG00000137942	FNBP1L	1058.76	1.96031	0.97108	0.254351	3.81787	0.000134608	0.00322463
ENSG00000185112	FAM43A	215.225	1.96084	0.971473	0.252579	3.84622	0.000119956	0.00297505
ENSG00000134548	SPX	69.9593	1.96198	0.97231	0.277875	3.49909	0.000466855	0.00770328
ENSG00000054793	ATP9A	428.841	1.96297	0.973039	0.289734	3.35839	0.000783977	0.010996
ENSG00000282168	ARHGAP11A	74.1468	1.9657	0.975047	0.33427	2.91695	0.00353477	0.031101
ENSG00000183856	IQGAP3	959.144	1.97081	0.97879	0.266482	3.673	0.000239716	0.00478094
ENSG00000117724	CENPF	6706.16	1.97361	0.980836	0.175564	5.58679	2.3131e-08	5.30026e-06
ENSG00000114405	C3orf14	186.892	1.9738	0.980979	0.213228	4.60061	4.21257e-06	0.000243456
ENSG00000186193	SAPCD2	725.02	1.97395	0.981084	0.23903	4.10444	4.05298e-05	0.00134765
ENSG00000068489	PRR11	1563.84	1.97598	0.982567	0.220676	4.45253	8.48632e-06	0.000409002
ENSG00000075461	CACNG4	8.95539	1.97654	0.982978	0.352691	2.78708	0.00531857	0.0410699
ENSG00000133119	RFC3	1289.45	1.97841	0.984343	0.250016	3.93712	8.24637e-05	0.00223668
ENSG00000176890	TYMS	4415.29	1.97912	0.984858	0.204381	4.81874	1.4447e-06	0.000110347
ENSG00000115902	SLC1A4	9960.49	1.97928	0.984975	0.282679	3.48443	0.000493191	0.00800381
ENSG00000138778	CENPE	2704.12	1.97945	0.9851	0.207549	4.74635	2.07125e-06	0.000139625
ENSG00000102221	JADE3	117.651	1.9798	0.985355	0.286966	3.43369	0.000595416	0.00911519
ENSG00000197594	ENPP1	41.7448	1.98006	0.985547	0.334763	2.94401	0.00323988	0.0293258
ENSG00000186871	ERCC6L	496.391	1.98048	0.985847	0.198531	4.9657	6.8452e-07	6.58921e-05
ENSG00000111206	FOXM1	2070.85	1.98049	0.985855	0.182861	5.39128	6.99566e-08	1.1798e-05
ENSG00000117650	NEK2	681.266	1.98279	0.987529	0.203189	4.86016	1.17293e-06	9.64993e-05
ENSG00000196368	NUDT11	81.1874	1.98333	0.987925	0.255443	3.8675	0.000109956	0.00278757
ENSG00000138160	KIF11	3571.35	1.98419	0.988548	0.207362	4.76725	1.86762e-06	0.000130802
ENSG00000011052	NME1-NME2	212.782	1.98682	0.990459	0.321037	3.08518	0.00203426	0.0211646
ENSG00000134940	ACRV1	18.0236	1.99025	0.992952	0.312868	3.17371	0.00150505	0.0172622
ENSG00000102384	CENPI	579.621	1.99026	0.992957	0.230094	4.31543	1.5929e-05	0.000666267
ENSG00000277909	SPC25	418.318	1.99185	0.994112	0.185653	5.35468	8.57058e-08	1.41027e-05
ENSG00000114346	ECT2	1561.98	1.99281	0.994802	0.209247	4.7542	1.99235e-06	0.000137707
ENSG00000170017	ALCAM	1297.21	1.9929	0.99487	0.245596	4.05084	5.10345e-05	0.00159386
ENSG00000151725	CENPU	1595.52	1.99322	0.995098	0.190765	5.21635	1.82487e-07	2.54768e-05
ENSG00000153132	CLGN	19.6361	1.99387	0.99557	0.342594	2.90598	0.00366107	0.0319582
ENSG00000242265	PEG10	79.4334	1.99604	0.99714	0.248797	4.00784	6.12754e-05	0.00179409
ENSG00000143476	DTL	1750.03	2.00218	1.00157	0.236373	4.23726	2.26262e-05	0.000876807
ENSG00000104147	OIP5	211.025	2.00375	1.0027	0.232971	4.30399	1.67747e-05	0.000689333
ENSG00000272921	AC005832.4	52.908	2.00513	1.0037	0.352014	2.85129	0.00435417	0.0358726
ENSG00000184661	CDCA2	1049.61	2.00649	1.00467	0.224286	4.47943	7.48411e-06	0.000370358
ENSG00000143942	CHAC2	216.498	2.00722	1.0052	0.279877	3.59158	0.000328677	0.00597829
ENSG00000169679	BUB1	2875.51	2.00739	1.00532	0.204376	4.91899	8.69908e-07	7.93876e-05
ENSG00000089685	BIRC5	1524.59	2.00782	1.00563	0.21119	4.76172	1.91947e-06	0.000133106
ENSG00000051180	RAD51	627.07	2.0098	1.00705	0.229295	4.39195	1.12337e-05	0.000511612
ENSG00000158402	CDC25C	232.02	2.0101	1.00727	0.194729	5.17266	2.30779e-07	2.94852e-05
ENSG00000212396	RNA5SP323	19.7452	2.01031	1.00742	0.341726	2.94803	0.0031981	0.0290303
ENSG00000123473	STIL	1405.19	2.01261	1.00907	0.238135	4.23738	2.26146e-05	0.000876807
ENSG00000094804	CDC6	782.488	2.01322	1.00951	0.279982	3.6056	0.000311429	0.00577925
ENSG00000156970	BUB1B	1716.91	2.01452	1.01043	0.21957	4.60187	4.18717e-06	0.000243212
ENSG00000147536	GINS4	559.514	2.01913	1.01373	0.225769	4.49012	7.11838e-06	0.000355601
ENSG00000163625	WDFY3	151.166	2.02116	1.01519	0.302958	3.35091	0.000805451	0.011178
ENSG00000035499	DEPDC1B	833.612	2.02263	1.01623	0.209088	4.86032	1.17199e-06	9.64993e-05
ENSG00000100206	DMC1	169.103	2.0233	1.01671	0.257166	3.95351	7.70129e-05	0.00212501
ENSG00000138271	GPR87	53.9607	2.02428	1.01741	0.338443	3.00615	0.00264577	0.0254916
ENSG00000131153	GINS2	610.926	2.02441	1.0175	0.219307	4.63961	3.49071e-06	0.000212068
ENSG00000121621	KIF18A	726.006	2.02562	1.01836	0.223188	4.56279	5.04785e-06	0.00027857
ENSG00000183763	TRAIP	368.325	2.02575	1.01845	0.198629	5.12742	2.93732e-07	3.51066e-05
ENSG00000143179	UCK2	660.967	2.0262	1.01878	0.209644	4.85957	1.17643e-06	9.64993e-05
ENSG00000172548	NIPAL4	98.0312	2.02718	1.01947	0.307702	3.31318	0.000922422	0.0121535
ENSG00000140451	PIF1	385.784	2.02828	1.02026	0.211086	4.83338	1.34235e-06	0.000104682
ENSG00000134690	CDCA8	1333.21	2.0295	1.02113	0.199064	5.12964	2.90304e-07	3.51066e-05
ENSG00000091436	MAP3K20	963.97	2.03022	1.02163	0.227091	4.49879	6.83418e-06	0.000347279
ENSG00000196550	FAM72A	388.868	2.03159	1.02261	0.212304	4.81674	1.45925e-06	0.000110558
ENSG00000172380	GNG12	16.5348	2.03306	1.02365	0.370289	2.76447	0.00570152	0.0429417
ENSG00000146670	CDCA5	1778.41	2.03395	1.02428	0.216861	4.72322	2.32135e-06	0.000152926
ENSG00000162594	IL23R	241.005	2.0355	1.02538	0.173206	5.92002	3.21893e-09	1.11243e-06
ENSG00000111328	CDK2AP1	1201.93	2.03622	1.0259	0.292185	3.51111	0.000446232	0.00748967
ENSG00000210195	MT-TT	10.3713	2.03791	1.02709	0.343618	2.98905	0.00279843	0.0264823
ENSG00000065328	MCM10	773.44	2.03876	1.02769	0.230826	4.45224	8.49783e-06	0.000409002
ENSG00000265612	MIR4539	23.993	2.03999	1.02856	0.371015	2.7723	0.0055662	0.0422839
ENSG00000167600	CYP2S1	56.5736	2.04066	1.02903	0.258674	3.97811	6.94658e-05	0.00197094
ENSG00000152689	RASGRP3	1082.19	2.0407	1.02906	0.246906	4.16784	3.07494e-05	0.00109313
ENSG00000126787	DLGAP5	2264.58	2.04077	1.02912	0.211934	4.85584	1.19879e-06	9.71986e-05
ENSG00000134853	PDGFRA	119.429	2.04147	1.02961	0.325492	3.16325	0.00156019	0.0176451
ENSG00000117586	TNFSF4	555.457	2.04321	1.03084	0.283068	3.64167	0.000270873	0.00519116
ENSG00000157456	CCNB2	1288.96	2.04601	1.03281	0.204598	5.04801	4.46427e-07	4.74396e-05
ENSG00000143067	ZNF697	37.3085	2.0465	1.03316	0.313085	3.29992	0.000967113	0.0126162
ENSG00000142731	PLK4	1410.05	2.0502	1.03576	0.200892	5.15583	2.52505e-07	3.16848e-05
ENSG00000130707	ASS1	53.7184	2.05054	1.036	0.365409	2.83519	0.00457983	0.0369772
ENSG00000108242	CYP2C18	25.0552	2.05132	1.03655	0.323816	3.20105	0.00136928	0.0161081
ENSG00000258017	AC011603.2	8206.18	2.05563	1.03958	0.315391	3.29616	0.000980164	0.0127548
ENSG00000139734	DIAPH3	771.226	2.05596	1.03982	0.247041	4.20908	2.56412e-05	0.000965254
ENSG00000109674	NEIL3	654.779	2.05622	1.03999	0.170401	6.10321	1.03962e-09	4.2973e-07
ENSG00000012048	BRCA1	1911.01	2.05869	1.04173	0.220818	4.71758	2.38664e-06	0.000156367
ENSG00000115163	CENPA	466.949	2.05891	1.04188	0.203851	5.11097	3.20503e-07	3.75363e-05
ENSG00000090889	KIF4A	1107.64	2.06076	1.04318	0.191974	5.43396	5.51181e-08	9.80194e-06
ENSG00000151012	SLC7A11	235.825	2.06242	1.04434	0.279006	3.74307	0.000181784	0.00395887
ENSG00000092853	CLSPN	1274.2	2.06276	1.04458	0.21745	4.80375	1.55725e-06	0.000114465
ENSG00000107562	CXCL12	58.3544	2.06507	1.04619	0.275575	3.79641	0.000146809	0.00340692
ENSG00000253301	LINC01606	11.0252	2.06539	1.04642	0.362947	2.88311	0.00393772	0.0334587
ENSG00000129028	THAP10	14.8628	2.06675	1.04736	0.364741	2.87152	0.00408506	0.034296
ENSG00000171320	ESCO2	975.625	2.06715	1.04764	0.256585	4.08303	4.44532e-05	0.0014372
ENSG00000142156	COL6A1	486.146	2.0673	1.04775	0.313567	3.34139	0.000833607	0.0113977
ENSG00000105011	ASF1B	1582.35	2.0705	1.04998	0.205866	5.10029	3.39134e-07	3.90671e-05
ENSG00000075218	GTSE1	1415.71	2.07366	1.05218	0.199504	5.27398	1.33499e-07	2.01021e-05
ENSG00000119969	HELLS	1815.98	2.07804	1.05522	0.202867	5.20154	1.97646e-07	2.69025e-05
ENSG00000131747	TOP2A	12828.1	2.08142	1.05757	0.207222	5.10353	3.33367e-07	3.86138e-05
ENSG00000112742	TTK	1248.1	2.08292	1.05861	0.21742	4.86895	1.12192e-06	9.56228e-05
ENSG00000198157	HMGN5	178.328	2.08541	1.06033	0.284927	3.7214	0.000198118	0.00421021
ENSG00000188985	DHFRP1	274.418	2.08654	1.06111	0.294591	3.60199	0.000315791	0.00582942
ENSG00000088882	CPXM1	78.1092	2.09356	1.06596	0.275055	3.87543	0.000106437	0.00273389
ENSG00000125968	ID1	56.588	2.09761	1.06875	0.230295	4.64078	3.47096e-06	0.000211477
ENSG00000164742	ADCY1	199.804	2.09927	1.06989	0.296248	3.61145	0.000304486	0.00568042
ENSG00000164687	FABP5	1168.85	2.10022	1.07054	0.259647	4.12306	3.73875e-05	0.00126919
ENSG00000087586	AURKA	1166.97	2.10048	1.07072	0.225749	4.74297	2.10608e-06	0.000140947
ENSG00000102174	PHEX	63.7609	2.10162	1.0715	0.330182	3.24519	0.00117372	0.0144275
ENSG00000271643	AC112220.4	14.044	2.10211	1.07183	0.325535	3.29254	0.000992876	0.012841
ENSG00000182481	KPNA2	4804.26	2.10385	1.07303	0.25256	4.24862	2.15093e-05	0.000845965
ENSG00000146410	MTFR2	500.51	2.10581	1.07438	0.246948	4.35061	1.35761e-05	0.000588883
ENSG00000118193	KIF14	1797.48	2.10812	1.07596	0.211924	5.07711	3.8321e-07	4.22145e-05
ENSG00000230873	STMND1	55.8842	2.11334	1.07953	0.337571	3.19792	0.00138424	0.0162389
ENSG00000187164	SHTN1	47.1939	2.11724	1.08219	0.30117	3.59328	0.000326545	0.00594977
ENSG00000178233	TMEM151B	13.3071	2.11802	1.08272	0.359265	3.0137	0.00258081	0.0251623
ENSG00000115107	STEAP3	15.7637	2.11835	1.08294	0.365526	2.96269	0.00304965	0.0282111
ENSG00000173905	GOLIM4	186.816	2.1194	1.08365	0.27283	3.9719	7.13016e-05	0.00201759
ENSG00000165304	MELK	1257.88	2.12052	1.08442	0.260127	4.16881	3.06195e-05	0.00109297
ENSG00000254510	AP001107.5	17.0864	2.1211	1.08481	0.337268	3.21646	0.00129783	0.01551
ENSG00000149554	CHEK1	1678.99	2.12308	1.08616	0.232444	4.6728	2.97128e-06	0.000186421
ENSG00000072571	HMMR	2454.7	2.12633	1.08837	0.252309	4.31363	1.60597e-05	0.000668185
ENSG00000184785	SMIM10	18.0394	2.12867	1.08995	0.346351	3.14695	0.00164981	0.0182955
ENSG00000145386	CCNA2	2599.9	2.12948	1.0905	0.223167	4.8865	1.02646e-06	8.96554e-05
ENSG00000171848	RRM2	6497.25	2.13464	1.09399	0.241642	4.52732	5.97378e-06	0.000315697
ENSG00000109805	NCAPG	2883.52	2.13479	1.09409	0.237244	4.61167	3.99449e-06	0.000235217
ENSG00000102385	DRP2	169.869	2.13683	1.09547	0.350221	3.12794	0.00176034	0.0191386
ENSG00000282395	LINC01606	40.5568	2.13748	1.09591	0.353786	3.09767	0.00195051	0.0205081
ENSG00000183722	LHFPL6	72.1239	2.14182	1.09884	0.309612	3.54907	0.000386597	0.00674656
ENSG00000252892	RNU6-548P	23.0227	2.14321	1.09978	0.334555	3.28728	0.00101161	0.0130133
ENSG00000263513	FAM72C	279.162	2.14649	1.10198	0.293843	3.75024	0.000176665	0.00389162
ENSG00000186603	HPDL	35.6658	2.14819	1.10312	0.341125	3.23378	0.00122164	0.0148272
ENSG00000139531	SUOX	356.415	2.14961	1.10407	0.226944	4.86496	1.14479e-06	9.57675e-05
ENSG00000138180	CEP55	2925.74	2.15105	1.10504	0.245118	4.50821	6.5376e-06	0.000336119
ENSG00000162062	TEDC2	234.765	2.15105	1.10504	0.235179	4.69874	2.61766e-06	0.000167729
ENSG00000168386	FILIP1L	126.407	2.15279	1.1062	0.370678	2.98428	0.00284251	0.0267991
ENSG00000086289	EPDR1	82.4491	2.15573	1.10818	0.255066	4.34467	1.39487e-05	0.000602565
ENSG00000112984	KIF20A	1156.8	2.15576	1.1082	0.22042	5.02767	4.96481e-07	5.08073e-05
ENSG00000225721	AL592166.1	9.29675	2.15739	1.10929	0.35728	3.10482	0.00190397	0.0201034
ENSG00000109684	CLNK	16.3209	2.15792	1.10964	0.36061	3.07712	0.00209011	0.0215777
ENSG00000129173	E2F8	732.444	2.15857	1.11008	0.224551	4.94354	7.6717e-07	7.18787e-05
ENSG00000088992	TESC	253.702	2.16207	1.11242	0.18187	6.11652	9.5638e-10	4.03229e-07
ENSG00000164683	HEY1	12.757	2.16255	1.11273	0.370811	3.0008	0.00269272	0.0257555
ENSG00000088836	SLC4A11	91.1311	2.16454	1.11406	0.247121	4.50815	6.53953e-06	0.000336119
ENSG00000174371	EXO1	593.97	2.17056	1.11807	0.240156	4.6556	3.23042e-06	0.000199389
ENSG00000051341	POLQ	1530.65	2.17254	1.11938	0.216339	5.17421	2.28874e-07	2.94201e-05
ENSG00000073737	DHRS9	111.751	2.17483	1.1209	0.291812	3.84117	0.000122448	0.00300269
ENSG00000165490	DDIAS	396.314	2.17594	1.12164	0.280118	4.00417	6.22364e-05	0.00181718
ENSG00000184828	ZBTB7C	13.0369	2.17687	1.12225	0.37135	3.0221	0.0025103	0.0248216
ENSG00000162105	SHANK2	9.97872	2.17782	1.12288	0.371821	3.01995	0.00252815	0.0249396
ENSG00000203995	ZYG11A	42.7251	2.17819	1.12313	0.299572	3.74912	0.000177455	0.00390086
ENSG00000125864	BFSP1	11.3991	2.17895	1.12363	0.356112	3.15527	0.00160348	0.0179626
ENSG00000166825	ANPEP	127.146	2.17998	1.12432	0.322251	3.48895	0.000484927	0.00790777
ENSG00000215784	FAM72D	297.651	2.18131	1.1252	0.247518	4.54591	5.46974e-06	0.000297185
ENSG00000132821	VSTM2L	12.0312	2.18285	1.12621	0.371503	3.03151	0.00243336	0.0241774
ENSG00000122952	ZWINT	1168.89	2.18466	1.12741	0.205169	5.49504	3.90623e-08	8.07325e-06
ENSG00000152990	ADGRA3	409.954	2.18592	1.12824	0.293713	3.84131	0.000122381	0.00300269
ENSG00000261762	AC027228.2	27.6171	2.18622	1.12844	0.338382	3.3348	0.00085361	0.0116096
ENSG00000174576	NPAS4	20.6562	2.18776	1.12945	0.346555	3.25909	0.00111769	0.0139366
ENSG00000085840	ORC1	949.321	2.18963	1.13068	0.219714	5.14617	2.65863e-07	3.2937e-05
ENSG00000145555	MYO10	173.836	2.1978	1.13606	0.222239	5.11189	3.18948e-07	3.75363e-05
ENSG00000137198	GMPR	14.9437	2.1985	1.13652	0.36523	3.11179	0.00185959	0.0197897
ENSG00000249884	RNF103-CHMP3	14.713	2.20983	1.14394	0.363345	3.14835	0.00164193	0.0182345
ENSG00000164045	CDC25A	405.97	2.21093	1.14466	0.248084	4.61398	3.9503e-06	0.000233267
ENSG00000205755	CRLF2	13.6668	2.21505	1.14734	0.333353	3.44181	0.000577839	0.00893067
ENSG00000157680	DGKI	37.2714	2.21559	1.14769	0.312444	3.67327	0.000239469	0.00478054
ENSG00000165480	SKA3	809.449	2.21683	1.1485	0.237645	4.83282	1.3461e-06	0.000104682
ENSG00000100473	COCH	32.7796	2.21733	1.14882	0.281973	4.07422	4.61681e-05	0.00148246
ENSG00000134057	CCNB1	2541.97	2.22141	1.15148	0.250221	4.60183	4.18794e-06	0.000243212
ENSG00000213997	PGAM1P7	27.3124	2.22309	1.15257	0.33405	3.45029	0.000559983	0.00872505
ENSG00000071539	TRIP13	720.559	2.22315	1.1526	0.261558	4.40668	1.04969e-05	0.000486342
ENSG00000282278	AC058822.1	18.7765	2.23543	1.16055	0.370962	3.1285	0.00175704	0.0191224
ENSG00000029993	HMGB3	774.071	2.23582	1.1608	0.204079	5.688	1.28533e-08	3.35778e-06
ENSG00000137936	BCAR3	266.168	2.23614	1.16101	0.219991	5.27753	1.30934e-07	1.98576e-05
ENSG00000024526	DEPDC1	853.284	2.23801	1.16222	0.208334	5.57863	2.42426e-08	5.4368e-06
ENSG00000166833	NAV2	89.1528	2.23931	1.16305	0.339741	3.42335	0.000618536	0.00927987
ENSG00000259316	AC087632.1	419.096	2.2435	1.16575	0.222429	5.24099	1.59717e-07	2.30616e-05
ENSG00000188610	FAM72B	446.675	2.24356	1.16579	0.226625	5.14415	2.68733e-07	3.2937e-05
ENSG00000118513	MYB	5992.16	2.24488	1.16664	0.240184	4.85726	1.19024e-06	9.71986e-05
ENSG00000140534	TICRR	812.279	2.24712	1.16808	0.198949	5.87123	4.32571e-09	1.36105e-06
ENSG00000144354	CDCA7	3144.23	2.25889	1.17562	0.194597	6.04128	1.52893e-09	5.96876e-07
ENSG00000260549	MT1L	50.155	2.26416	1.17898	0.294797	3.99928	6.35351e-05	0.00183548
ENSG00000237289	CKMT1B	10.8547	2.26739	1.18104	0.371696	3.17742	0.00148592	0.01708
ENSG00000067177	PHKA1	260.847	2.27184	1.18386	0.266053	4.44972	8.59814e-06	0.000411949
ENSG00000121211	MND1	321.081	2.27973	1.18886	0.233736	5.08634	3.65038e-07	4.11517e-05
ENSG00000250899	AC125807.2	15.813	2.28278	1.19079	0.369173	3.22556	0.00125727	0.0151304
ENSG00000198400	NTRK1	381.334	2.28682	1.19335	0.333428	3.57902	0.000344884	0.00620879
ENSG00000122863	CHST3	343.857	2.29086	1.19589	0.321229	3.72286	0.00019698	0.00419873
ENSG00000133101	CCNA1	49.916	2.2911	1.19604	0.333142	3.59017	0.000330463	0.00600042
ENSG00000166394	CYB5R2	159.432	2.29712	1.19983	0.282319	4.2499	2.13866e-05	0.000845385
ENSG00000113494	PRLR	10.8334	2.29795	1.20034	0.371468	3.23136	0.00123204	0.0149182
ENSG00000138119	MYOF	1266.64	2.299	1.20101	0.308912	3.88786	0.000101133	0.0026256
ENSG00000156535	CD109	3736.56	2.30355	1.20386	0.250724	4.80153	1.5746e-06	0.000114859
ENSG00000196569	LAMA2	26.1898	2.30659	1.20576	0.349083	3.45407	0.000552188	0.00865226
ENSG00000166803	PCLAF	1273.5	2.30814	1.20673	0.227041	5.31505	1.06631e-07	1.70294e-05
ENSG00000071205	ARHGAP10	463.137	2.3086	1.20702	0.218168	5.5325	3.1569e-08	6.93235e-06
ENSG00000277196	AC007325.2	12.582	2.31224	1.20929	0.370278	3.2659	0.00109119	0.0137247
ENSG00000181019	NQO1	359.62	2.31287	1.20969	0.251725	4.8056	1.54292e-06	0.000114465
ENSG00000070159	PTPN3	223.837	2.32852	1.21941	0.278056	4.38548	1.15729e-05	0.000522415
ENSG00000143061	IGSF3	211.475	2.33267	1.22198	0.337147	3.62448	0.000289541	0.00548818
ENSG00000119408	NEK6	875.28	2.33708	1.22471	0.309961	3.95117	7.77707e-05	0.00213501
ENSG00000101057	MYBL2	1723.8	2.34321	1.22849	0.20855	5.89062	3.84747e-09	1.24782e-06
ENSG00000137090	DMRT1	17.4207	2.3615	1.2397	0.36484	3.39793	0.000678977	0.00995376
ENSG00000182636	NDN	96.6652	2.36172	1.23984	0.238476	5.19901	2.00355e-07	2.69025e-05
ENSG00000171241	SHCBP1	1057.26	2.36407	1.24127	0.248478	4.99551	5.86815e-07	5.80781e-05
ENSG00000107242	PIP5K1B	35.1643	2.37069	1.2453	0.343919	3.62092	0.000293557	0.00554026
ENSG00000072041	SLC6A15	10.429	2.37365	1.2471	0.370152	3.36917	0.000753942	0.0107029
ENSG00000254501	AP003068.1	23.8974	2.37912	1.25043	0.316715	3.94812	7.8766e-05	0.00215645
ENSG00000166813	KIF7	44.0149	2.38202	1.25219	0.323031	3.87637	0.000106027	0.00272913
ENSG00000120658	ENOX1	83.0597	2.38209	1.25223	0.24741	5.06136	4.16284e-07	4.47739e-05
ENSG00000135454	B4GALNT1	127.708	2.38772	1.25564	0.272586	4.60639	4.09722e-06	0.000239926
ENSG00000146216	TTBK1	147.212	2.38907	1.25645	0.314777	3.99155	6.56418e-05	0.00188016
ENSG00000070778	PTPN21	19.8604	2.38949	1.2567	0.35863	3.50417	0.000458034	0.00763849
ENSG00000188848	BEND4	64.9157	2.39101	1.25762	0.366556	3.4309	0.000601582	0.00914344
ENSG00000137801	THBS1	194.019	2.39125	1.25777	0.371655	3.38423	0.000713775	0.0102851
ENSG00000197905	TEAD4	81.2635	2.39835	1.26204	0.323806	3.89753	9.71808e-05	0.00253862
ENSG00000088305	DNMT3B	139.796	2.3993	1.26262	0.194509	6.4913	8.50975e-11	5.43619e-08
ENSG00000251821	RNU6-583P	12.9012	2.40432	1.26563	0.352011	3.59542	0.000323874	0.00592673
ENSG00000171246	NPTX1	525.034	2.40479	1.26591	0.309065	4.09594	4.20465e-05	0.00137851
ENSG00000258947	TUBB3	272.585	2.40788	1.26777	0.306759	4.13277	3.58422e-05	0.0012306
ENSG00000117450	PRDX1	9377.39	2.41659	1.27297	0.291318	4.36969	1.2442e-05	0.00055219
ENSG00000165449	SLC16A9	17.2082	2.41668	1.27302	0.37121	3.4294	0.000604923	0.00916454
ENSG00000156234	CXCL13	320.18	2.42653	1.2789	0.339294	3.76929	0.00016371	0.00369505
ENSG00000087253	LPCAT2	1021.75	2.43104	1.28157	0.254531	5.03505	4.77728e-07	4.93676e-05
ENSG00000152377	SPOCK1	17.4095	2.44202	1.28807	0.363102	3.54742	0.000389031	0.00676663
ENSG00000125148	MT2A	1592.14	2.44551	1.29014	0.309519	4.16821	3.07006e-05	0.00109313
ENSG00000109265	KIAA1211	17.9269	2.44968	1.2926	0.311013	4.15609	3.23744e-05	0.00112807
ENSG00000137727	ARHGAP20	11.1245	2.45359	1.2949	0.347946	3.72154	0.000198008	0.00421021
ENSG00000162849	KIF26B	14.4158	2.45929	1.29824	0.321043	4.04383	5.25862e-05	0.00162242
ENSG00000282195	SORD2P	92.6208	2.46551	1.30188	0.346717	3.75489	0.000173419	0.00384422
ENSG00000105048	TNNT1	18.7404	2.47344	1.30652	0.301599	4.33198	1.47777e-05	0.000628081
ENSG00000277273	CDK7	392.728	2.49271	1.31771	0.23555	5.5942	2.21637e-08	5.13443e-06
ENSG00000148053	NTRK2	140.622	2.49469	1.31886	0.349975	3.76845	0.000164266	0.00370287
ENSG00000283154	IQCJ-SCHIP1	23.9303	2.49559	1.31938	0.353427	3.73311	0.000189132	0.00406885
ENSG00000087842	PIR	74.7909	2.49648	1.31989	0.319063	4.13678	3.52218e-05	0.00121923
ENSG00000131773	KHDRBS3	17.2184	2.5035	1.32395	0.350414	3.77823	0.000157946	0.00358754
ENSG00000259479	SORD2P	457.382	2.50504	1.32483	0.18838	7.03277	2.02473e-12	1.64339e-09
ENSG00000107130	NCS1	490.09	2.51251	1.32913	0.213478	6.22607	4.78276e-10	2.34478e-07
ENSG00000122012	SV2C	38.4646	2.51874	1.33271	0.341822	3.89883	9.66575e-05	0.00253437
ENSG00000179403	VWA1	37.364	2.52787	1.33792	0.334508	3.99967	6.34307e-05	0.00183548
ENSG00000132639	SNAP25	15.5314	2.53234	1.34047	0.336707	3.98113	6.85898e-05	0.00194871
ENSG00000132563	REEP2	94.1129	2.53414	1.3415	0.248047	5.40824	6.36458e-08	1.09083e-05
ENSG00000168078	PBK	465.241	2.53601	1.34256	0.252942	5.30778	1.10969e-07	1.7589e-05
ENSG00000183023	SLC8A1	32.5501	2.54133	1.34558	0.280188	4.80242	1.56756e-06	0.000114742
ENSG00000139352	ASCL1	9.09587	2.54709	1.34885	0.366311	3.68225	0.000231183	0.00469969
ENSG00000164362	TERT	146.951	2.5582	1.35513	0.249444	5.4326	5.5539e-08	9.80194e-06
ENSG00000147434	CHRNA6	1804.92	2.55847	1.35528	0.286524	4.73008	2.24431e-06	0.000149722
ENSG00000128656	CHN1	148.415	2.55983	1.35605	0.351655	3.85618	0.000115174	0.00287334
ENSG00000258377	AL139099.1	187.296	2.56108	1.35675	0.337434	4.02079	5.80027e-05	0.0017295
ENSG00000049323	LTBP1	46.2599	2.56192	1.35722	0.338021	4.0152	5.93953e-05	0.00176106
ENSG00000135750	KCNK1	170.941	2.56469	1.35878	0.220822	6.15328	7.58957e-10	3.33324e-07
ENSG00000150760	DOCK1	96.4606	2.5687	1.36104	0.30992	4.39158	1.1253e-05	0.000511612
ENSG00000164761	TNFRSF11B	11.8281	2.57305	1.36348	0.351076	3.88371	0.000102875	0.00266755
ENSG00000135914	HTR2B	9.24343	2.57726	1.36584	0.369929	3.69215	0.000222363	0.00457776
ENSG00000284367	LINC01606	18.4631	2.61455	1.38656	0.370574	3.74167	0.000182805	0.0039688
ENSG00000118257	NRP2	362.763	2.63521	1.39792	0.248399	5.62772	1.82607e-08	4.41563e-06
ENSG00000278693	ASB2	463.653	2.6478	1.4048	0.319667	4.39456	1.10997e-05	0.000508449
ENSG00000263934	SNORD3A	31.7927	2.66293	1.41302	0.358217	3.94459	7.99374e-05	0.00218083
ENSG00000122786	CALD1	162.31	2.68118	1.42287	0.345325	4.12038	3.78241e-05	0.00128013
ENSG00000118777	ABCG2	114.804	2.69652	1.4311	0.327416	4.37089	1.23742e-05	0.000551047
ENSG00000154447	SH3RF1	58.3266	2.69885	1.43235	0.344519	4.15753	3.21713e-05	0.00112598
ENSG00000100628	ASB2	472.808	2.69929	1.43258	0.318905	4.49218	7.04984e-06	0.000354696
ENSG00000108239	TBC1D12	77.164	2.70681	1.43659	0.203134	7.07213	1.52576e-12	1.39846e-09
ENSG00000182732	RGS6	36.3553	2.7282	1.44795	0.370585	3.9072	9.33711e-05	0.00247281
ENSG00000138061	CYP1B1	2983.23	2.73071	1.44927	0.237681	6.09755	1.07704e-09	4.36635e-07
ENSG00000087245	MMP2	373.349	2.80184	1.48637	0.36623	4.05859	4.93706e-05	0.00156039
ENSG00000071282	LMCD1	348.441	2.83388	1.50278	0.302942	4.96062	7.02698e-07	6.70298e-05
ENSG00000173404	INSM1	15.287	2.84006	1.50592	0.361075	4.17066	3.03719e-05	0.00109075
ENSG00000197506	SLC28A3	84.0971	2.85972	1.51588	0.332153	4.56379	5.02394e-06	0.00027857
ENSG00000149403	GRIK4	10.7059	2.8677	1.5199	0.370504	4.10224	4.09173e-05	0.00134989
ENSG00000087494	PTHLH	30.2353	2.87278	1.52245	0.35529	4.28509	1.82666e-05	0.000743393
ENSG00000174099	MSRB3	18.5697	2.87519	1.52366	0.348384	4.3735	1.22271e-05	0.000546099
ENSG00000114450	GNB4	319.843	2.87974	1.52594	0.300741	5.07392	3.89693e-07	4.22145e-05
ENSG00000246528	AC079089.1	21.5705	2.88277	1.52746	0.337031	4.5321	5.83991e-06	0.000310887
ENSG00000175264	CHST1	8.93109	2.89333	1.53273	0.363533	4.21621	2.48446e-05	0.000947104
ENSG00000198947	DMD	541.067	3.00443	1.58709	0.284831	5.57205	2.5176e-08	5.58668e-06
ENSG00000176788	BASP1	416.717	3.0085	1.58904	0.25739	6.17368	6.67164e-10	3.0575e-07
ENSG00000148798	INA	35.6625	3.06928	1.6179	0.355376	4.55264	5.29768e-06	0.00028858
ENSG00000143341	HMCN1	43.7529	3.06945	1.61798	0.350183	4.6204	3.83009e-06	0.000227443
ENSG00000170955	CAVIN3	608.846	3.07153	1.61896	0.312523	5.18028	2.21552e-07	2.90096e-05
ENSG00000154277	UCHL1	87.6335	3.09826	1.63146	0.308625	5.28622	1.24871e-07	1.93559e-05
ENSG00000203782	LOR	16.8418	3.141	1.65122	0.369543	4.46829	7.88472e-06	0.000387454
ENSG00000151948	GLT1D1	256.549	3.2105	1.6828	0.199599	8.43091	3.42983e-17	7.23042e-14
ENSG00000137571	SLCO5A1	185.393	3.37489	1.75484	0.338981	5.17682	2.257e-07	2.919e-05
ENSG00000188859	FAM78B	28.0196	3.38407	1.75876	0.322387	5.45542	4.88562e-08	9.36307e-06
ENSG00000276700	RNA5-8S4	20.9865	3.39825	1.76479	0.370601	4.76198	1.91705e-06	0.000133106
ENSG00000227028	SLC8A1-AS1	138.236	3.43759	1.7814	0.240964	7.39281	1.4376e-13	1.68367e-10
ENSG00000131016	AKAP12	232.112	3.47693	1.79781	0.319548	5.6261	1.84325e-08	4.41563e-06
ENSG00000131711	MAP1B	46.8363	3.48588	1.80152	0.345816	5.2095	1.89354e-07	2.62616e-05
ENSG00000128040	SPINK2	45.2847	3.72434	1.89698	0.349675	5.42498	5.79601e-08	1.0098e-05
ENSG00000075891	PAX2	16.9316	3.87512	1.95424	0.327806	5.96157	2.4982e-09	9.23938e-07
ENSG00000095203	EPB41L4B	29.1124	4.16145	2.05709	0.356369	5.77234	7.81761e-09	2.11286e-06
ENSG00000198125	MB	56.0691	4.18059	2.06371	0.309708	6.66339	2.67575e-11	1.8196e-08
