# Supplementary material for: α-Hemolysin from Staphylococcus aureus Changes the Epigenetic Landscape of Th17 Cells
Source: Immunohorizons. 2024 Sep 6;8(9):606–21. doi: 10.4049/immunohorizons.2400061 (PMC11447695; doi:10.4049/immunohorizons.2400061)
Supplement: Supplementary DataSet 2 (XLS) [file IH_2400061_Supplemental_3.xls]

#chr	start	end	length	nCG	hemolysin_meanMethy	control_meanMethy	diff.Methy	areaStat	C_context	regionID	region	Gene name	Gene description
1	529171	531754	2584	7	0.739944849715472	0.271096524212215	0.468848325503257	37.9177752297052	CG	Target=Charlie4z:29-70;Class=DNA/hAT-Charlie	repeat
1	529171	531754	2584	7	0.739944849715472	0.271096524212215	0.468848325503257	37.9177752297052	CG	Target=AluSq:1-304;Class=SINE/Alu	repeat
1	529171	531754	2584	7	0.739944849715472	0.271096524212215	0.468848325503257	37.9177752297052	CG	Target=Charlie4z:71-162;Class=DNA/hAT-Charlie	repeat
1	529171	531754	2584	7	0.739944849715472	0.271096524212215	0.468848325503257	37.9177752297052	CG	Target=AluSq2:251-301;Class=SINE/Alu	repeat
1	529171	531754	2584	7	0.739944849715472	0.271096524212215	0.468848325503257	37.9177752297052	CG	Target=MIR1_Amn:79-167;Class=SINE/MIR	repeat
1	529171	531754	2584	7	0.739944849715472	0.271096524212215	0.468848325503257	37.9177752297052	CG	Target=L2c:3268-3303;Class=LINE/L2	repeat
1	529171	531754	2584	7	0.739944849715472	0.271096524212215	0.468848325503257	37.9177752297052	CG	Target=MIRb:10-92;Class=SINE/MIR	repeat
1	592798	592895	98	5	0.706821593486507	0.931809720411892	-0.224988126925385	-24.8786973057195	CG	ENSG00000230021	intron	AL669831.3	septin 14 (SEPT14) pseudogene
1	592798	592895	98	5	0.706821593486507	0.931809720411892	-0.224988126925385	-24.8786973057195	CG	ENSG00000235146	intron	AC114498.1	novel transcript
1	605421	605541	121	41	0.198566322347796	0.295290861405464	-0.0967245390576683	-187.409511988377	CG	ENSG00000230021	intron	AL669831.3	septin 14 (SEPT14) pseudogene
1	631932	632058	127	17	0.191739913321556	0.273015870178505	-0.0812759568569488	-76.5409655586032	CG	ENSG00000230021	intron	AL669831.3	septin 14 (SEPT14) pseudogene
1	631932	632058	127	17	0.191739913321556	0.273015870178505	-0.0812759568569488	-76.5409655586032	CG	ENSG00000229344	promoter	MTCO2P12	MT-CO2 pseudogene 12 [Source:HGNC Symbol;Acc:HGNC:52028]
1	631932	632058	127	17	0.191739913321556	0.273015870178505	-0.0812759568569488	-76.5409655586032	CG	ENSG00000237973	exon	MTCO1P12	MT-CO1 pseudogene 12 [Source:HGNC Symbol;Acc:HGNC:52014]
1	631932	632058	127	17	0.191739913321556	0.273015870178505	-0.0812759568569488	-76.5409655586032	CG	ENSG00000230021	promoter	AL669831.3	septin 14 (SEPT14) pseudogene
1	631932	632058	127	17	0.191739913321556	0.273015870178505	-0.0812759568569488	-76.5409655586032	CG	ENSG00000240409	promoter	MTATP8P1	MT-ATP8 pseudogene 1 [Source:HGNC Symbol;Acc:HGNC:44571]
1	631932	632058	127	17	0.191739913321556	0.273015870178505	-0.0812759568569488	-76.5409655586032	CG	ENSG00000248527	promoter	MTATP6P1	MT-ATP6 pseudogene 1 [Source:HGNC Symbol;Acc:HGNC:44575]
1	666001	666091	91	7	0.333521909391508	0.549535915851022	-0.216014006459514	-38.4041847793653	CG	Target=LTR22C2:1-496;Class=LTR/ERVK	repeat
1	666001	666091	91	7	0.333521909391508	0.549535915851022	-0.216014006459514	-38.4041847793653	CG	ENSG00000230021	intron	AL669831.3	septin 14 (SEPT14) pseudogene
1	904253	904431	179	27	0.309429003480131	0.479039550875714	-0.169610547395583	-153.164875209653	CG	1:902313:904313	CGI_shore
1	904253	904431	179	27	0.309429003480131	0.479039550875714	-0.169610547395583	-153.164875209653	CG	ENSG00000272438	promoter	AL645608.6	novel transcript
1	904253	904431	179	27	0.309429003480131	0.479039550875714	-0.169610547395583	-153.164875209653	CG	1:904314:905239	CGI
1	904556	904606	51	5	0.00030449795459538	0.0251107019736038	-0.0248062040190084	-34.7599226231383	CHG	ENSG00000272438	promoter	AL645608.6	novel transcript
1	904556	904606	51	5	0.00030449795459538	0.0251107019736038	-0.0248062040190084	-34.7599226231383	CHG	1:904314:905239	CGI
1	936083	936189	107	14	0.441544176960107	0.600419041754248	-0.15887486479414	-68.959326579414	CG	1:933952:936492	CGI
1	936083	936189	107	14	0.441544176960107	0.600419041754248	-0.15887486479414	-68.959326579414	CG	ENSG00000187634	intron	SAMD11	sterile alpha motif domain containing 11 [Source:HGNC Symbol;Acc:HGNC:28706]
1	1014401	1014546	146	19	0.541629331875256	0.683600451422279	-0.141971119547023	-95.2714226410307	CG	ENSG00000224969	promoter	AL645608.1	novel transcript
1	1014401	1014546	146	19	0.541629331875256	0.683600451422279	-0.141971119547023	-95.2714226410307	CG	1:1013514:1015515	CGI_shore
1	1014401	1014546	146	19	0.541629331875256	0.683600451422279	-0.141971119547023	-95.2714226410307	CG	1:1013949:1014471	CGI
1	1014401	1014546	146	19	0.541629331875256	0.683600451422279	-0.141971119547023	-95.2714226410307	CG	ENSG00000187608	exon	ISG15	ISG15 ubiquitin like modifier [Source:HGNC Symbol;Acc:HGNC:4053]
1	1014401	1014546	146	19	0.541629331875256	0.683600451422279	-0.141971119547023	-95.2714226410307	CG	ENSG00000187608	utr3	ISG15	ISG15 ubiquitin like modifier [Source:HGNC Symbol;Acc:HGNC:4053]
1	1014401	1014546	146	19	0.541629331875256	0.683600451422279	-0.141971119547023	-95.2714226410307	CG	ENSG00000187608	TES	ISG15	ISG15 ubiquitin like modifier [Source:HGNC Symbol;Acc:HGNC:4053]
1	1014401	1014546	146	19	0.541629331875256	0.683600451422279	-0.141971119547023	-95.2714226410307	CG	1:1014471:1016472	CGI_shore
1	1019783	1019872	90	16	0.0740630392832036	0.226670932868438	-0.152607893585234	-81.7211080306268	CG	ENSG00000188157	promoter	AGRN	agrin [Source:HGNC Symbol;Acc:HGNC:329]
1	1019783	1019872	90	16	0.0740630392832036	0.226670932868438	-0.152607893585234	-81.7211080306268	CG	1:1019388:1020963	CGI
1	1020582	1020643	62	21	0.0357313848086124	0.0741828321892456	-0.0384514473806332	-87.0875802858625	CG	1:1019388:1020963	CGI
1	1020582	1020643	62	21	0.0357313848086124	0.0741828321892456	-0.0384514473806332	-87.0875802858625	CG	ENSG00000188157	intron	AGRN	agrin [Source:HGNC Symbol;Acc:HGNC:329]
1	1151720	1151973	254	89	0.00148755855071487	0.0346609661819713	-0.0331734076312564	-641.810788958255	CHH	Target=L1MC3:7340-7778;Class=LINE/L1	repeat
1	1180330	1180415	86	15	0.938956814940374	0.865340489064564	0.07361632587581	60.0037783975706	CG	ENSG00000162571	exon	TTLL10	tubulin tyrosine ligase like 10 [Source:HGNC Symbol;Acc:HGNC:26693]
1	1180330	1180415	86	15	0.938956814940374	0.865340489064564	0.07361632587581	60.0037783975706	CG	1:1180194:1180626	CGI
1	1180330	1180415	86	15	0.938956814940374	0.865340489064564	0.07361632587581	60.0037783975706	CG	ENSG00000162571	intron	TTLL10	tubulin tyrosine ligase like 10 [Source:HGNC Symbol;Acc:HGNC:26693]
1	1180330	1180415	86	15	0.938956814940374	0.865340489064564	0.07361632587581	60.0037783975706	CG	ENSG00000162571	promoter	TTLL10	tubulin tyrosine ligase like 10 [Source:HGNC Symbol;Acc:HGNC:26693]
1	1180330	1180415	86	15	0.938956814940374	0.865340489064564	0.07361632587581	60.0037783975706	CG	ENSG00000205231	promoter	TTLL10-AS1	TTLL10 antisense RNA 1 [Source:HGNC Symbol;Acc:HGNC:41159]
1	1339929	1340001	73	11	0.952634408695647	0.904858668177344	0.047775740518303	42.5933109790727	CG	ENSG00000107404	intron	DVL1	dishevelled segment polarity protein 1 [Source:HGNC Symbol;Acc:HGNC:3084]
1	1339929	1340001	73	11	0.952634408695647	0.904858668177344	0.047775740518303	42.5933109790727	CG	1:1339180:1341180	CGI_shore
1	1339929	1340001	73	11	0.952634408695647	0.904858668177344	0.047775740518303	42.5933109790727	CG	ENSG00000107404	promoter	DVL1	dishevelled segment polarity protein 1 [Source:HGNC Symbol;Acc:HGNC:3084]
1	1339929	1340001	73	11	0.952634408695647	0.904858668177344	0.047775740518303	42.5933109790727	CG	ENSG00000284372	promoter	MIR6808	microRNA 6808 [Source:HGNC Symbol;Acc:HGNC:50046]
1	1349229	1349625	397	129	0.0675067511838301	0.171754124854697	-0.104247373670867	-651.796874398848	CG	1:1348553:1355746	CGI
1	1349229	1349625	397	129	0.0675067511838301	0.171754124854697	-0.104247373670867	-651.796874398848	CG	ENSG00000107404	exon	DVL1	dishevelled segment polarity protein 1 [Source:HGNC Symbol;Acc:HGNC:3084]
1	1349229	1349625	397	129	0.0675067511838301	0.171754124854697	-0.104247373670867	-651.796874398848	CG	ENSG00000107404	promoter	DVL1	dishevelled segment polarity protein 1 [Source:HGNC Symbol;Acc:HGNC:3084]
1	1349229	1349625	397	129	0.0675067511838301	0.171754124854697	-0.104247373670867	-651.796874398848	CG	ENSG00000107404	utr5	DVL1	dishevelled segment polarity protein 1 [Source:HGNC Symbol;Acc:HGNC:3084]
1	1349229	1349625	397	129	0.0675067511838301	0.171754124854697	-0.104247373670867	-651.796874398848	CG	ENSG00000107404	TSS	DVL1	dishevelled segment polarity protein 1 [Source:HGNC Symbol;Acc:HGNC:3084]
1	1355093	1355177	85	27	0.13779245999722	0.200123345829138	-0.062330885831918	-103.431301170478	CG	1:1348553:1355746	CGI
1	1355093	1355177	85	27	0.13779245999722	0.200123345829138	-0.062330885831918	-103.431301170478	CG	ENSG00000162576	promoter	MXRA8	matrix remodeling associated 8 [Source:HGNC Symbol;Acc:HGNC:7542]
1	1355093	1355177	85	27	0.13779245999722	0.200123345829138	-0.062330885831918	-103.431301170478	CG	ENSG00000162576	exon	MXRA8	matrix remodeling associated 8 [Source:HGNC Symbol;Acc:HGNC:7542]
1	1355093	1355177	85	27	0.13779245999722	0.200123345829138	-0.062330885831918	-103.431301170478	CG	ENSG00000162576	intron	MXRA8	matrix remodeling associated 8 [Source:HGNC Symbol;Acc:HGNC:7542]
1	1382188	1382437	250	110	0.0267940413936459	0.00220052410204456	0.0245935172916013	704.455599841282	CHH	Target=MER66C:61-256;Class=LTR/ERV1	repeat
1	1401295	1401591	297	105	0.00223136919101426	0.0290213954235076	-0.0267900262324933	-683.608069550936	CHH	ENSG00000221978	promoter	CCNL2	cyclin L2 [Source:HGNC Symbol;Acc:HGNC:20570]
1	1401295	1401591	297	105	0.00223136919101426	0.0290213954235076	-0.0267900262324933	-683.608069550936	CHH	ENSG00000224870	exon	MRPL20-AS1	MRPL20 antisense RNA 1 [Source:HGNC Symbol;Acc:HGNC:27125]
1	1401295	1401591	297	105	0.00223136919101426	0.0290213954235076	-0.0267900262324933	-683.608069550936	CHH	1:1400222:1402223	CGI_shore
1	1401349	1401455	107	23	0.00227412014765213	0.0267905734540658	-0.0245164533064136	-100.693420741484	CHG	ENSG00000224870	exon	MRPL20-AS1	MRPL20 antisense RNA 1 [Source:HGNC Symbol;Acc:HGNC:27125]
1	1401349	1401455	107	23	0.00227412014765213	0.0267905734540658	-0.0245164533064136	-100.693420741484	CHG	1:1400222:1402223	CGI_shore
1	1427822	1427901	80	25	0.0787464196526337	0.13612309133702	-0.0573766716843866	-84.9531834476895	CG	1:1426407:1428408	CGI_shore
1	1427822	1427901	80	25	0.0787464196526337	0.13612309133702	-0.0573766716843866	-84.9531834476895	CG	1:1427516:1427958	CGI
1	1439577	1439820	244	81	0.763648638059048	0.890645087023241	-0.126996448964193	-564.206952576817	CG	ENSG00000179403	exon	VWA1	von Willebrand factor A domain containing 1 [Source:HGNC Symbol;Acc:HGNC:30910]
1	1439577	1439820	244	81	0.763648638059048	0.890645087023241	-0.126996448964193	-564.206952576817	CG	ENSG00000179403	utr3	VWA1	von Willebrand factor A domain containing 1 [Source:HGNC Symbol;Acc:HGNC:30910]
1	1439577	1439820	244	81	0.763648638059048	0.890645087023241	-0.126996448964193	-564.206952576817	CG	1:1439081:1440204	CGI
1	1540425	1540562	138	30	0.127895456278165	0.30342994713363	-0.175534490855465	-120.11373875733	CG	ENSG00000205090	promoter	TMEM240	transmembrane protein 240 [Source:HGNC Symbol;Acc:HGNC:25186]
1	1540425	1540562	138	30	0.127895456278165	0.30342994713363	-0.175534490855465	-120.11373875733	CG	ENSG00000205090	exon	TMEM240	transmembrane protein 240 [Source:HGNC Symbol;Acc:HGNC:25186]
1	1540425	1540562	138	30	0.127895456278165	0.30342994713363	-0.175534490855465	-120.11373875733	CG	ENSG00000205090	utr5	TMEM240	transmembrane protein 240 [Source:HGNC Symbol;Acc:HGNC:25186]
1	1540425	1540562	138	30	0.127895456278165	0.30342994713363	-0.175534490855465	-120.11373875733	CG	ENSG00000205090	TSS	TMEM240	transmembrane protein 240 [Source:HGNC Symbol;Acc:HGNC:25186]
1	1540425	1540562	138	30	0.127895456278165	0.30342994713363	-0.175534490855465	-120.11373875733	CG	1:1539582:1541289	CGI
1	1614895	1615188	294	84	0.00255174925276583	0.0270232862419064	-0.0244715369891406	-479.226723672679	CHH	1:1613072:1615072	CGI_shore
1	1614895	1615188	294	84	0.00255174925276583	0.0270232862419064	-0.0244715369891406	-479.226723672679	CHH	ENSG00000197530	promoter	MIB2	mindbomb E3 ubiquitin protein ligase 2 [Source:HGNC Symbol;Acc:HGNC:30577]
1	1614895	1615188	294	84	0.00255174925276583	0.0270232862419064	-0.0244715369891406	-479.226723672679	CHH	ENSG00000272106	exon	AL691432.2	artifact
1	1614895	1615188	294	84	0.00255174925276583	0.0270232862419064	-0.0244715369891406	-479.226723672679	CHH	Target=AluSg:1-310;Class=SINE/Alu	repeat
1	1614895	1615188	294	84	0.00255174925276583	0.0270232862419064	-0.0244715369891406	-479.226723672679	CHH	1:1615073:1616635	CGI
1	1631309	1631368	60	15	0.193630262549715	0.312040819077705	-0.11841055652799	-73.7446907019871	CG	1:1626669:1634630	CGI
1	1631309	1631368	60	15	0.193630262549715	0.312040819077705	-0.11841055652799	-73.7446907019871	CG	ENSG00000189409	promoter	MMP23B	matrix metallopeptidase 23B [Source:HGNC Symbol;Acc:HGNC:7171]
1	1645191	1645358	168	22	0.81811122149506	0.922753899620638	-0.104642678125578	-113.989953365061	CG	ENSG00000248333	intron	CDK11B	cyclin dependent kinase 11B [Source:HGNC Symbol;Acc:HGNC:1729]
1	1645191	1645358	168	22	0.81811122149506	0.922753899620638	-0.104642678125578	-113.989953365061	CG	1:1645016:1645234	CGI
1	1645191	1645358	168	22	0.81811122149506	0.922753899620638	-0.104642678125578	-113.989953365061	CG	ENSG00000248333	exon	CDK11B	cyclin dependent kinase 11B [Source:HGNC Symbol;Acc:HGNC:1729]
1	1645191	1645358	168	22	0.81811122149506	0.922753899620638	-0.104642678125578	-113.989953365061	CG	1:1645234:1647235	CGI_shore
1	1675670	1675759	90	14	0.640354084377902	0.881976240318976	-0.241622155941074	-67.5294749429599	CG	1:1674458:1676458	CGI_shore
1	1675670	1675759	90	14	0.640354084377902	0.881976240318976	-0.241622155941074	-67.5294749429599	CG	ENSG00000189339	intron	SLC35E2B	solute carrier family 35 member E2B [Source:HGNC Symbol;Acc:HGNC:33941]
1	1739105	1739319	215	21	0.778673357822748	0.667403228540015	0.111270129282733	86.7285427105915	CG	1:1737316:1739316	CGI_shore
1	1739105	1739319	215	21	0.778673357822748	0.667403228540015	0.111270129282733	86.7285427105915	CG	ENSG00000268575	promoter	AL031282.2	novel transcript, readthrough between SLC35E2 and CDK11A
1	1739105	1739319	215	21	0.778673357822748	0.667403228540015	0.111270129282733	86.7285427105915	CG	ENSG00000215790	intron	SLC35E2A	solute carrier family 35 member E2A [Source:HGNC Symbol;Acc:HGNC:20863]
1	1739105	1739319	215	21	0.778673357822748	0.667403228540015	0.111270129282733	86.7285427105915	CG	ENSG00000215790	exon	SLC35E2A	solute carrier family 35 member E2A [Source:HGNC Symbol;Acc:HGNC:20863]
1	1739105	1739319	215	21	0.778673357822748	0.667403228540015	0.111270129282733	86.7285427105915	CG	1:1739317:1739662	CGI
1	1793846	1794057	212	81	0.0377953881027875	0.00129768046125493	0.0364977076415326	645.703060532756	CHH	ENSG00000078369	exon	GNB1	G protein subunit beta 1 [Source:HGNC Symbol;Acc:HGNC:4396]
1	1793846	1794057	212	81	0.0377953881027875	0.00129768046125493	0.0364977076415326	645.703060532756	CHH	ENSG00000078369	intron	GNB1	G protein subunit beta 1 [Source:HGNC Symbol;Acc:HGNC:4396]
1	1793857	1793997	141	28	0.0323206067472449	0.00159938577658522	0.0307212209706597	144.615299478127	CHG	ENSG00000078369	exon	GNB1	G protein subunit beta 1 [Source:HGNC Symbol;Acc:HGNC:4396]
1	1793857	1793997	141	28	0.0323206067472449	0.00159938577658522	0.0307212209706597	144.615299478127	CHG	ENSG00000078369	intron	GNB1	G protein subunit beta 1 [Source:HGNC Symbol;Acc:HGNC:4396]
1	1896780	1896924	145	40	0.0230334086854103	0.00301368987777719	0.0200197188076331	198.083149784757	CHH	Target=AluSx3:133-311;Class=SINE/Alu	repeat
1	1896780	1896924	145	40	0.0230334086854103	0.00301368987777719	0.0200197188076331	198.083149784757	CHH	Target=AluY:2-308;Class=SINE/Alu	repeat
1	1943002	1943076	75	13	0.883368738090182	0.763257668360946	0.120111069729236	59.7691077632317	CG	1:1941275:1943275	CGI_shore
1	1943002	1943076	75	13	0.883368738090182	0.763257668360946	0.120111069729236	59.7691077632317	CG	ENSG00000142609	intron	CFAP74	cilia and flagella associated protein 74 [Source:HGNC Symbol;Acc:HGNC:29368]
1	1943002	1943076	75	13	0.883368738090182	0.763257668360946	0.120111069729236	59.7691077632317	CG	1:1942177:1944177	CGI_shore
1	1954963	1955118	156	27	0.808152221478697	0.662197520461588	0.145954701017109	148.537503314437	CG	ENSG00000142609	exon	CFAP74	cilia and flagella associated protein 74 [Source:HGNC Symbol;Acc:HGNC:29368]
1	1954963	1955118	156	27	0.808152221478697	0.662197520461588	0.145954701017109	148.537503314437	CG	1:1954905:1955431	CGI
1	1954963	1955118	156	27	0.808152221478697	0.662197520461588	0.145954701017109	148.537503314437	CG	ENSG00000142609	intron	CFAP74	cilia and flagella associated protein 74 [Source:HGNC Symbol;Acc:HGNC:29368]
1	2045570	2045846	277	106	0.0330938324497476	0.00189247666147474	0.0312013557882729	708.173160421395	CHH	1:2045242:2047243	CGI_shore
1	2050322	2050387	66	21	0.0317380235529815	0.0539306364354723	-0.0221926128824908	-86.4372567228267	CG	ENSG00000067606	promoter	PRKCZ	protein kinase C zeta [Source:HGNC Symbol;Acc:HGNC:9412]
1	2050322	2050387	66	21	0.0317380235529815	0.0539306364354723	-0.0221926128824908	-86.4372567228267	CG	ENSG00000226969	promoter	AL391845.1	novel transcript
1	2050322	2050387	66	21	0.0317380235529815	0.0539306364354723	-0.0221926128824908	-86.4372567228267	CG	1:2049812:2051773	CGI
1	2124009	2124135	127	39	0.871460817750864	0.721803032719655	0.149657785031209	196.666089563548	CG	1:2121722:2124375	CGI
1	2124009	2124135	127	39	0.871460817750864	0.721803032719655	0.149657785031209	196.666089563548	CG	ENSG00000067606	intron	PRKCZ	protein kinase C zeta [Source:HGNC Symbol;Acc:HGNC:9412]
1	2523730	2523787	58	9	0.352228029557565	0.230121582522093	0.122106447035472	43.1216082998599	CG	ENSG00000157881	intron	PANK4	pantothenate kinase 4 (inactive) [Source:HGNC Symbol;Acc:HGNC:19366]
1	2532682	2532747	66	11	0.88759410645631	0.782905793471322	0.104688312984989	43.9280806781034	CG	ENSG00000272449	intron	AL139246.5	novel transcript
1	2680517	2680812	296	40	0.00145071371383552	0.135739739693618	-0.134289025979783	-260.647373977878	CHG	ENSG00000215912	intron	TTC34	tetratricopeptide repeat domain 34 [Source:HGNC Symbol;Acc:HGNC:34297]
1	2680526	2681003	478	128	0.00333181430594337	0.103870403083285	-0.100538588777341	-1123.011517428	CHH	ENSG00000215912	intron	TTC34	tetratricopeptide repeat domain 34 [Source:HGNC Symbol;Acc:HGNC:34297]
1	2698649	2698704	56	5	0.827150530427086	0.642498881837252	0.184651648589834	22.9386937261059	CG	ENSG00000215912	intron	TTC34	tetratricopeptide repeat domain 34 [Source:HGNC Symbol;Acc:HGNC:34297]
1	3073780	3073842	63	12	0.0867680323105503	0.167048983818554	-0.0802809515080039	-59.0136406763447	CG	1:3073466:3074154	CGI
1	3073780	3073842	63	12	0.0867680323105503	0.167048983818554	-0.0802809515080039	-59.0136406763447	CG	ENSG00000142611	intron	PRDM16	PR/SET domain 16 [Source:HGNC Symbol;Acc:HGNC:14000]
1	3454835	3454905	71	15	0.0478978271257873	0.0915706731557439	-0.0436728460299566	-58.9065644062119	CG	1:3454341:3455119	CGI
1	3454835	3454905	71	15	0.0478978271257873	0.0915706731557439	-0.0436728460299566	-58.9065644062119	CG	ENSG00000130762	intron	ARHGEF16	Rho guanine nucleotide exchange factor 16 [Source:HGNC Symbol;Acc:HGNC:15515]
1	3466570	3466628	59	8	0.0223442039649652	0.000174028456408018	0.0221701755085572	36.7614506952404	CHG	ENSG00000130762	promoter	ARHGEF16	Rho guanine nucleotide exchange factor 16 [Source:HGNC Symbol;Acc:HGNC:15515]
1	3466570	3466628	59	8	0.0223442039649652	0.000174028456408018	0.0221701755085572	36.7614506952404	CHG	ENSG00000130762	intron	ARHGEF16	Rho guanine nucleotide exchange factor 16 [Source:HGNC Symbol;Acc:HGNC:15515]
1	4279432	4279594	163	54	0.0233884303060618	0.00257114777773899	0.0208172825283228	308.498140299624	CHH	Target=MLT1E1A:82-680;Class=LTR/ERVL-MaLR	repeat
1	4740219	4740388	170	65	0.000828801599321706	0.0284094429493957	-0.027580641350074	-361.64365894308	CHH	Target=L1MB3:5640-6131;Class=LINE/L1	repeat
1	4740219	4740388	170	65	0.000828801599321706	0.0284094429493957	-0.027580641350074	-361.64365894308	CHH	ENSG00000196581	intron	AJAP1	adherens junctions associated protein 1 [Source:HGNC Symbol;Acc:HGNC:30801]
1	4740349	4740400	52	7	0.000172085353035359	0.0307739039458298	-0.0306018185927944	-31.8697354044079	CHG	Target=L1MB3:5640-6131;Class=LINE/L1	repeat
1	4740349	4740400	52	7	0.000172085353035359	0.0307739039458298	-0.0306018185927944	-31.8697354044079	CHG	ENSG00000196581	intron	AJAP1	adherens junctions associated protein 1 [Source:HGNC Symbol;Acc:HGNC:30801]
1	4769704	4769941	238	91	0.0450142509099037	0.00500799661068627	0.0400062542992175	709.711207321588	CHH	ENSG00000196581	exon	AJAP1	adherens junctions associated protein 1 [Source:HGNC Symbol;Acc:HGNC:30801]
1	4769704	4769941	238	91	0.0450142509099037	0.00500799661068627	0.0400062542992175	709.711207321588	CHH	ENSG00000196581	intron	AJAP1	adherens junctions associated protein 1 [Source:HGNC Symbol;Acc:HGNC:30801]
1	4769755	4769883	129	20	0.0374490583595949	0.00328727396656748	0.0341617843930274	94.3216105227709	CHG	ENSG00000196581	exon	AJAP1	adherens junctions associated protein 1 [Source:HGNC Symbol;Acc:HGNC:30801]
1	4769755	4769883	129	20	0.0374490583595949	0.00328727396656748	0.0341617843930274	94.3216105227709	CHG	ENSG00000196581	intron	AJAP1	adherens junctions associated protein 1 [Source:HGNC Symbol;Acc:HGNC:30801]
1	4972858	4972937	80	8	0.863450541907171	0.717775778918561	0.14567476298861	34.6074081153298	CG	ENSG00000284739	intron	BX005132.1	novel transcript
1	4972858	4972937	80	8	0.863450541907171	0.717775778918561	0.14567476298861	34.6074081153298	CG	ENSG00000284674	promoter	LINC02781	long intergenic non-protein coding RNA 2781 [Source:HGNC Symbol;Acc:HGNC:54301]
1	5211349	5211557	209	46	0.027917719696286	0.00218526103366371	0.0257324586626223	248.79215044372	CHH	Target=L1ME2z:2933-3637;Class=LINE/L1	repeat
1	5668118	5668229	112	17	0.557842830596166	0.717732079933361	-0.159889249337195	-94.390160576012	CG	ENSG00000236948	exon	AL365255.1	novel transcript
1	5668118	5668229	112	17	0.557842830596166	0.717732079933361	-0.159889249337195	-94.390160576012	CG	ENSG00000236948	intron	AL365255.1	novel transcript
1	6785450	6785589	140	47	0.0381502593946488	0.070116431769889	-0.0319661723752402	-203.184692006147	CG	ENSG00000171735	promoter	CAMTA1	calmodulin binding transcription activator 1 [Source:HGNC Symbol;Acc:HGNC:18806]
1	6785450	6785589	140	47	0.0381502593946488	0.070116431769889	-0.0319661723752402	-203.184692006147	CG	1:6784253:6786306	CGI
1	6785450	6785589	140	47	0.0381502593946488	0.070116431769889	-0.0319661723752402	-203.184692006147	CG	ENSG00000237436	promoter	CAMTA1-DT	CAMTA1 divergent transcript [Source:HGNC Symbol;Acc:HGNC:53020]
1	6785450	6785589	140	47	0.0381502593946488	0.070116431769889	-0.0319661723752402	-203.184692006147	CG	ENSG00000171735	utr5	CAMTA1	calmodulin binding transcription activator 1 [Source:HGNC Symbol;Acc:HGNC:18806]
1	6785450	6785589	140	47	0.0381502593946488	0.070116431769889	-0.0319661723752402	-203.184692006147	CG	ENSG00000171735	exon	CAMTA1	calmodulin binding transcription activator 1 [Source:HGNC Symbol;Acc:HGNC:18806]
1	6785450	6785589	140	47	0.0381502593946488	0.070116431769889	-0.0319661723752402	-203.184692006147	CG	ENSG00000171735	intron	CAMTA1	calmodulin binding transcription activator 1 [Source:HGNC Symbol;Acc:HGNC:18806]
1	6907609	6907857	249	96	0.00223114018529943	0.0286136705947527	-0.0263825304094533	-604.02759162632	CHH	ENSG00000171735	intron	CAMTA1	calmodulin binding transcription activator 1 [Source:HGNC Symbol;Acc:HGNC:18806]
1	6907654	6907860	207	47	0.00289007875597252	0.0284913781332847	-0.0256012993773122	-231.192559391224	CHG	ENSG00000171735	intron	CAMTA1	calmodulin binding transcription activator 1 [Source:HGNC Symbol;Acc:HGNC:18806]
1	8276609	8276829	221	70	0.0276052336305903	0.000714059977456695	0.0268911736531336	375.543294639173	CHH	Target=MLT2B4:1-521;Class=LTR/ERVL	repeat
1	9292957	9293099	143	47	0.0558588052166187	0.113805042606737	-0.0579462373901183	-197.297238462309	CG	1:9292330:9293834	CGI
1	9292957	9293099	143	47	0.0558588052166187	0.113805042606737	-0.0579462373901183	-197.297238462309	CG	ENSG00000171621	promoter	SPSB1	splA/ryanodine receptor domain and SOCS box containing 1 [Source:HGNC Symbol;Acc:HGNC:30628]
1	9292957	9293099	143	47	0.0558588052166187	0.113805042606737	-0.0579462373901183	-197.297238462309	CG	ENSG00000171621	exon	SPSB1	splA/ryanodine receptor domain and SOCS box containing 1 [Source:HGNC Symbol;Acc:HGNC:30628]
1	9292957	9293099	143	47	0.0558588052166187	0.113805042606737	-0.0579462373901183	-197.297238462309	CG	ENSG00000171621	utr5	SPSB1	splA/ryanodine receptor domain and SOCS box containing 1 [Source:HGNC Symbol;Acc:HGNC:30628]
1	9292957	9293099	143	47	0.0558588052166187	0.113805042606737	-0.0579462373901183	-197.297238462309	CG	ENSG00000171621	intron	SPSB1	splA/ryanodine receptor domain and SOCS box containing 1 [Source:HGNC Symbol;Acc:HGNC:30628]
1	10028609	10028812	204	72	0.0288133518755698	0.00278658605434051	0.0260267658212293	398.416813417087	CHH	Target=SVA_D:6-1386;Class=Retroposon/SVA	repeat
1	10028684	10028843	160	31	0.0287887770152906	0.00214165116221021	0.0266471258530804	138.753621930049	CHG	Target=SVA_D:6-1386;Class=Retroposon/SVA	repeat
1	10392358	10392547	190	61	0.0265991619053975	0.00246179431310323	0.0241373675922942	357.553484655364	CHH	Target=AluSz:1-308;Class=SINE/Alu	repeat
1	10392358	10392547	190	61	0.0265991619053975	0.00246179431310323	0.0241373675922942	357.553484655364	CHH	Target=L1M4a1:1711-1884;Class=LINE/L1	repeat
1	11446136	11446397	262	97	0.0344335991824215	0.0023868955234888	0.0320467036589327	690.171151615785	CHH	Target=MIRb:1-226;Class=SINE/MIR	repeat
1	11446199	11446401	203	36	0.0314831047242593	0.00118918068671462	0.0302939240375447	198.441270809957	CHG	Target=MIRb:1-226;Class=SINE/MIR	repeat
1	11691690	11691895	206	55	0.0508066479946064	0.105952767021939	-0.0551461190273329	-232.627652231429	CG	ENSG00000162490	promoter	DRAXIN	dorsal inhibitory axon guidance protein [Source:HGNC Symbol;Acc:HGNC:25054]
1	11691690	11691895	206	55	0.0508066479946064	0.105952767021939	-0.0551461190273329	-232.627652231429	CG	1:11690644:11692594	CGI
1	11691690	11691895	206	55	0.0508066479946064	0.105952767021939	-0.0551461190273329	-232.627652231429	CG	ENSG00000116670	promoter	MAD2L2	mitotic arrest deficient 2 like 2 [Source:HGNC Symbol;Acc:HGNC:6764]
1	11691690	11691895	206	55	0.0508066479946064	0.105952767021939	-0.0551461190273329	-232.627652231429	CG	ENSG00000162490	TSS	DRAXIN	dorsal inhibitory axon guidance protein [Source:HGNC Symbol;Acc:HGNC:25054]
1	11691690	11691895	206	55	0.0508066479946064	0.105952767021939	-0.0551461190273329	-232.627652231429	CG	ENSG00000162490	exon	DRAXIN	dorsal inhibitory axon guidance protein [Source:HGNC Symbol;Acc:HGNC:25054]
1	11691690	11691895	206	55	0.0508066479946064	0.105952767021939	-0.0551461190273329	-232.627652231429	CG	ENSG00000162490	utr5	DRAXIN	dorsal inhibitory axon guidance protein [Source:HGNC Symbol;Acc:HGNC:25054]
1	11691690	11691895	206	55	0.0508066479946064	0.105952767021939	-0.0551461190273329	-232.627652231429	CG	ENSG00000162490	intron	DRAXIN	dorsal inhibitory axon guidance protein [Source:HGNC Symbol;Acc:HGNC:25054]
1	12056412	12056513	102	13	0.692784821273693	0.536050222507494	0.156734598766199	57.8814170337753	CG	Target=AluJo:2-296;Class=SINE/Alu	repeat
1	12710401	12710586	186	62	0.00107585880946819	0.0229430437129513	-0.0218671849034831	-360.930589845094	CHH	Target=HERVIP10F-int:12-5191;Class=LTR/ERV1	repeat
1	12794645	12794841	197	78	0.033289182613037	0.00118768974236394	0.0321014928706731	480.053967695715	CHH	ENSG00000116721	promoter	PRAMEF1	PRAME family member 1 [Source:HGNC Symbol;Acc:HGNC:28840]
1	12794645	12794841	197	78	0.033289182613037	0.00118768974236394	0.0321014928706731	480.053967695715	CHH	ENSG00000116721	intron	PRAMEF1	PRAME family member 1 [Source:HGNC Symbol;Acc:HGNC:28840]
1	12794645	12794841	197	78	0.033289182613037	0.00118768974236394	0.0321014928706731	480.053967695715	CHH	ENSG00000116721	exon	PRAMEF1	PRAME family member 1 [Source:HGNC Symbol;Acc:HGNC:28840]
1	13010065	13010115	51	5	0.892023212183406	0.683598204733462	0.208425007449944	24.8394257652206	CG	Target=AluY:1-304;Class=SINE/Alu	repeat
1	13040443	13040504	62	7	0.920976274988421	0.840771022865757	0.0802052521226646	31.9524828157815	CG	Target=L1PA7:2829-6154;Class=LINE/L1	repeat
1	13175924	13175974	51	7	0.0225611358268289	0.00030327870150106	0.0222578571253278	26.7793774632666	CHG	ENSG00000204505	intron	PRAMEF9	PRAME family member 9 [Source:HGNC Symbol;Acc:HGNC:27996]
1	13175924	13175974	51	7	0.0225611358268289	0.00030327870150106	0.0222578571253278	26.7793774632666	CHG	Target=AluSx1:1-301;Class=SINE/Alu	repeat
1	13737495	13737653	159	51	0.0248032205387235	0.00360661890179726	0.0211966016369262	284.201960481902	CHH	ENSG00000116731	intron	PRDM2	PR/SET domain 2 [Source:HGNC Symbol;Acc:HGNC:9347]
1	13737495	13737653	159	51	0.0248032205387235	0.00360661890179726	0.0211966016369262	284.201960481902	CHH	ENSG00000116731	promoter	PRDM2	PR/SET domain 2 [Source:HGNC Symbol;Acc:HGNC:9347]
1	13935152	13935225	74	7	0.941994297594627	0.822072155887457	0.119922141707171	33.3100590420445	CG	Target=AluSq2:1-286;Class=SINE/Alu	repeat
1	13935152	13935225	74	7	0.941994297594627	0.822072155887457	0.119922141707171	33.3100590420445	CG	ENSG00000189337	intron	KAZN	kazrin, periplakin interacting protein [Source:HGNC Symbol;Acc:HGNC:29173]
1	14685930	14686132	203	68	0.0298323347674748	0.00104920351605315	0.0287831312514216	486.955166911099	CHH	Target=MIRb:2-193;Class=SINE/MIR	repeat
1	14685930	14686132	203	68	0.0298323347674748	0.00104920351605315	0.0287831312514216	486.955166911099	CHH	Target=AluSc:1-300;Class=SINE/Alu	repeat
1	14685930	14686132	203	68	0.0298323347674748	0.00104920351605315	0.0287831312514216	486.955166911099	CHH	ENSG00000189337	intron	KAZN	kazrin, periplakin interacting protein [Source:HGNC Symbol;Acc:HGNC:29173]
1	15060529	15060765	237	91	0.00191285916970148	0.0337386439916933	-0.0318257848219918	-681.954272352586	CHH	ENSG00000189337	exon	KAZN	kazrin, periplakin interacting protein [Source:HGNC Symbol;Acc:HGNC:29173]
1	15060529	15060765	237	91	0.00191285916970148	0.0337386439916933	-0.0318257848219918	-681.954272352586	CHH	ENSG00000189337	intron	KAZN	kazrin, periplakin interacting protein [Source:HGNC Symbol;Acc:HGNC:29173]
1	15524618	15524706	89	27	0.0452416827184462	0.0873987906883587	-0.0421571079699126	-91.1946412496761	CG	ENSG00000132906	intron	CASP9	caspase 9 [Source:HGNC Symbol;Acc:HGNC:1511]
1	15524618	15524706	89	27	0.0452416827184462	0.0873987906883587	-0.0421571079699126	-91.1946412496761	CG	1:15523998:15525316	CGI
1	15524618	15524706	89	27	0.0452416827184462	0.0873987906883587	-0.0421571079699126	-91.1946412496761	CG	ENSG00000132906	promoter	CASP9	caspase 9 [Source:HGNC Symbol;Acc:HGNC:1511]
1	15524618	15524706	89	27	0.0452416827184462	0.0873987906883587	-0.0421571079699126	-91.1946412496761	CG	ENSG00000132906	exon	CASP9	caspase 9 [Source:HGNC Symbol;Acc:HGNC:1511]
1	15524618	15524706	89	27	0.0452416827184462	0.0873987906883587	-0.0421571079699126	-91.1946412496761	CG	ENSG00000132906	utr5	CASP9	caspase 9 [Source:HGNC Symbol;Acc:HGNC:1511]
1	15524618	15524706	89	27	0.0452416827184462	0.0873987906883587	-0.0421571079699126	-91.1946412496761	CG	1:15524612:15526612	CGI_shore
1	15758794	15758932	139	41	0.0375655493292247	0.0932657590919125	-0.0557002097626878	-225.459568888084	CG	ENSG00000162458	promoter	FBLIM1	filamin binding LIM protein 1 [Source:HGNC Symbol;Acc:HGNC:24686]
1	15758794	15758932	139	41	0.0375655493292247	0.0932657590919125	-0.0557002097626878	-225.459568888084	CG	ENSG00000162458	exon	FBLIM1	filamin binding LIM protein 1 [Source:HGNC Symbol;Acc:HGNC:24686]
1	15758794	15758932	139	41	0.0375655493292247	0.0932657590919125	-0.0557002097626878	-225.459568888084	CG	ENSG00000162458	utr5	FBLIM1	filamin binding LIM protein 1 [Source:HGNC Symbol;Acc:HGNC:24686]
1	15758794	15758932	139	41	0.0375655493292247	0.0932657590919125	-0.0557002097626878	-225.459568888084	CG	1:15758576:15759367	CGI
1	15758794	15758932	139	41	0.0375655493292247	0.0932657590919125	-0.0557002097626878	-225.459568888084	CG	ENSG00000162458	intron	FBLIM1	filamin binding LIM protein 1 [Source:HGNC Symbol;Acc:HGNC:24686]
1	15974871	15974983	113	7	0.600354646997224	0.423978703986691	0.176375943010532	34.2341472320763	CG	Target=AluSz:1-302;Class=SINE/Alu	repeat
1	15974871	15974983	113	7	0.600354646997224	0.423978703986691	0.176375943010532	34.2341472320763	CG	ENSG00000116809	intron	ZBTB17	zinc finger and BTB domain containing 17 [Source:HGNC Symbol;Acc:HGNC:12936]
1	15974871	15974983	113	7	0.600354646997224	0.423978703986691	0.176375943010532	34.2341472320763	CG	1:15973406:15975406	CGI_shore
1	16176787	16177003	217	103	0.0265473467374255	0.00268320671222198	0.0238641400252035	593.085132143606	CHH	Target=MIR3:34-159;Class=SINE/MIR	repeat
1	16260737	16261060	324	114	0.00244318698721903	0.0312220399116216	-0.0287788529244025	-794.905960074424	CHH	Target=AluJr:6-299;Class=SINE/Alu	repeat
1	16260737	16261060	324	114	0.00244318698721903	0.0312220399116216	-0.0287788529244025	-794.905960074424	CHH	ENSG00000037637	intron	FBXO42	F-box protein 42 [Source:HGNC Symbol;Acc:HGNC:29249]
1	16692549	16692719	171	33	0.24007189381208	0.152757200356394	0.087314693455686	177.039956486237	CG	1:16692188:16694464	CGI
1	16692549	16692719	171	33	0.24007189381208	0.152757200356394	0.087314693455686	177.039956486237	CG	ENSG00000268869	promoter	ESPNP	espin pseudogene [Source:HGNC Symbol;Acc:HGNC:23285]
1	16692549	16692719	171	33	0.24007189381208	0.152757200356394	0.087314693455686	177.039956486237	CG	ENSG00000268869	intron	ESPNP	espin pseudogene [Source:HGNC Symbol;Acc:HGNC:23285]
1	16750308	16750386	79	4	0.748239496770525	0.887967193935939	-0.139727697165414	-23.7809136757177	CG	1:16749185:16751186	CGI_shore
1	16750308	16750386	79	4	0.748239496770525	0.887967193935939	-0.139727697165414	-23.7809136757177	CG	ENSG00000227684	exon	CROCCP4	CROCC pseudogene 4 [Source:HGNC Symbol;Acc:HGNC:43864]
1	16750308	16750386	79	4	0.748239496770525	0.887967193935939	-0.139727697165414	-23.7809136757177	CG	ENSG00000227684	intron	CROCCP4	CROCC pseudogene 4 [Source:HGNC Symbol;Acc:HGNC:43864]
1	16750308	16750386	79	4	0.748239496770525	0.887967193935939	-0.139727697165414	-23.7809136757177	CG	ENSG00000282740	intron	AL021920.3	novel transcript
1	16750308	16750386	79	4	0.748239496770525	0.887967193935939	-0.139727697165414	-23.7809136757177	CG	ENSG00000058453	intron	CROCC	ciliary rootlet coiled-coil, rootletin [Source:HGNC Symbol;Acc:HGNC:21299]
1	16967009	16967186	178	55	0.026207613030961	0.00284961486917897	0.023357998161782	299.275519663881	CHH	ENSG00000058453	intron	CROCC	ciliary rootlet coiled-coil, rootletin [Source:HGNC Symbol;Acc:HGNC:21299]
1	16967009	16967186	178	55	0.026207613030961	0.00284961486917897	0.023357998161782	299.275519663881	CHH	1:16966620:16968621	CGI_shore
1	16967009	16967186	178	55	0.026207613030961	0.00284961486917897	0.023357998161782	299.275519663881	CHH	Target=AluJb:6-312;Class=SINE/Alu	repeat
1	16967009	16967186	178	55	0.026207613030961	0.00284961486917897	0.023357998161782	299.275519663881	CHH	Target=MIRb:114-176;Class=SINE/MIR	repeat
1	17106869	17106946	78	7	0.871741064329176	0.706876941119021	0.164864123210155	29.8079645206676	CG	ENSG00000117115	intron	PADI2	peptidyl arginine deiminase 2 [Source:HGNC Symbol;Acc:HGNC:18341]
1	17106869	17106946	78	7	0.871741064329176	0.706876941119021	0.164864123210155	29.8079645206676	CG	Target=MLT1B:193-367;Class=LTR/ERVL-MaLR	repeat
1	17404994	17405203	210	91	0.0283610186977885	0.00186481764757418	0.0264962010502143	628.557701747644	CHH	ENSG00000227751	promoter	RCC2-AS1	RCC2 antisense RNA 1 [Source:HGNC Symbol;Acc:HGNC:41262]
1	17405050	17405142	93	17	0.0342405765873129	0.00363291791750674	0.0306076586698062	77.9704849622683	CHG	ENSG00000227751	promoter	RCC2-AS1	RCC2 antisense RNA 1 [Source:HGNC Symbol;Acc:HGNC:41262]
1	17939572	17939809	238	79	0.00219562287839867	0.0240951043365781	-0.0218994814581794	-400.633038143511	CHH	Target=LTR89B:447-734;Class=LTR/ERVL?	repeat
1	18108450	18108539	90	7	0.176830048014366	0.110059288901386	0.0667707591129804	24.1287101569999	CG	ENSG00000280222	promoter	AL365209.1	TEC
1	18108450	18108539	90	7	0.176830048014366	0.110059288901386	0.0667707591129804	24.1287101569999	CG	1:18107611:18111179	CGI
1	18108450	18108539	90	7	0.176830048014366	0.110059288901386	0.0667707591129804	24.1287101569999	CG	ENSG00000117154	intron	IGSF21	immunoglobin superfamily member 21 [Source:HGNC Symbol;Acc:HGNC:28246]
1	18228300	18228537	238	81	0.0240412436109987	0.00296289348980402	0.0210783501211946	416.702593020059	CHH	ENSG00000117154	intron	IGSF21	immunoglobin superfamily member 21 [Source:HGNC Symbol;Acc:HGNC:28246]
1	18482010	18482136	127	17	0.871393053513308	0.747261594697215	0.124131458816092	83.1163770655312	CG	1:18480378:18482378	CGI_shore
1	18482010	18482136	127	17	0.871393053513308	0.747261594697215	0.124131458816092	83.1163770655312	CG	ENSG00000179023	exon	KLHDC7A	kelch domain containing 7A [Source:HGNC Symbol;Acc:HGNC:26791]
1	18711034	18711164	131	9	0.714241299833018	0.561495738965368	0.15274556086765	37.9758560639857	CG	Target=MIRb:2-254;Class=SINE/MIR	repeat
1	18711034	18711164	131	9	0.714241299833018	0.561495738965368	0.15274556086765	37.9758560639857	CG	ENSG00000009709	intron	PAX7	paired box 7 [Source:HGNC Symbol;Acc:HGNC:8621]
1	19334392	19334496	105	27	0.0250570342848999	0.00416594167915124	0.0208910926057487	127.289624482181	CHH	Target=L2d:3209-3279;Class=LINE/L2	repeat
1	21081854	21082143	290	100	0.00250787357320571	0.0227561573457937	-0.0202482837725879	-532.268882952039	CHH	Target=AluSz6:1-306;Class=SINE/Alu	repeat
1	21081854	21082143	290	100	0.00250787357320571	0.0227561573457937	-0.0202482837725879	-532.268882952039	CHH	Target=FLAM_C:1-133;Class=SINE/Alu	repeat
1	21081854	21082143	290	100	0.00250787357320571	0.0227561573457937	-0.0202482837725879	-532.268882952039	CHH	ENSG00000075151	intron	EIF4G3	eukaryotic translation initiation factor 4 gamma 3 [Source:HGNC Symbol;Acc:HGNC:3298]
1	21389183	21389242	60	9	0.951603020678455	0.886131139290746	0.0654718813877098	30.1494248985489	CG	Target=SVA_F:422-1375;Class=Retroposon/SVA	repeat
1	21604050	21604129	80	7	0.902366833436056	0.843370587970342	0.058996245465714	24.2719039219457	CG	ENSG00000076864	intron	RAP1GAP	RAP1 GTPase activating protein [Source:HGNC Symbol;Acc:HGNC:9858]
1	21604050	21604129	80	7	0.902366833436056	0.843370587970342	0.058996245465714	24.2719039219457	CG	1:21603887:21605888	CGI_shore
1	21619302	21619365	64	13	0.348255340026142	0.530646126430466	-0.182390786404324	-58.3270711853967	CG	ENSG00000076864	intron	RAP1GAP	RAP1 GTPase activating protein [Source:HGNC Symbol;Acc:HGNC:9858]
1	21639984	21640069	86	17	0.928147135474481	0.783473023762414	0.144674111712067	108.259571679737	CG	Target=L2b:2817-3080;Class=LINE/L2	repeat
1	21639984	21640069	86	17	0.928147135474481	0.783473023762414	0.144674111712067	108.259571679737	CG	ENSG00000076864	intron	RAP1GAP	RAP1 GTPase activating protein [Source:HGNC Symbol;Acc:HGNC:9858]
1	22039233	22039344	112	40	0.00159836145714195	0.0248224598469917	-0.0232240983898498	-189.585282070391	CHH	Target=AluY:2-302;Class=SINE/Alu	repeat
1	22685937	22686168	232	93	0.00178199924552145	0.0236701649197866	-0.0218881656742651	-557.340637499249	CHH	Target=Charlie1b:7-92;Class=DNA/hAT-Charlie	repeat
1	23168157	23168226	70	31	0.0387487582853935	0.0646637434279366	-0.0259149851425431	-104.969813863389	CG	1:23167746:23168947	CGI
1	23168157	23168226	70	31	0.0387487582853935	0.0646637434279366	-0.0259149851425431	-104.969813863389	CG	ENSG00000169641	intron	LUZP1	leucine zipper protein 1 [Source:HGNC Symbol;Acc:HGNC:14985]
1	23168690	23168756	67	25	0.0351089714972746	0.0693661915996289	-0.0342572201023542	-118.662035207023	CG	1:23167746:23168947	CGI
1	23168690	23168756	67	25	0.0351089714972746	0.0693661915996289	-0.0342572201023542	-118.662035207023	CG	ENSG00000169641	intron	LUZP1	leucine zipper protein 1 [Source:HGNC Symbol;Acc:HGNC:14985]
1	23211684	23211780	97	17	0.000881023669751121	0.033528887718242	-0.0326478640484908	-80.5505124149155	CHG	Target=AluJb:1-300;Class=SINE/Alu	repeat
1	23211686	23211913	228	85	0.00153366334813505	0.0314999627738584	-0.0299662994257233	-573.448668118162	CHH	Target=AluJb:1-300;Class=SINE/Alu	repeat
1	23503663	23503889	227	35	0.845876305789552	0.721678537030915	0.124197768758637	164.793141539028	CG	Target=SVA_D:1-1386;Class=Retroposon/SVA	repeat
1	23620576	23620741	166	69	0.0265151189829429	0.00134963994089033	0.0251654790420525	471.240064530758	CHH	1:23619805:23621806	CGI_shore
1	23620576	23620741	166	69	0.0265151189829429	0.00134963994089033	0.0251654790420525	471.240064530758	CHH	Target=L2:1963-2212;Class=LINE/L2	repeat
1	23620576	23620741	166	69	0.0265151189829429	0.00134963994089033	0.0251654790420525	471.240064530758	CHH	ENSG00000197880	intron	MDS2	myelodysplastic syndrome 2 translocation associated [Source:HGNC Symbol;Acc:HGNC:29633]
1	23620753	23620845	93	9	0.34554384714203	0.547353190542594	-0.201809343400564	-41.3061842490901	CG	1:23619805:23621806	CGI_shore
1	23620753	23620845	93	9	0.34554384714203	0.547353190542594	-0.201809343400564	-41.3061842490901	CG	Target=L2:1963-2212;Class=LINE/L2	repeat
1	23620753	23620845	93	9	0.34554384714203	0.547353190542594	-0.201809343400564	-41.3061842490901	CG	ENSG00000197880	intron	MDS2	myelodysplastic syndrome 2 translocation associated [Source:HGNC Symbol;Acc:HGNC:29633]
1	23902927	23902995	69	25	0.627430054585838	0.512091958519812	0.115338096066026	114.923948994993	CG	1:23902625:23903193	CGI
1	23902927	23902995	69	25	0.627430054585838	0.512091958519812	0.115338096066026	114.923948994993	CG	ENSG00000188822	intron	CNR2	cannabinoid receptor 2 [Source:HGNC Symbol;Acc:HGNC:2160]
1	23902927	23902995	69	25	0.627430054585838	0.512091958519812	0.115338096066026	114.923948994993	CG	ENSG00000229106	promoter	BTBD6P1	BTB domain containing 6 pseudogene 1 [Source:HGNC Symbol;Acc:HGNC:51542]
1	23912183	23912444	262	97	0.0031800934404854	0.0351433006800271	-0.0319632072395417	-695.503939420014	CHH	Target=MIR:31-181;Class=SINE/MIR	repeat
1	23912183	23912444	262	97	0.0031800934404854	0.0351433006800271	-0.0319632072395417	-695.503939420014	CHH	Target=MIR3:124-191;Class=SINE/MIR	repeat
1	23912183	23912444	262	97	0.0031800934404854	0.0351433006800271	-0.0319632072395417	-695.503939420014	CHH	ENSG00000188822	intron	CNR2	cannabinoid receptor 2 [Source:HGNC Symbol;Acc:HGNC:2160]
1	23912205	23912377	173	30	0.00277099324003875	0.0309952721977197	-0.028224278957681	-143.033319924716	CHG	Target=MIR:31-181;Class=SINE/MIR	repeat
1	23912205	23912377	173	30	0.00277099324003875	0.0309952721977197	-0.028224278957681	-143.033319924716	CHG	Target=MIR3:124-191;Class=SINE/MIR	repeat
1	23912205	23912377	173	30	0.00277099324003875	0.0309952721977197	-0.028224278957681	-143.033319924716	CHG	ENSG00000188822	intron	CNR2	cannabinoid receptor 2 [Source:HGNC Symbol;Acc:HGNC:2160]
1	24032049	24032103	55	13	0.946029735575811	0.8489530585715	0.0970766770043114	55.8593932612083	CG	Target=SVA_D:29-1386;Class=Retroposon/SVA	repeat
1	24626357	24626425	69	9	0.97269763642891	0.889655677306056	0.0830419591228541	40.2176815945997	CG	ENSG00000239106	promoter	AL445686.2	-
1	24626357	24626425	69	9	0.97269763642891	0.889655677306056	0.0830419591228541	40.2176815945997	CG	Target=AluY:2-303;Class=SINE/Alu	repeat
1	24856967	24857066	100	11	0.940547197353291	0.83425059933259	0.106296598020701	50.2880005824272	CG	Target=MIRb:3-262;Class=SINE/MIR	repeat
1	24964464	24964591	128	19	0.8153369779705	0.672768573175436	0.142568404795063	104.315745343534	CG	ENSG00000020633	exon	RUNX3	RUNX family transcription factor 3 [Source:HGNC Symbol;Acc:HGNC:10473]
1	24964464	24964591	128	19	0.8153369779705	0.672768573175436	0.142568404795063	104.315745343534	CG	ENSG00000020633	utr5	RUNX3	RUNX family transcription factor 3 [Source:HGNC Symbol;Acc:HGNC:10473]
1	24964464	24964591	128	19	0.8153369779705	0.672768573175436	0.142568404795063	104.315745343534	CG	ENSG00000020633	intron	RUNX3	RUNX family transcription factor 3 [Source:HGNC Symbol;Acc:HGNC:10473]
1	25674456	25674661	206	76	0.03106274760865	0.00218145022862178	0.0288812973800282	545.5129645922	CHH	Target=L2b:2650-3373;Class=LINE/L2	repeat
1	25674456	25674661	206	76	0.03106274760865	0.00218145022862178	0.0288812973800282	545.5129645922	CHH	ENSG00000117643	intron	MAN1C1	mannosidase alpha class 1C member 1 [Source:HGNC Symbol;Acc:HGNC:19080]
1	25674456	25674661	206	76	0.03106274760865	0.00218145022862178	0.0288812973800282	545.5129645922	CHH	ENSG00000117643	utr5	MAN1C1	mannosidase alpha class 1C member 1 [Source:HGNC Symbol;Acc:HGNC:19080]
1	25674643	25674750	108	13	0.0375486962373794	0.00230002423156174	0.0352486720058177	52.8981986802544	CHG	Target=L2b:2650-3373;Class=LINE/L2	repeat
1	25674643	25674750	108	13	0.0375486962373794	0.00230002423156174	0.0352486720058177	52.8981986802544	CHG	ENSG00000117643	intron	MAN1C1	mannosidase alpha class 1C member 1 [Source:HGNC Symbol;Acc:HGNC:19080]
1	25674643	25674750	108	13	0.0375486962373794	0.00230002423156174	0.0352486720058177	52.8981986802544	CHG	ENSG00000117643	utr5	MAN1C1	mannosidase alpha class 1C member 1 [Source:HGNC Symbol;Acc:HGNC:19080]
1	25682247	25682406	160	51	0.00183656116107096	0.0262565135156845	-0.0244199523546136	-323.74892826417	CHH	Target=L3:2787-3350;Class=LINE/CR1	repeat
1	25682247	25682406	160	51	0.00183656116107096	0.0262565135156845	-0.0244199523546136	-323.74892826417	CHH	ENSG00000117643	intron	MAN1C1	mannosidase alpha class 1C member 1 [Source:HGNC Symbol;Acc:HGNC:19080]
1	25682247	25682406	160	51	0.00183656116107096	0.0262565135156845	-0.0244199523546136	-323.74892826417	CHH	ENSG00000117643	utr5	MAN1C1	mannosidase alpha class 1C member 1 [Source:HGNC Symbol;Acc:HGNC:19080]
1	25740165	25740499	335	122	0.00231121165091595	0.0397834315228401	-0.0374722198719242	-912.849493779775	CHH	Target=L2:2814-3010;Class=LINE/L2	repeat
1	25740165	25740499	335	122	0.00231121165091595	0.0397834315228401	-0.0374722198719242	-912.849493779775	CHH	Target=AluYk3:2-310;Class=SINE/Alu	repeat
1	25740165	25740499	335	122	0.00231121165091595	0.0397834315228401	-0.0374722198719242	-912.849493779775	CHH	ENSG00000117643	intron	MAN1C1	mannosidase alpha class 1C member 1 [Source:HGNC Symbol;Acc:HGNC:19080]
1	25804435	25804494	60	5	0.72223246294348	0.493801741859547	0.228430721083933	22.0066145067668	CG	ENSG00000162430	intron	SELENON	selenoprotein N [Source:HGNC Symbol;Acc:HGNC:15999]
1	26093435	26093571	137	41	0.0231622136576244	0.00139936866666543	0.021762844990959	234.388747682754	CHH	Target=LTR10C:1-591;Class=LTR/ERV1	repeat
1	26480183	26480371	189	61	0.0244434040265199	0.00182766831733447	0.0226157357091855	365.885306709626	CHH	Target=AluSx4:16-308;Class=SINE/Alu	repeat
1	26480183	26480371	189	61	0.0244434040265199	0.00182766831733447	0.0226157357091855	365.885306709626	CHH	Target=AluSx1:1-307;Class=SINE/Alu	repeat
1	26696124	26696234	111	33	0.0501406272222776	0.120218144244996	-0.070077517022718	-144.485527388001	CG	ENSG00000260063	promoter	AL512408.1	novel transcript, antisense to ARID1A
1	26696124	26696234	111	33	0.0501406272222776	0.120218144244996	-0.070077517022718	-144.485527388001	CG	ENSG00000117713	promoter	ARID1A	AT-rich interaction domain 1A [Source:HGNC Symbol;Acc:HGNC:11110]
1	26696124	26696234	111	33	0.0501406272222776	0.120218144244996	-0.070077517022718	-144.485527388001	CG	1:26695342:26697610	CGI
1	26696124	26696234	111	33	0.0501406272222776	0.120218144244996	-0.070077517022718	-144.485527388001	CG	ENSG00000117713	utr5	ARID1A	AT-rich interaction domain 1A [Source:HGNC Symbol;Acc:HGNC:11110]
1	26696124	26696234	111	33	0.0501406272222776	0.120218144244996	-0.070077517022718	-144.485527388001	CG	ENSG00000117713	exon	ARID1A	AT-rich interaction domain 1A [Source:HGNC Symbol;Acc:HGNC:11110]
1	26696124	26696234	111	33	0.0501406272222776	0.120218144244996	-0.070077517022718	-144.485527388001	CG	ENSG00000117713	intron	ARID1A	AT-rich interaction domain 1A [Source:HGNC Symbol;Acc:HGNC:11110]
1	26803422	26803504	83	11	0.897943198222411	0.960825394410768	-0.062882196188357	-40.0978042175279	CG	Target=SVA_D:2-1386;Class=Retroposon/SVA	repeat
1	27349773	27349859	87	21	0.441617114666897	0.590525137609511	-0.148908022942614	-103.281624371151	CG	ENSG00000142765	promoter	SYTL1	synaptotagmin like 1 [Source:HGNC Symbol;Acc:HGNC:15584]
1	27349773	27349859	87	21	0.441617114666897	0.590525137609511	-0.148908022942614	-103.281624371151	CG	ENSG00000142765	exon	SYTL1	synaptotagmin like 1 [Source:HGNC Symbol;Acc:HGNC:15584]
1	27349773	27349859	87	21	0.441617114666897	0.590525137609511	-0.148908022942614	-103.281624371151	CG	1:27349428:27351525	CGI
1	27349773	27349859	87	21	0.441617114666897	0.590525137609511	-0.148908022942614	-103.281624371151	CG	ENSG00000142765	intron	SYTL1	synaptotagmin like 1 [Source:HGNC Symbol;Acc:HGNC:15584]
1	27360749	27360821	73	21	0.154646270454552	0.251119085276896	-0.0964728148223448	-98.5732980569855	CG	1:27360533:27361252	CGI
1	27360749	27360821	73	21	0.154646270454552	0.251119085276896	-0.0964728148223448	-98.5732980569855	CG	ENSG00000142733	exon	MAP3K6	mitogen-activated protein kinase kinase kinase 6 [Source:HGNC Symbol;Acc:HGNC:6858]
1	27428646	27428721	76	7	0.147474239757524	0.301594866578377	-0.154120626820853	-33.1582503091774	CG	ENSG00000158195	intron	WASF2	WASP family member 2 [Source:HGNC Symbol;Acc:HGNC:12733]
1	27603047	27603110	64	19	0.0600602286388842	0.11202908526745	-0.0519688566285659	-67.4705648466184	CG	1:27601070:27603070	CGI_shore
1	27603047	27603110	64	19	0.0600602286388842	0.11202908526745	-0.0519688566285659	-67.4705648466184	CG	1:27603071:27604355	CGI
1	27603047	27603110	64	19	0.0600602286388842	0.11202908526745	-0.0519688566285659	-67.4705648466184	CG	ENSG00000126705	intron	AHDC1	AT-hook DNA binding motif containing 1 [Source:HGNC Symbol;Acc:HGNC:25230]
1	28453782	28454018	237	83	0.0247322687164802	0.00224950156128584	0.0224827671551944	477.16125471888	CHH	ENSG00000229820	exon	CR391992.1	DnaJ (Hsp40) homolog, subfamily C member 8 (DNAJC8) pseudogene
1	28453782	28454018	237	83	0.0247322687164802	0.00224950156128584	0.0224827671551944	477.16125471888	CHH	ENSG00000229820	TES	CR391992.1	DnaJ (Hsp40) homolog, subfamily C member 8 (DNAJC8) pseudogene
1	28453782	28454018	237	83	0.0247322687164802	0.00224950156128584	0.0224827671551944	477.16125471888	CHH	Target=AluJo:1-211;Class=SINE/Alu	repeat
1	28453782	28454018	237	83	0.0247322687164802	0.00224950156128584	0.0224827671551944	477.16125471888	CHH	ENSG00000204138	intron	PHACTR4	phosphatase and actin regulator 4 [Source:HGNC Symbol;Acc:HGNC:25793]
1	29008467	29008744	278	86	0.00206150255737371	0.0280568711024395	-0.0259953685450658	-531.61859935126	CHH	Target=MIR:2-250;Class=SINE/MIR	repeat
1	29008467	29008744	278	86	0.00206150255737371	0.0280568711024395	-0.0259953685450658	-531.61859935126	CHH	Target=L2c:2824-3386;Class=LINE/L2	repeat
1	29008467	29008744	278	86	0.00206150255737371	0.0280568711024395	-0.0259953685450658	-531.61859935126	CHH	ENSG00000159023	intron	EPB41	erythrocyte membrane protein band 4.1 [Source:HGNC Symbol;Acc:HGNC:3377]
1	29134299	29134455	157	40	0.595905437841875	0.446495243353355	0.14941019448852	230.10149706323	CG	1:29134298:29134660	CGI
1	30446220	30446405	186	62	0.0259273501368331	0.00124653697475064	0.0246808131620824	390.544273514075	CHH	Target=MIR3:68-143;Class=SINE/MIR	repeat
1	30908452	30908553	102	35	0.0410968657695318	0.0735921243686799	-0.0324952585991482	-125.525519021976	CG	1:30907997:30909119	CGI
1	30908452	30908553	102	35	0.0410968657695318	0.0735921243686799	-0.0324952585991482	-125.525519021976	CG	ENSG00000162512	exon	SDC3	syndecan 3 [Source:HGNC Symbol;Acc:HGNC:10660]
1	30936366	30936516	151	50	0.00220529808104229	0.0236148808581879	-0.0214095827771456	-286.080663969552	CHH	ENSG00000134644	intron	PUM1	pumilio RNA binding family member 1 [Source:HGNC Symbol;Acc:HGNC:14957]
1	31586843	31587170	328	76	0.70646017900635	0.84174265067608	-0.135282471669729	-448.949892269944	CG	1:31584869:31586869	CGI_shore
1	31586843	31587170	328	76	0.70646017900635	0.84174265067608	-0.135282471669729	-448.949892269944	CG	ENSG00000142910	exon	TINAGL1	tubulointerstitial nephritis antigen like 1 [Source:HGNC Symbol;Acc:HGNC:19168]
1	31586843	31587170	328	76	0.70646017900635	0.84174265067608	-0.135282471669729	-448.949892269944	CG	1:31586870:31587170	CGI
1	31586843	31587170	328	76	0.70646017900635	0.84174265067608	-0.135282471669729	-448.949892269944	CG	ENSG00000142910	utr3	TINAGL1	tubulointerstitial nephritis antigen like 1 [Source:HGNC Symbol;Acc:HGNC:19168]
1	31586843	31587170	328	76	0.70646017900635	0.84174265067608	-0.135282471669729	-448.949892269944	CG	1:31586739:31588739	CGI_shore
1	31627602	31627836	235	94	0.00199620831191546	0.0252305292567425	-0.023234320944827	-512.243823754418	CHH	ENSG00000121764	intron	HCRTR1	hypocretin receptor 1 [Source:HGNC Symbol;Acc:HGNC:4848]
1	31627602	31627836	235	94	0.00199620831191546	0.0252305292567425	-0.023234320944827	-512.243823754418	CHH	ENSG00000121764	exon	HCRTR1	hypocretin receptor 1 [Source:HGNC Symbol;Acc:HGNC:4848]
1	31940762	31940833	72	12	0.838518759505555	0.661273778913415	0.17724498059214	65.1536761392619	CG	1:31938781:31940782	CGI_shore
1	31940762	31940833	72	12	0.838518759505555	0.661273778913415	0.17724498059214	65.1536761392619	CG	Target=AluY:1-294;Class=SINE/Alu	repeat
1	31940762	31940833	72	12	0.838518759505555	0.661273778913415	0.17724498059214	65.1536761392619	CG	ENSG00000184007	intron	PTP4A2	protein tyrosine phosphatase 4A2 [Source:HGNC Symbol;Acc:HGNC:9635]
1	32274792	32275126	335	125	0.0348773322109673	0.000985935066799598	0.0338913971441677	963.920362804527	CHH	1:32273108:32275108	CGI_shore
1	32274792	32275126	335	125	0.0348773322109673	0.000985935066799598	0.0338913971441677	963.920362804527	CHH	ENSG00000182866	promoter	LCK	LCK proto-oncogene, Src family tyrosine kinase [Source:HGNC Symbol;Acc:HGNC:6524]
1	32274792	32275126	335	125	0.0348773322109673	0.000985935066799598	0.0338913971441677	963.920362804527	CHH	ENSG00000182866	exon	LCK	LCK proto-oncogene, Src family tyrosine kinase [Source:HGNC Symbol;Acc:HGNC:6524]
1	32274792	32275126	335	125	0.0348773322109673	0.000985935066799598	0.0338913971441677	963.920362804527	CHH	ENSG00000182866	intron	LCK	LCK proto-oncogene, Src family tyrosine kinase [Source:HGNC Symbol;Acc:HGNC:6524]
1	32274792	32275126	335	125	0.0348773322109673	0.000985935066799598	0.0338913971441677	963.920362804527	CHH	1:32275109:32275943	CGI
1	32274858	32275148	291	46	0.0281768425062858	0.000362297008524581	0.0278145454977612	219.122308421163	CHG	1:32273108:32275108	CGI_shore
1	32274858	32275148	291	46	0.0281768425062858	0.000362297008524581	0.0278145454977612	219.122308421163	CHG	ENSG00000182866	promoter	LCK	LCK proto-oncogene, Src family tyrosine kinase [Source:HGNC Symbol;Acc:HGNC:6524]
1	32274858	32275148	291	46	0.0281768425062858	0.000362297008524581	0.0278145454977612	219.122308421163	CHG	ENSG00000182866	exon	LCK	LCK proto-oncogene, Src family tyrosine kinase [Source:HGNC Symbol;Acc:HGNC:6524]
1	32274858	32275148	291	46	0.0281768425062858	0.000362297008524581	0.0278145454977612	219.122308421163	CHG	ENSG00000182866	intron	LCK	LCK proto-oncogene, Src family tyrosine kinase [Source:HGNC Symbol;Acc:HGNC:6524]
1	32274858	32275148	291	46	0.0281768425062858	0.000362297008524581	0.0278145454977612	219.122308421163	CHG	1:32275109:32275943	CGI
1	32275538	32275792	255	62	0.506657450969049	0.638074330142019	-0.13141687917297	-294.455672475292	CG	ENSG00000182866	promoter	LCK	LCK proto-oncogene, Src family tyrosine kinase [Source:HGNC Symbol;Acc:HGNC:6524]
1	32275538	32275792	255	62	0.506657450969049	0.638074330142019	-0.13141687917297	-294.455672475292	CG	1:32275109:32275943	CGI
1	32275538	32275792	255	62	0.506657450969049	0.638074330142019	-0.13141687917297	-294.455672475292	CG	ENSG00000182866	intron	LCK	LCK proto-oncogene, Src family tyrosine kinase [Source:HGNC Symbol;Acc:HGNC:6524]
1	32275538	32275792	255	62	0.506657450969049	0.638074330142019	-0.13141687917297	-294.455672475292	CG	ENSG00000182866	exon	LCK	LCK proto-oncogene, Src family tyrosine kinase [Source:HGNC Symbol;Acc:HGNC:6524]
1	32514104	32514270	167	54	0.00151316322208213	0.0225532729454042	-0.0210401097233221	-316.263621147547	CHH	Target=L1ME2z:5581-5905;Class=LINE/L1	repeat
1	32514104	32514270	167	54	0.00151316322208213	0.0225532729454042	-0.0210401097233221	-316.263621147547	CHH	Target=AluSz:1-309;Class=SINE/Alu	repeat
1	32514104	32514270	167	54	0.00151316322208213	0.0225532729454042	-0.0210401097233221	-316.263621147547	CHH	ENSG00000254553	intron	AL033529.1	novel transcript
1	32666820	32667035	216	75	0.023677749699258	0.00287124643375354	0.0208065032655044	394.529373452918	CHH	ENSG00000162521	intron	RBBP4	RB binding protein 4, chromatin remodeling factor [Source:HGNC Symbol;Acc:HGNC:9887]
1	32666820	32667035	216	75	0.023677749699258	0.00287124643375354	0.0208065032655044	394.529373452918	CHH	ENSG00000162521	promoter	RBBP4	RB binding protein 4, chromatin remodeling factor [Source:HGNC Symbol;Acc:HGNC:9887]
1	32666820	32667035	216	75	0.023677749699258	0.00287124643375354	0.0208065032655044	394.529373452918	CHH	Target=LTR13A:1-966;Class=LTR/ERVK	repeat
1	32975001	32975086	86	16	0.945887454199581	0.843393560089991	0.10249389410959	71.2709271769581	CG	1:32973378:32975379	CGI_shore
1	32975001	32975086	86	16	0.945887454199581	0.843393560089991	0.10249389410959	71.2709271769581	CG	Target=SVA_E:5-1382;Class=Retroposon/SVA	repeat
1	33310290	33310366	77	7	0.94378750927627	0.901717181192565	0.042070328083705	25.0833357423588	CG	Target=SVA_B:1-1383;Class=Retroposon/SVA	repeat
1	33310290	33310366	77	7	0.94378750927627	0.901717181192565	0.042070328083705	25.0833357423588	CG	ENSG00000225313	intron	AL513327.1	novel transcript
1	33310290	33310366	77	7	0.94378750927627	0.901717181192565	0.042070328083705	25.0833357423588	CG	ENSG00000184389	intron	A3GALT2	alpha 1,3-galactosyltransferase 2 [Source:HGNC Symbol;Acc:HGNC:30005]
1	33349779	33349839	61	29	0.0718492841041029	0.0452615128287026	0.0265877712754003	102.864898971343	CG	ENSG00000233246	promoter	PHC2-AS1	PHC2 antisense RNA 1 [Source:HGNC Symbol;Acc:HGNC:40205]
1	33349779	33349839	61	29	0.0718492841041029	0.0452615128287026	0.0265877712754003	102.864898971343	CG	1:33349182:33350592	CGI
1	33349779	33349839	61	29	0.0718492841041029	0.0452615128287026	0.0265877712754003	102.864898971343	CG	ENSG00000134686	exon	PHC2	polyhomeotic homolog 2 [Source:HGNC Symbol;Acc:HGNC:3183]
1	33349779	33349839	61	29	0.0718492841041029	0.0452615128287026	0.0265877712754003	102.864898971343	CG	ENSG00000134686	utr5	PHC2	polyhomeotic homolog 2 [Source:HGNC Symbol;Acc:HGNC:3183]
1	33349779	33349839	61	29	0.0718492841041029	0.0452615128287026	0.0265877712754003	102.864898971343	CG	ENSG00000134686	promoter	PHC2	polyhomeotic homolog 2 [Source:HGNC Symbol;Acc:HGNC:3183]
1	33349779	33349839	61	29	0.0718492841041029	0.0452615128287026	0.0265877712754003	102.864898971343	CG	ENSG00000134686	intron	PHC2	polyhomeotic homolog 2 [Source:HGNC Symbol;Acc:HGNC:3183]
1	34067969	34068068	100	20	0.000844921294615411	0.0229929572572181	-0.0221480359626027	-89.7584698342098	CHG	ENSG00000121904	intron	CSMD2	CUB and Sushi multiple domains 2 [Source:HGNC Symbol;Acc:HGNC:19290]
1	34067973	34068209	237	81	0.00209182758394176	0.0224543540353403	-0.0203625264513986	-410.974984485065	CHH	Target=L3:3614-3778;Class=LINE/CR1	repeat
1	34067973	34068209	237	81	0.00209182758394176	0.0224543540353403	-0.0203625264513986	-410.974984485065	CHH	ENSG00000121904	intron	CSMD2	CUB and Sushi multiple domains 2 [Source:HGNC Symbol;Acc:HGNC:19290]
1	34225444	34225699	256	82	0.00328132685911887	0.0365426352856298	-0.033261308426511	-559.774849299478	CHH	Target=L2a:3274-3426;Class=LINE/L2	repeat
1	34947369	34947551	183	59	0.0276846919583463	0.00118166918499132	0.026503022773355	377.532585739415	CHH	Target=L2:2340-2601;Class=LINE/L2	repeat
1	34968169	34968257	89	7	0.944320129324181	0.879303485048847	0.0650166442753336	24.5509753748269	CG	Target=SVA_D:320-1385;Class=Retroposon/SVA	repeat
1	35819427	35819690	264	86	0.0287066127044068	0.00221572617001744	0.0264908865343893	553.942199754841	CHH	ENSG00000134698	intron	AGO4	argonaute RISC component 4 [Source:HGNC Symbol;Acc:HGNC:18424]
1	35819427	35819690	264	86	0.0287066127044068	0.00221572617001744	0.0264908865343893	553.942199754841	CHH	Target=AluJr:4-132;Class=SINE/Alu	repeat
1	35819427	35819690	264	86	0.0287066127044068	0.00221572617001744	0.0264908865343893	553.942199754841	CHH	Target=AluSx4:1-298;Class=SINE/Alu	repeat
1	36321201	36321299	99	23	0.102765693350555	0.0446026756491527	0.0581630177014019	98.9925197435434	CG	ENSG00000214193	exon	SH3D21	SH3 domain containing 21 [Source:HGNC Symbol;Acc:HGNC:26236]
1	36321201	36321299	99	23	0.102765693350555	0.0446026756491527	0.0581630177014019	98.9925197435434	CG	ENSG00000214193	utr3	SH3D21	SH3 domain containing 21 [Source:HGNC Symbol;Acc:HGNC:26236]
1	36321201	36321299	99	23	0.102765693350555	0.0446026756491527	0.0581630177014019	98.9925197435434	CG	ENSG00000214193	intron	SH3D21	SH3 domain containing 21 [Source:HGNC Symbol;Acc:HGNC:26236]
1	36321201	36321299	99	23	0.102765693350555	0.0446026756491527	0.0581630177014019	98.9925197435434	CG	1:36320899:36323801	CGI
1	36348255	36348567	313	121	0.00331314914903799	0.0263398434971857	-0.0230266943481477	-742.826264268327	CHH	ENSG00000196182	intron	STK40	serine/threonine kinase 40 [Source:HGNC Symbol;Acc:HGNC:21373]
1	36348255	36348567	313	121	0.00331314914903799	0.0263398434971857	-0.0230266943481477	-742.826264268327	CHH	Target=L2b:2781-3355;Class=LINE/L2	repeat
1	36420030	36420294	265	94	0.00248008161718845	0.0304083335544971	-0.0279282519373086	-610.530357768136	CHH	ENSG00000201448	promoter	SNORA63C	small nucleolar RNA, H/ACA box 63C [Source:HGNC Symbol;Acc:HGNC:52210]
1	36420030	36420294	265	94	0.00248008161718845	0.0304083335544971	-0.0279282519373086	-610.530357768136	CHH	ENSG00000116885	intron	OSCP1	organic solute carrier partner 1 [Source:HGNC Symbol;Acc:HGNC:29971]
1	36420030	36420294	265	94	0.00248008161718845	0.0304083335544971	-0.0279282519373086	-610.530357768136	CHH	ENSG00000116885	promoter	OSCP1	organic solute carrier partner 1 [Source:HGNC Symbol;Acc:HGNC:29971]
1	36420030	36420294	265	94	0.00248008161718845	0.0304083335544971	-0.0279282519373086	-610.530357768136	CHH	Target=AluSc8:1-297;Class=SINE/Alu	repeat
1	37080700	37080794	95	22	0.0367983919688298	0.000403619503752016	0.0363947724650778	85.5598533907543	CHG	Target=SVA_D:1-1386;Class=Retroposon/SVA	repeat
1	37192959	37193129	171	57	0.0260807827592889	0.00203782905602681	0.0240429537032621	369.275927564083	CHH	Target=HAL1:822-1809;Class=LINE/L1	repeat
1	37945628	37945763	136	52	0.00141029063115373	0.0220308092261237	-0.02062051859497	-255.118572080265	CHH	ENSG00000204084	exon	INPP5B	inositol polyphosphate-5-phosphatase B [Source:HGNC Symbol;Acc:HGNC:6077]
1	37945628	37945763	136	52	0.00141029063115373	0.0220308092261237	-0.02062051859497	-255.118572080265	CHH	ENSG00000204084	intron	INPP5B	inositol polyphosphate-5-phosphatase B [Source:HGNC Symbol;Acc:HGNC:6077]
1	38476587	38476687	101	22	0.291095056626338	0.415005336100802	-0.123910279474463	-100.453241516182	CG	1:38476247:38476732	CGI
1	38476587	38476687	101	22	0.291095056626338	0.415005336100802	-0.123910279474463	-100.453241516182	CG	ENSG00000238063	intron	LINC01685	long intergenic non-protein coding RNA 1685 [Source:HGNC Symbol;Acc:HGNC:52473]
1	38481057	38481249	193	70	0.00350919558836625	0.0256941376916552	-0.0221849421032889	-388.530432417698	CHH	ENSG00000238063	intron	LINC01685	long intergenic non-protein coding RNA 1685 [Source:HGNC Symbol;Acc:HGNC:52473]
1	39081858	39081916	59	11	0.0649033458541947	0.103467349034295	-0.0385640031800999	-41.0287374021896	CG	1:39080967:39082287	CGI
1	39081858	39081916	59	11	0.0649033458541947	0.103467349034295	-0.0385640031800999	-41.0287374021896	CG	ENSG00000127603	intron	MACF1	microtubule actin crosslinking factor 1 [Source:HGNC Symbol;Acc:HGNC:13664]
1	39755199	39755343	145	61	0.00246546072614757	0.0227309075524961	-0.0202654468263486	-332.913445831763	CHH	ENSG00000084072	intron	PPIE	peptidylprolyl isomerase E [Source:HGNC Symbol;Acc:HGNC:9258]
1	39922477	39922585	109	21	0.821132838417179	0.680490228451428	0.140642609965751	113.033671662832	CG	1:39922476:39922763	CGI
1	40202543	40202777	235	58	0.0342347618845413	0.00376608415612181	0.0304686777284194	324.916282255701	CHH	ENSG00000117000	exon	RLF	rearranged L-myc fusion [Source:HGNC Symbol;Acc:HGNC:10025]
1	40202543	40202777	235	58	0.0342347618845413	0.00376608415612181	0.0304686777284194	324.916282255701	CHH	ENSG00000117000	intron	RLF	rearranged L-myc fusion [Source:HGNC Symbol;Acc:HGNC:10025]
1	40654085	40654253	169	22	0.279922454885075	0.447652843194158	-0.167730388309082	-115.255437665696	CG	1:40654058:40654464	CGI
1	40654085	40654253	169	22	0.279922454885075	0.447652843194158	-0.167730388309082	-115.255437665696	CG	ENSG00000117016	intron	RIMS3	regulating synaptic membrane exocytosis 3 [Source:HGNC Symbol;Acc:HGNC:21292]
1	40678363	40678481	119	46	0.0237907728828877	0.00236126401836271	0.021429508864525	275.286241367523	CHH	Target=AluSz:1-301;Class=SINE/Alu	repeat
1	40678363	40678481	119	46	0.0237907728828877	0.00236126401836271	0.021429508864525	275.286241367523	CHH	ENSG00000237899	intron	AL031289.1	novel transcript
1	40697531	40697584	54	6	0.827666023813603	0.598811844500698	0.228854179312905	35.3522082140429	CG	ENSG00000066136	intron	NFYC	nuclear transcription factor Y subunit gamma [Source:HGNC Symbol;Acc:HGNC:7806]
1	41008785	41008903	119	42	0.0223168729036381	0.000725267919152933	0.0215916049844852	250.945641321697	CHH	ENSG00000171793	exon	CTPS1	CTP synthase 1 [Source:HGNC Symbol;Acc:HGNC:2519]
1	41008785	41008903	119	42	0.0223168729036381	0.000725267919152933	0.0215916049844852	250.945641321697	CHH	ENSG00000171793	intron	CTPS1	CTP synthase 1 [Source:HGNC Symbol;Acc:HGNC:2519]
1	41224262	41224507	246	71	0.00160024190881372	0.0242647499523981	-0.0226645080435844	-390.883559935832	CHH	Target=L2c:2762-3382;Class=LINE/L2	repeat
1	41224262	41224507	246	71	0.00160024190881372	0.0242647499523981	-0.0226645080435844	-390.883559935832	CHH	ENSG00000010803	intron	SCMH1	Scm polycomb group protein homolog 1 [Source:HGNC Symbol;Acc:HGNC:19003]
1	41325441	41325673	233	69	0.00177217755584366	0.0347551350332209	-0.0329829574773773	-488.954692367732	CHH	Target=L2a:2794-2949;Class=LINE/L2	repeat
1	41325441	41325673	233	69	0.00177217755584366	0.0347551350332209	-0.0329829574773773	-488.954692367732	CHH	Target=L1M5:3434-3656;Class=LINE/L1	repeat
1	42045549	42045746	198	72	0.00184666329473183	0.0220072975878335	-0.0201606342931017	-389.060306646759	CHH	Target=MLT1J1:243-444;Class=LTR/ERVL-MaLR	repeat
1	42741439	42741602	164	36	0.00237656002853528	0.0369070555559775	-0.0345304955274422	-189.580016472071	CHG	ENSG00000164007	promoter	CLDN19	claudin 19 [Source:HGNC Symbol;Acc:HGNC:2040]
1	42741457	42741555	99	42	0.00412140557676604	0.0244237376389752	-0.0203023320622092	-214.853042099418	CHH	ENSG00000164007	promoter	CLDN19	claudin 19 [Source:HGNC Symbol;Acc:HGNC:2040]
1	42957335	42957423	89	14	0.527553513793868	0.363081948173107	0.16447156562076	67.6641084661078	CG	ENSG00000117394	intron	SLC2A1	solute carrier family 2 member 1 [Source:HGNC Symbol;Acc:HGNC:11005]
1	42957335	42957423	89	14	0.527553513793868	0.363081948173107	0.16447156562076	67.6641084661078	CG	1:42955795:42957795	CGI_shore
1	42957335	42957423	89	14	0.527553513793868	0.363081948173107	0.16447156562076	67.6641084661078	CG	ENSG00000227533	promoter	SLC2A1-AS1	SLC2A1 antisense RNA 1 [Source:HGNC Symbol;Acc:HGNC:44187]
1	44169855	44169923	69	5	0.909045876492252	0.778989368529368	0.130056507962884	22.8162386221922	CG	Target=L1M2:718-3037;Class=LINE/L1	repeat
1	44641483	44641908	426	136	0.00444924813020088	0.0299763293936518	-0.0255270812634509	-766.602017716821	CHH	ENSG00000187147	intron	RNF220	ring finger protein 220 [Source:HGNC Symbol;Acc:HGNC:25552]
1	44641483	44641908	426	136	0.00444924813020088	0.0299763293936518	-0.0255270812634509	-766.602017716821	CHH	ENSG00000126106	intron	TMEM53	transmembrane protein 53 [Source:HGNC Symbol;Acc:HGNC:26186]
1	44641483	44641908	426	136	0.00444924813020088	0.0299763293936518	-0.0255270812634509	-766.602017716821	CHH	ENSG00000187147	promoter	RNF220	ring finger protein 220 [Source:HGNC Symbol;Acc:HGNC:25552]
1	44724353	44724555	203	48	0.767673810131383	0.607673653967361	0.160000156164022	299.831206187175	CG	ENSG00000198520	promoter	ARMH1	armadillo like helical domain containing 1 [Source:HGNC Symbol;Acc:HGNC:34345]
1	44724353	44724555	203	48	0.767673810131383	0.607673653967361	0.160000156164022	299.831206187175	CG	ENSG00000198520	exon	ARMH1	armadillo like helical domain containing 1 [Source:HGNC Symbol;Acc:HGNC:34345]
1	44724353	44724555	203	48	0.767673810131383	0.607673653967361	0.160000156164022	299.831206187175	CG	1:44724033:44724886	CGI
1	44724353	44724555	203	48	0.767673810131383	0.607673653967361	0.160000156164022	299.831206187175	CG	ENSG00000198520	intron	ARMH1	armadillo like helical domain containing 1 [Source:HGNC Symbol;Acc:HGNC:34345]
1	44724661	44724802	142	46	0.601001943811354	0.745899146430504	-0.14489720261915	-265.49719439547	CG	1:44724033:44724886	CGI
1	44724661	44724802	142	46	0.601001943811354	0.745899146430504	-0.14489720261915	-265.49719439547	CG	ENSG00000198520	exon	ARMH1	armadillo like helical domain containing 1 [Source:HGNC Symbol;Acc:HGNC:34345]
1	44724661	44724802	142	46	0.601001943811354	0.745899146430504	-0.14489720261915	-265.49719439547	CG	ENSG00000198520	intron	ARMH1	armadillo like helical domain containing 1 [Source:HGNC Symbol;Acc:HGNC:34345]
1	44738618	44738779	162	28	0.624976866084022	0.784081846735646	-0.159104980651624	-137.341955420751	CG	1:44737650:44739650	CGI_shore
1	44738618	44738779	162	28	0.624976866084022	0.784081846735646	-0.159104980651624	-137.341955420751	CG	ENSG00000142945	promoter	KIF2C	kinesin family member 2C [Source:HGNC Symbol;Acc:HGNC:6393]
1	44738618	44738779	162	28	0.624976866084022	0.784081846735646	-0.159104980651624	-137.341955420751	CG	Target=SVA_B:30-1120;Class=Retroposon/SVA	repeat
1	45790123	45790314	192	60	0.00124038961142593	0.0212698826267349	-0.0200294930153089	-272.498902901729	CHH	Target=AluYk3:156-307;Class=SINE/Alu	repeat
1	45790123	45790314	192	60	0.00124038961142593	0.0212698826267349	-0.0200294930153089	-272.498902901729	CHH	Target=L1M2:5785-5851;Class=LINE/L1	repeat
1	45790123	45790314	192	60	0.00124038961142593	0.0212698826267349	-0.0200294930153089	-272.498902901729	CHH	ENSG00000086015	intron	MAST2	microtubule associated serine/threonine kinase 2 [Source:HGNC Symbol;Acc:HGNC:19035]
1	46076302	46076444	143	42	0.0252887742288757	0.00435391504870168	0.020934859180174	219.880660907547	CHH	Target=L2a:1965-2318;Class=LINE/L2	repeat
1	46076302	46076444	143	42	0.0252887742288757	0.00435391504870168	0.020934859180174	219.880660907547	CHH	ENSG00000117461	intron	PIK3R3	phosphoinositide-3-kinase regulatory subunit 3 [Source:HGNC Symbol;Acc:HGNC:8981]
1	46076302	46076444	143	42	0.0252887742288757	0.00435391504870168	0.020934859180174	219.880660907547	CHH	ENSG00000278139	intron	P3R3URF-PIK3R3	P3R3URF-PIK3R3 readthrough [Source:NCBI gene;Acc:110117499]
1	46422625	46422692	68	7	0.850231110763045	0.70899048608615	0.141240624676895	26.1636996062651	CG	Target=L2a:3181-3332;Class=LINE/L2	repeat
1	46455673	46455806	134	53	0.0269684600266155	0.00508018320137691	0.0218882768252386	281.080668376445	CHH	ENSG00000232022	promoter	FAAHP1	fatty acid amide hydrolase pseudogene 1 [Source:HGNC Symbol;Acc:HGNC:50679]
1	46455673	46455806	134	53	0.0269684600266155	0.00508018320137691	0.0218882768252386	281.080668376445	CHH	ENSG00000232022	intron	FAAHP1	fatty acid amide hydrolase pseudogene 1 [Source:HGNC Symbol;Acc:HGNC:50679]
1	47225395	47225461	67	7	0.0818951053082263	0.154912697497265	-0.0730175921890392	-35.4436059015605	CG	ENSG00000226252	promoter	AL135960.1	novel transcript
1	47225395	47225461	67	7	0.0818951053082263	0.154912697497265	-0.0730175921890392	-35.4436059015605	CG	ENSG00000162367	promoter	TAL1	TAL bHLH transcription factor 1, erythroid differentiation factor [Source:HGNC Symbol;Acc:HGNC:11556]
1	47225395	47225461	67	7	0.0818951053082263	0.154912697497265	-0.0730175921890392	-35.4436059015605	CG	ENSG00000162367	intron	TAL1	TAL bHLH transcription factor 1, erythroid differentiation factor [Source:HGNC Symbol;Acc:HGNC:11556]
1	47225395	47225461	67	7	0.0818951053082263	0.154912697497265	-0.0730175921890392	-35.4436059015605	CG	1:47225308:47226055	CGI
1	47225395	47225461	67	7	0.0818951053082263	0.154912697497265	-0.0730175921890392	-35.4436059015605	CG	ENSG00000162367	exon	TAL1	TAL bHLH transcription factor 1, erythroid differentiation factor [Source:HGNC Symbol;Acc:HGNC:11556]
1	47434497	47434704	208	31	0.430475536780672	0.596326879942891	-0.165851343162219	-180.633267787311	CG	ENSG00000237424	exon	FOXD2-AS1	FOXD2 adjacent opposite strand RNA 1 [Source:HGNC Symbol;Acc:HGNC:44256]
1	47434497	47434704	208	31	0.430475536780672	0.596326879942891	-0.165851343162219	-180.633267787311	CG	1:47433726:47435727	CGI_shore
1	47434497	47434704	208	31	0.430475536780672	0.596326879942891	-0.165851343162219	-180.633267787311	CG	1:47433989:47434713	CGI
1	47434497	47434704	208	31	0.430475536780672	0.596326879942891	-0.165851343162219	-180.633267787311	CG	ENSG00000186564	promoter	FOXD2	forkhead box D2 [Source:HGNC Symbol;Acc:HGNC:3803]
1	47434497	47434704	208	31	0.430475536780672	0.596326879942891	-0.165851343162219	-180.633267787311	CG	ENSG00000237424	TSS	FOXD2-AS1	FOXD2 adjacent opposite strand RNA 1 [Source:HGNC Symbol;Acc:HGNC:44256]
1	47434497	47434704	208	31	0.430475536780672	0.596326879942891	-0.165851343162219	-180.633267787311	CG	ENSG00000237424	promoter	FOXD2-AS1	FOXD2 adjacent opposite strand RNA 1 [Source:HGNC Symbol;Acc:HGNC:44256]
1	47919768	47919954	187	81	0.0226540718796377	0.00221370529826203	0.0204403665813757	374.583186833442	CHH	ENSG00000269113	intron	TRABD2B	TraB domain containing 2B [Source:HGNC Symbol;Acc:HGNC:44200]
1	48103722	48103790	69	5	0.922823707752774	0.867800062096095	0.0550236456566789	17.9312939608684	CG	ENSG00000242267	intron	SKINT1L	Skint1 like (pseudogene) [Source:HGNC Symbol;Acc:HGNC:33993]
1	48103722	48103790	69	5	0.922823707752774	0.867800062096095	0.0550236456566789	17.9312939608684	CG	ENSG00000279096	exon	AL356289.2	TEC
1	48420942	48421146	205	61	0.00122404101760145	0.0257111363970314	-0.0244870953794299	-353.245805210263	CHH	Target=L1MA6:5790-6300;Class=LINE/L1	repeat
1	48420942	48421146	205	61	0.00122404101760145	0.0257111363970314	-0.0244870953794299	-353.245805210263	CHH	ENSG00000132122	intron	SPATA6	spermatogenesis associated 6 [Source:HGNC Symbol;Acc:HGNC:18309]
1	49026529	49026741	213	51	0.000674028648762971	0.026077859627688	-0.0254038309789251	-301.709743399898	CHH	Target=L2c:3284-3323;Class=LINE/L2	repeat
1	49026529	49026741	213	51	0.000674028648762971	0.026077859627688	-0.0254038309789251	-301.709743399898	CHH	Target=L2b:3225-3385;Class=LINE/L2	repeat
1	49026529	49026741	213	51	0.000674028648762971	0.026077859627688	-0.0254038309789251	-301.709743399898	CHH	ENSG00000229846	intron	AC099788.1	novel transcript
1	49026529	49026741	213	51	0.000674028648762971	0.026077859627688	-0.0254038309789251	-301.709743399898	CHH	ENSG00000186094	intron	AGBL4	ATP/GTP binding protein like 4 [Source:HGNC Symbol;Acc:HGNC:25892]
1	49299542	49299843	302	91	0.00119448841846633	0.0321281940015332	-0.0309337055830669	-631.069116029905	CHH	Target=L1MC:3662-4203;Class=LINE/L1	repeat
1	49299542	49299843	302	91	0.00119448841846633	0.0321281940015332	-0.0309337055830669	-631.069116029905	CHH	ENSG00000186094	intron	AGBL4	ATP/GTP binding protein like 4 [Source:HGNC Symbol;Acc:HGNC:25892]
1	49420588	49420734	147	43	0.0235590893178678	0.00313637202858809	0.0204227172892798	222.604454289927	CHH	Target=AluY:1-297;Class=SINE/Alu	repeat
1	49420588	49420734	147	43	0.0235590893178678	0.00313637202858809	0.0204227172892798	222.604454289927	CHH	ENSG00000225623	intron	AGBL4-IT1	AGBL4 intronic transcript 1 [Source:HGNC Symbol;Acc:HGNC:41482]
1	49420588	49420734	147	43	0.0235590893178678	0.00313637202858809	0.0204227172892798	222.604454289927	CHH	ENSG00000186094	intron	AGBL4	ATP/GTP binding protein like 4 [Source:HGNC Symbol;Acc:HGNC:25892]
1	49615932	49616063	132	39	0.0259128058833217	0.00579221807775015	0.0201205878055715	199.040162175321	CHH	ENSG00000186094	intron	AGBL4	ATP/GTP binding protein like 4 [Source:HGNC Symbol;Acc:HGNC:25892]
1	51874675	51874781	107	36	0.0235393275372626	0.00120715729302696	0.0223321702442356	211.524892284376	CHH	ENSG00000078618	intron	NRDC	nardilysin convertase [Source:HGNC Symbol;Acc:HGNC:7995]
1	52061814	52062024	211	65	0.0317448775679749	0.00651284400150755	0.0252320335664674	348.46952173257	CHH	ENSG00000134717	intron	BTF3L4	basic transcription factor 3 like 4 [Source:HGNC Symbol;Acc:HGNC:30547]
1	52061814	52062024	211	65	0.0317448775679749	0.00651284400150755	0.0252320335664674	348.46952173257	CHH	Target=AluSp:1-308;Class=SINE/Alu	repeat
1	52061814	52062024	211	65	0.0317448775679749	0.00651284400150755	0.0252320335664674	348.46952173257	CHH	Target=AluY:44-292;Class=SINE/Alu	repeat
1	52061895	52062012	118	19	0.0273108051561826	0.000468280373056195	0.0268425247831264	88.8759361781804	CHG	ENSG00000134717	intron	BTF3L4	basic transcription factor 3 like 4 [Source:HGNC Symbol;Acc:HGNC:30547]
1	52061895	52062012	118	19	0.0273108051561826	0.000468280373056195	0.0268425247831264	88.8759361781804	CHG	Target=AluSp:1-308;Class=SINE/Alu	repeat
1	52061895	52062012	118	19	0.0273108051561826	0.000468280373056195	0.0268425247831264	88.8759361781804	CHG	Target=AluY:44-292;Class=SINE/Alu	repeat
1	52085257	52085459	203	65	0.0295541873978584	0.00323604827832325	0.0263181391195351	367.83690250359	CHH	Target=AluSg4:2-305;Class=SINE/Alu	repeat
1	52085257	52085459	203	65	0.0295541873978584	0.00323604827832325	0.0263181391195351	367.83690250359	CHH	Target=Alu:241-312;Class=SINE/Alu	repeat
1	52085257	52085459	203	65	0.0295541873978584	0.00323604827832325	0.0263181391195351	367.83690250359	CHH	ENSG00000134717	intron	BTF3L4	basic transcription factor 3 like 4 [Source:HGNC Symbol;Acc:HGNC:30547]
1	53632004	53632063	60	5	0.933620310772768	0.818232221798184	0.115388088974584	18.7815790713781	CG	ENSG00000174332	intron	GLIS1	GLIS family zinc finger 1 [Source:HGNC Symbol;Acc:HGNC:29525]
1	53632788	53633272	485	202	0.0718354733783946	0.00532041859809247	0.0665150547803021	1284.40292394215	CHH	ENSG00000174332	intron	GLIS1	GLIS family zinc finger 1 [Source:HGNC Symbol;Acc:HGNC:29525]
1	53713066	53713117	52	5	0.798165956358918	0.59171590456273	0.206450051796188	21.6220519302385	CG	Target=AluJr4:71-123;Class=SINE/Alu	repeat
1	53713066	53713117	52	5	0.798165956358918	0.59171590456273	0.206450051796188	21.6220519302385	CG	ENSG00000174332	intron	GLIS1	GLIS family zinc finger 1 [Source:HGNC Symbol;Acc:HGNC:29525]
1	53855477	53855703	227	70	0.00175102556632589	0.0217855650857384	-0.0200345395194125	-363.827307109591	CHH	ENSG00000058799	intron	YIPF1	Yip1 domain family member 1 [Source:HGNC Symbol;Acc:HGNC:25231]
1	53855477	53855703	227	70	0.00175102556632589	0.0217855650857384	-0.0200345395194125	-363.827307109591	CHH	Target=Tigger3a:1-348;Class=DNA/TcMar-Tigger	repeat
1	54476018	54476193	176	66	0.0239971002182254	0.00157780597984198	0.0224192942383835	304.176269951967	CHH	1:54475080:54477081	CGI_shore
1	55793150	55793350	201	57	0.00091628131020172	0.0225888090875924	-0.0216725277773907	-301.140993046799	CHH	ENSG00000234810	intron	AL603840.1	novel transcript
1	56482820	56483016	197	60	0.0240366233967118	0.00146540326009532	0.0225712201366165	333.125637985829	CHH	ENSG00000284686	intron	AC119674.2	novel transcript
1	56482820	56483016	197	60	0.0240366233967118	0.00146540326009532	0.0225712201366165	333.125637985829	CHH	Target=MIRb:1-268;Class=SINE/MIR	repeat
1	56636351	56636598	248	82	0.0273139693318415	0.00351350490704888	0.0238004644247926	452.749438097647	CHH	Target=L2a:1708-2192;Class=LINE/L2	repeat
1	56636351	56636598	248	82	0.0273139693318415	0.00351350490704888	0.0238004644247926	452.749438097647	CHH	ENSG00000162407	intron	PLPP3	phospholipid phosphatase 3 [Source:HGNC Symbol;Acc:HGNC:9229]
1	57079739	57079959	221	79	0.00128808624913766	0.0255293407793421	-0.0242412545302044	-477.735191313679	CHH	Target=L2c:2566-3184;Class=LINE/L2	repeat
1	57079739	57079959	221	79	0.00128808624913766	0.0255293407793421	-0.0242412545302044	-477.735191313679	CHH	ENSG00000173406	intron	DAB1	DAB adaptor protein 1 [Source:HGNC Symbol;Acc:HGNC:2661]
1	57288258	57288474	217	86	0.00188402627333745	0.0263444131577463	-0.0244603868844089	-509.999610361918	CHH	Target=MLT1A:11-374;Class=LTR/ERVL-MaLR	repeat
1	57288258	57288474	217	86	0.00188402627333745	0.0263444131577463	-0.0244603868844089	-509.999610361918	CHH	ENSG00000173406	intron	DAB1	DAB adaptor protein 1 [Source:HGNC Symbol;Acc:HGNC:2661]
1	57355657	57355708	52	5	0.586206015777772	0.35076369101346	0.235442324764312	22.4414447390701	CG	ENSG00000173406	intron	DAB1	DAB adaptor protein 1 [Source:HGNC Symbol;Acc:HGNC:2661]
1	57858416	57858649	234	68	0.0231137633656171	0.00200445594669683	0.0211093074189202	371.497934453848	CHH	ENSG00000226759	promoter	DAB1-AS1	DAB1 antisense RNA 1 [Source:HGNC Symbol;Acc:HGNC:49443]
1	57858416	57858649	234	68	0.0231137633656171	0.00200445594669683	0.0211093074189202	371.497934453848	CHH	ENSG00000173406	intron	DAB1	DAB adaptor protein 1 [Source:HGNC Symbol;Acc:HGNC:2661]
1	57858519	57858600	82	14	0.027419262469053	0.00156064100409627	0.0258586214649567	65.7818650466741	CHG	ENSG00000226759	promoter	DAB1-AS1	DAB1 antisense RNA 1 [Source:HGNC Symbol;Acc:HGNC:49443]
1	57858519	57858600	82	14	0.027419262469053	0.00156064100409627	0.0258586214649567	65.7818650466741	CHG	ENSG00000173406	intron	DAB1	DAB adaptor protein 1 [Source:HGNC Symbol;Acc:HGNC:2661]
1	58337703	58337808	106	26	0.0238910200705259	0.00371399459121258	0.0201770254793133	124.209485481347	CHH	ENSG00000173406	intron	DAB1	DAB adaptor protein 1 [Source:HGNC Symbol;Acc:HGNC:2661]
1	58624589	58624745	157	23	0.644654908358498	0.773819914964384	-0.129165006605886	-111.45610184484	CG	Target=LTR12C:3-1579;Class=LTR/ERV1	repeat
1	58807537	58807781	245	72	0.00349664065213063	0.0432364238611897	-0.0397397832090591	-549.751603230802	CHH	Target=L1ME3A:6071-6220;Class=LINE/L1	repeat
1	58807537	58807781	245	72	0.00349664065213063	0.0432364238611897	-0.0397397832090591	-549.751603230802	CHH	ENSG00000234807	intron	LINC01135	long intergenic non-protein coding RNA 1135 [Source:HGNC Symbol;Acc:HGNC:49450]
1	58937349	58937751	403	130	0.00264687257832321	0.0259764054959545	-0.0233295329176312	-736.451443808029	CHH	ENSG00000237352	intron	LINC01358	long intergenic non-protein coding RNA 1358 [Source:HGNC Symbol;Acc:HGNC:50589]
1	58937349	58937751	403	130	0.00264687257832321	0.0259764054959545	-0.0233295329176312	-736.451443808029	CHH	Target=L2c:3025-3089;Class=LINE/L2	repeat
1	60496092	60496276	185	52	0.00320011726387588	0.0234733622083422	-0.0202732449444663	-230.037670241556	CHH	Target=L1PA3:126-6155;Class=LINE/L1	repeat
1	60496092	60496276	185	52	0.00320011726387588	0.0234733622083422	-0.0202732449444663	-230.037670241556	CHH	Target=L1MA6:1385-2567;Class=LINE/L1	repeat
1	60993490	60993602	113	43	0.00180512070033941	0.0222464249384617	-0.0204413042381223	-233.496035415936	CHH	Target=L2a:2517-3421;Class=LINE/L2	repeat
1	60993490	60993602	113	43	0.00180512070033941	0.0222464249384617	-0.0204413042381223	-233.496035415936	CHH	ENSG00000162599	intron	NFIA	nuclear factor I A [Source:HGNC Symbol;Acc:HGNC:7784]
1	61925069	61925132	64	11	0.926972605485818	0.79374591570374	0.133226689782078	48.9329779627029	CG	Target=AluYc:1-299;Class=SINE/Alu	repeat
1	61925069	61925132	64	11	0.926972605485818	0.79374591570374	0.133226689782078	48.9329779627029	CG	ENSG00000132849	intron	PATJ	PATJ crumbs cell polarity complex component [Source:HGNC Symbol;Acc:HGNC:28881]
1	62481204	62481382	179	58	0.0250877616191691	0.00209786832155619	0.0229898932976129	340.154002629349	CHH	ENSG00000116641	intron	DOCK7	dedicator of cytokinesis 7 [Source:HGNC Symbol;Acc:HGNC:19190]
1	62481204	62481382	179	58	0.0250877616191691	0.00209786832155619	0.0229898932976129	340.154002629349	CHH	Target=L2a:2929-3171;Class=LINE/L2	repeat
1	63359151	63359399	249	89	0.00228661985630602	0.0256450265923084	-0.0233584067360024	-550.276636918202	CHH	Target=MER103C:83-146;Class=DNA/hAT-Charlie	repeat
1	63359151	63359399	249	89	0.00228661985630602	0.0256450265923084	-0.0233584067360024	-550.276636918202	CHH	Target=AluSx1:1-301;Class=SINE/Alu	repeat
1	63736416	63736504	89	25	0.00044079297603564	0.0208360179803526	-0.0203952250043169	-129.171166588003	CHH	Target=L1MA3:4566-6333;Class=LINE/L1	repeat
1	64107189	64107352	164	53	0.0291479600449485	0.00546771748848966	0.0236802425564589	279.507390382982	CHH	ENSG00000223949	intron	ROR1-AS1	ROR1 antisense RNA 1 [Source:HGNC Symbol;Acc:HGNC:40508]
1	64107189	64107352	164	53	0.0291479600449485	0.00546771748848966	0.0236802425564589	279.507390382982	CHH	Target=MIRb:17-268;Class=SINE/MIR	repeat
1	64107189	64107352	164	53	0.0291479600449485	0.00546771748848966	0.0236802425564589	279.507390382982	CHH	ENSG00000185483	intron	ROR1	receptor tyrosine kinase like orphan receptor 1 [Source:HGNC Symbol;Acc:HGNC:10256]
1	64321843	64322206	364	140	0.0222971739120579	0.00144284596006442	0.0208543279519935	665.1007482976	CHH	Target=L2c:2980-3349;Class=LINE/L2	repeat
1	64321843	64322206	364	140	0.0222971739120579	0.00144284596006442	0.0208543279519935	665.1007482976	CHH	Target=AluSg4:127-310;Class=SINE/Alu	repeat
1	64557552	64557748	197	64	0.00345419291525501	0.0263051203846919	-0.0228509274694369	-323.325585509244	CHH	Target=L2a:1678-1939;Class=LINE/L2	repeat
1	64557552	64557748	197	64	0.00345419291525501	0.0263051203846919	-0.0228509274694369	-323.325585509244	CHH	Target=L2a:1839-1921;Class=LINE/L2	repeat
1	64557552	64557748	197	64	0.00345419291525501	0.0263051203846919	-0.0228509274694369	-323.325585509244	CHH	ENSG00000158966	intron	CACHD1	cache domain containing 1 [Source:HGNC Symbol;Acc:HGNC:29314]
1	65067498	65067549	52	23	0.0335466108793497	0.0542146975309428	-0.0206680866515932	-80.5776829930936	CG	1:65066478:65068282	CGI
1	65067498	65067549	52	23	0.0335466108793497	0.0542146975309428	-0.0206680866515932	-80.5776829930936	CG	ENSG00000231485	intron
1	67342413	67342497	85	36	0.0418438544521985	0.00112440441233094	0.0407194500398675	277.823311405232	CHH	ENSG00000081985	intron	IL12RB2	interleukin 12 receptor subunit beta 2 [Source:HGNC Symbol;Acc:HGNC:5972]
1	68817682	68817816	135	30	0.846519806409612	0.938029608368228	-0.0915098019586161	-142.674985366752	CG	Target=LTR12E:1-1322;Class=LTR/ERV1	repeat
1	68817682	68817816	135	30	0.846519806409612	0.938029608368228	-0.0915098019586161	-142.674985366752	CG	ENSG00000285407	intron	AL033530.1	novel transcript
1	69404637	69404906	270	79	0.038351549999599	0.00126504786747632	0.0370865021321226	566.514344537461	CHH	Target=L2a:2470-2724;Class=LINE/L2	repeat
1	69841246	69841380	135	45	0.00166752244883181	0.0225830284298079	-0.0209155059809761	-269.537663800976	CHH	Target=MLT1F2:1-489;Class=LTR/ERVL-MaLR	repeat
1	69841246	69841380	135	45	0.00166752244883181	0.0225830284298079	-0.0209155059809761	-269.537663800976	CHH	ENSG00000033122	intron	LRRC7	leucine rich repeat containing 7 [Source:HGNC Symbol;Acc:HGNC:18531]
1	69994889	69994988	100	21	0.00187004553135819	0.0280157115981419	-0.0261456660667837	-105.35529757506	CHH	ENSG00000033122	intron	LRRC7	leucine rich repeat containing 7 [Source:HGNC Symbol;Acc:HGNC:18531]
1	70198392	70198635	244	65	0.00233372943771104	0.0337723118380531	-0.0314385824003421	-402.430596090954	CHH	ENSG00000066557	intron	LRRC40	leucine rich repeat containing 40 [Source:HGNC Symbol;Acc:HGNC:26004]
1	71001017	71001191	175	55	0.0022701396861165	0.0256560944643681	-0.0233859547782516	-306.979770777363	CHH	ENSG00000050628	intron	PTGER3	prostaglandin E receptor 3 [Source:HGNC Symbol;Acc:HGNC:9595]
1	71001017	71001191	175	55	0.0022701396861165	0.0256560944643681	-0.0233859547782516	-306.979770777363	CHH	Target=HAL1:2009-2503;Class=LINE/L1	repeat
1	73053080	73053213	134	41	0.00238169731655169	0.0234591664794506	-0.0210774691628989	-212.740216325691	CHH	Target=L1MA9:5190-5938;Class=LINE/L1	repeat
1	74500428	74500603	176	53	0.00254939601089201	0.0277588182597366	-0.0252094222488446	-270.207746971124	CHH	Target=AluYa5:37-311;Class=SINE/Alu	repeat
1	74500428	74500603	176	53	0.00254939601089201	0.0277588182597366	-0.0252094222488446	-270.207746971124	CHH	ENSG00000162621	intron	LRRC53	leucine rich repeat containing 53 [Source:HGNC Symbol;Acc:HGNC:25255]
1	74500428	74500603	176	53	0.00254939601089201	0.0277588182597366	-0.0252094222488446	-270.207746971124	CHH	ENSG00000116783	intron	TNNI3K	TNNI3 interacting kinase [Source:HGNC Symbol;Acc:HGNC:19661]
1	74500428	74500603	176	53	0.00254939601089201	0.0277588182597366	-0.0252094222488446	-270.207746971124	CHH	ENSG00000259030	intron	FPGT-TNNI3K	FPGT-TNNI3K readthrough [Source:HGNC Symbol;Acc:HGNC:42952]
1	74540425	74540533	109	28	0.0011211890947821	0.0412915053330456	-0.0401703162382635	-197.744737845839	CHH	ENSG00000116783	intron	TNNI3K	TNNI3 interacting kinase [Source:HGNC Symbol;Acc:HGNC:19661]
1	74540425	74540533	109	28	0.0011211890947821	0.0412915053330456	-0.0401703162382635	-197.744737845839	CHH	ENSG00000259030	intron	FPGT-TNNI3K	FPGT-TNNI3K readthrough [Source:HGNC Symbol;Acc:HGNC:42952]
1	74645047	74645247	201	63	0.0312508820436753	0.00274655533352446	0.0285043267101509	400.517312557068	CHH	ENSG00000178965	intron	ERICH3	glutamate rich 3 [Source:HGNC Symbol;Acc:HGNC:25346]
1	74765476	74765801	326	83	0.0250120833176048	0.00307214322054534	0.0219399400970595	416.968580635085	CHH	ENSG00000162623	exon	TYW3	tRNA-yW synthesizing protein 3 homolog [Source:HGNC Symbol;Acc:HGNC:24757]
1	74765476	74765801	326	83	0.0250120833176048	0.00307214322054534	0.0219399400970595	416.968580635085	CHH	ENSG00000162623	utr3	TYW3	tRNA-yW synthesizing protein 3 homolog [Source:HGNC Symbol;Acc:HGNC:24757]
1	74765476	74765801	326	83	0.0250120833176048	0.00307214322054534	0.0219399400970595	416.968580635085	CHH	ENSG00000162623	intron	TYW3	tRNA-yW synthesizing protein 3 homolog [Source:HGNC Symbol;Acc:HGNC:24757]
1	74765476	74765801	326	83	0.0250120833176048	0.00307214322054534	0.0219399400970595	416.968580635085	CHH	Target=MER91C:13-139;Class=DNA/hAT-Tip100	repeat
1	74951446	74951521	76	9	0.718576617338988	0.862962917415066	-0.144386300076078	-41.2403094942565	CG	Target=LTR12E:1-1322;Class=LTR/ERV1	repeat
1	75588274	75588540	267	84	0.00119872095136602	0.0273202649563784	-0.0261215440050124	-451.159032270356	CHH	Target=MIRb:33-247;Class=SINE/MIR	repeat
1	75588274	75588540	267	84	0.00119872095136602	0.0273202649563784	-0.0261215440050124	-451.159032270356	CHH	ENSG00000137968	intron	SLC44A5	solute carrier family 44 member 5 [Source:HGNC Symbol;Acc:HGNC:28524]
1	76102414	76102566	153	43	0.0257176776425396	0.000870913514750498	0.0248467641277891	244.825860108625	CHH	Target=L1ME3B:939-3190;Class=LINE/L1	repeat
1	76102414	76102566	153	43	0.0257176776425396	0.000870913514750498	0.0248467641277891	244.825860108625	CHH	ENSG00000184005	intron	ST6GALNAC3	ST6 N-acetylgalactosaminide alpha-2,6-sialyltransferase 3 [Source:HGNC Symbol;Acc:HGNC:19343]
1	76463690	76463742	53	5	0.713069011730106	0.534331356229079	0.178737655501027	22.0209752093053	CG	Target=LTR33:5-339;Class=LTR/ERVL	repeat
1	76463690	76463742	53	5	0.713069011730106	0.534331356229079	0.178737655501027	22.0209752093053	CG	ENSG00000184005	intron	ST6GALNAC3	ST6 N-acetylgalactosaminide alpha-2,6-sialyltransferase 3 [Source:HGNC Symbol;Acc:HGNC:19343]
1	76500928	76501113	186	58	0.023126544321668	0.00188427971775327	0.0212422646039147	332.100829439494	CHH	ENSG00000184005	intron	ST6GALNAC3	ST6 N-acetylgalactosaminide alpha-2,6-sialyltransferase 3 [Source:HGNC Symbol;Acc:HGNC:19343]
1	77429728	77430085	358	121	0.0480805156283666	0.00398608181002849	0.0440944338183381	1016.17323711197	CHH	Target=AluYa8:2-91;Class=SINE/Alu	repeat
1	77429728	77430085	358	121	0.0480805156283666	0.00398608181002849	0.0440944338183381	1016.17323711197	CHH	Target=L2a:1986-2979;Class=LINE/L2	repeat
1	77429728	77430085	358	121	0.0480805156283666	0.00398608181002849	0.0440944338183381	1016.17323711197	CHH	ENSG00000154027	intron	AK5	adenylate kinase 5 [Source:HGNC Symbol;Acc:HGNC:365]
1	77429874	77429930	57	9	0.0254422000142351	0.00126891819087192	0.0241732818233632	37.4026185674122	CHG	Target=L2a:1986-2979;Class=LINE/L2	repeat
1	77429874	77429930	57	9	0.0254422000142351	0.00126891819087192	0.0241732818233632	37.4026185674122	CHG	ENSG00000154027	intron	AK5	adenylate kinase 5 [Source:HGNC Symbol;Acc:HGNC:365]
1	77683081	77683248	168	33	0.045557521234781	0.100100435708489	-0.0545429144737079	-151.244161962205	CG	1:77682532:77683733	CGI
1	77683081	77683248	168	33	0.045557521234781	0.100100435708489	-0.0545429144737079	-151.244161962205	CG	ENSG00000036549	promoter	AC118549.1	zinc finger ZZ-type containing 3 [Source:NCBI gene;Acc:26009]
1	77683081	77683248	168	33	0.045557521234781	0.100100435708489	-0.0545429144737079	-151.244161962205	CG	ENSG00000036549	intron	AC118549.1	zinc finger ZZ-type containing 3 [Source:NCBI gene;Acc:26009]
1	77687539	77687765	227	27	0.638161961757005	0.490598713821612	0.147563247935392	143.411704046548	CG	Target=SVA_F:420-857;Class=Retroposon/SVA	repeat
1	77888719	77888810	92	15	0.031104674640276	0.0700130088099621	-0.0389083341696861	-57.1068164992085	CG	ENSG00000235927	exon	NEXN-AS1	NEXN antisense RNA 1 [Source:HGNC Symbol;Acc:HGNC:31983]
1	77888719	77888810	92	15	0.031104674640276	0.0700130088099621	-0.0389083341696861	-57.1068164992085	CG	ENSG00000162614	exon	NEXN	nexilin F-actin binding protein [Source:HGNC Symbol;Acc:HGNC:29557]
1	77888719	77888810	92	15	0.031104674640276	0.0700130088099621	-0.0389083341696861	-57.1068164992085	CG	ENSG00000162614	utr5	NEXN	nexilin F-actin binding protein [Source:HGNC Symbol;Acc:HGNC:29557]
1	77888719	77888810	92	15	0.031104674640276	0.0700130088099621	-0.0389083341696861	-57.1068164992085	CG	1:77888598:77888988	CGI
1	77888719	77888810	92	15	0.031104674640276	0.0700130088099621	-0.0389083341696861	-57.1068164992085	CG	ENSG00000162614	intron	NEXN	nexilin F-actin binding protein [Source:HGNC Symbol;Acc:HGNC:29557]
1	79854835	79854973	139	40	0.000858791296576953	0.0209150565697028	-0.0200562652731259	-206.925375372884	CHH	Target=L2d:3162-3223;Class=LINE/L2	repeat
1	81133352	81133559	208	57	0.00248616178152507	0.0231619909624979	-0.0206758291809729	-308.475483351808	CHH	Target=LTR79:421-512;Class=LTR/ERVL	repeat
1	81210127	81210303	177	45	0.00195138488647357	0.0304378677294873	-0.0284864828430137	-266.018635952883	CHH	ENSG00000285179	intron	AC093154.1	novel transcript
1	81380306	81380392	87	6	0.881314511403279	0.563322309845125	0.317992201558154	42.2290425784062	CG	ENSG00000117114	intron	ADGRL2	adhesion G protein-coupled receptor L2 [Source:HGNC Symbol;Acc:HGNC:18582]
1	82104736	82104937	202	60	0.0013315977550015	0.0218773234947915	-0.02054572573979	-316.674435644179	CHH	Target=L1PA2:5355-6153;Class=LINE/L1	repeat
1	82104736	82104937	202	60	0.0013315977550015	0.0218773234947915	-0.02054572573979	-316.674435644179	CHH	Target=L1PBa:1752-2323;Class=LINE/L1	repeat
1	83374445	83374656	212	64	0.022137984175912	0.000929914201604001	0.021208069974308	363.690298358944	CHH	Target=L1MB8:5513-6173;Class=LINE/L1	repeat
1	84372814	84373052	239	90	0.0325910333434332	0.00165782575052282	0.0309332075929104	699.649002828992	CHH	ENSG00000203943	intron	SAMD13	sterile alpha motif domain containing 13 [Source:HGNC Symbol;Acc:HGNC:24582]
1	84372814	84373052	239	90	0.0325910333434332	0.00165782575052282	0.0309332075929104	699.649002828992	CHH	ENSG00000240520	intron	UOX	urate oxidase (pseudogene) [Source:HGNC Symbol;Acc:HGNC:12575]
1	84535487	84535768	282	59	0.00278485869860286	0.0358377324176555	-0.0330528737190527	-326.260939013185	CHH	Target=L1M5:4179-4983;Class=LINE/L1	repeat
1	84535487	84535768	282	59	0.00278485869860286	0.0358377324176555	-0.0330528737190527	-326.260939013185	CHH	ENSG00000122432	intron	SPATA1	spermatogenesis associated 1 [Source:HGNC Symbol;Acc:HGNC:14682]
1	86280222	86280422	201	48	0.000868894276618619	0.0215291812943309	-0.0206602870177123	-246.107178692527	CHH	Target=L1ME4b:1797-1999;Class=LINE/L1	repeat
1	86489840	86490000	161	60	0.00268697193502709	0.0230557911267472	-0.0203688191917201	-288.843685672233	CHH	Target=LTR16A1:11-456;Class=LTR/ERVL	repeat
1	86489840	86490000	161	60	0.00268697193502709	0.0230557911267472	-0.0203688191917201	-288.843685672233	CHH	ENSG00000016490	intron	CLCA1	chloride channel accessory 1 [Source:HGNC Symbol;Acc:HGNC:2015]
1	87261947	87262176	230	78	0.031025251076916	0.00388428302118645	0.0271409680557296	464.045688640883	CHH	ENSG00000284240	exon	LINC02801	long intergenic non-protein coding RNA 2801 [Source:HGNC Symbol;Acc:HGNC:54325]
1	87261947	87262176	230	78	0.031025251076916	0.00388428302118645	0.0271409680557296	464.045688640883	CHH	Target=L2d2:2911-3453;Class=LINE/L2	repeat
1	87744845	87744996	152	33	0.00126698685410858	0.0222489585299825	-0.0209819716758739	-164.100544019911	CHH	ENSG00000237505	intron	PKN2-AS1	PKN2 antisense RNA 1 [Source:HGNC Symbol;Acc:HGNC:50597]
1	88342816	88342866	51	5	0.950723562752171	0.884476807307007	0.0662467554451639	18.9690257672613	CG	Target=L1PA2:127-6150;Class=LINE/L1	repeat
1	88342816	88342866	51	5	0.950723562752171	0.884476807307007	0.0662467554451639	18.9690257672613	CG	ENSG00000237505	intron	PKN2-AS1	PKN2 antisense RNA 1 [Source:HGNC Symbol;Acc:HGNC:50597]
1	88387249	88387464	216	56	0.0270174119836771	0.0021295055974485	0.0248879063862286	315.383760278619	CHH	Target=L1ME3G:3580-3869;Class=LINE/L1	repeat
1	88387249	88387464	216	56	0.0270174119836771	0.0021295055974485	0.0248879063862286	315.383760278619	CHH	ENSG00000237505	intron	PKN2-AS1	PKN2 antisense RNA 1 [Source:HGNC Symbol;Acc:HGNC:50597]
1	88933298	88933549	252	104	0.0355422018374133	0.00116756130565442	0.0343746405317589	788.264180701437	CHH	Target=L2a:2922-3424;Class=LINE/L2	repeat
1	89456271	89456518	248	61	0.0334429958484813	0.00398970445233739	0.029453291396144	363.533237732716	CHH	Target=LTR16E1:138-498;Class=LTR/ERVL	repeat
1	89479639	89479844	206	63	0.000443723947808186	0.0257071286225823	-0.0252634046747741	-390.321215732524	CHH	Target=L1MB3:5814-6106;Class=LINE/L1	repeat
1	90683504	90683676	173	48	0.00265459552100378	0.0240601370482113	-0.0214055415272075	-256.511128396256	CHH	Target=LTR40b:1-462;Class=LTR/ERVL	repeat
1	91046122	91046233	112	35	0.00220720155632629	0.0239728575518293	-0.021765655995503	-185.599833297241	CHH	Target=MLT2A1:1-444;Class=LTR/ERVL	repeat
1	91364669	91364725	57	5	0.961853026738645	0.881936518438189	0.0799165083004562	20.9042454207523	CG	Target=AluY:3-297;Class=SINE/Alu	repeat
1	91364669	91364725	57	5	0.961853026738645	0.881936518438189	0.0799165083004562	20.9042454207523	CG	ENSG00000162669	intron	HFM1	helicase for meiosis 1 [Source:HGNC Symbol;Acc:HGNC:20193]
1	91636343	91636697	355	122	0.00197984480004709	0.037610823518913	-0.0356309787188659	-912.765028264714	CHH	Target=FRAM:2-159;Class=SINE/Alu	repeat
1	91636343	91636697	355	122	0.00197984480004709	0.037610823518913	-0.0356309787188659	-912.765028264714	CHH	Target=MamTip1:1-255;Class=DNA/hAT-Tip100	repeat
1	92481924	92482087	164	22	0.634146133396597	0.851818364248957	-0.217672230852361	-169.717165194193	CG	1:92480309:92487052	CGI
1	92481924	92482087	164	22	0.634146133396597	0.851818364248957	-0.217672230852361	-169.717165194193	CG	ENSG00000162676	intron	GFI1	growth factor independent 1 transcriptional repressor [Source:HGNC Symbol;Acc:HGNC:4237]
1	92550472	92550617	146	42	0.00212040986528888	0.0230155963671946	-0.0208951865019057	-194.799161841176	CHH	Target=L1PA5:2352-6147;Class=LINE/L1	repeat
1	92550472	92550617	146	42	0.00212040986528888	0.0230155963671946	-0.0208951865019057	-194.799161841176	CHH	Target=AluYm1:50-311;Class=SINE/Alu	repeat
1	92550472	92550617	146	42	0.00212040986528888	0.0230155963671946	-0.0208951865019057	-194.799161841176	CHH	ENSG00000067208	intron	EVI5	ecotropic viral integration site 5 [Source:HGNC Symbol;Acc:HGNC:3501]
1	93165818	93165994	177	69	0.0270705761582315	0.00108227561310171	0.0259883005451298	380.844598894495	CHH	Target=L1MA2:3797-6139;Class=LINE/L1	repeat
1	93165818	93165994	177	69	0.0270705761582315	0.00108227561310171	0.0259883005451298	380.844598894495	CHH	ENSG00000117500	intron	TMED5	transmembrane p24 trafficking protein 5 [Source:HGNC Symbol;Acc:HGNC:24251]
1	93608906	93608961	56	6	0.720349481535749	0.521037370024998	0.199312111510751	29.3807980209307	CG	ENSG00000137936	intron	BCAR3	BCAR3 adaptor protein, NSP family member [Source:HGNC Symbol;Acc:HGNC:973]
1	94269643	94269848	206	62	0.00190288074102076	0.026150722680112	-0.0242478419390912	-356.781181553925	CHH	Target=L1M5:5388-5444;Class=LINE/L1	repeat
1	94269643	94269848	206	62	0.00190288074102076	0.026150722680112	-0.0242478419390912	-356.781181553925	CHH	Target=L2a:3201-3422;Class=LINE/L2	repeat
1	94269643	94269848	206	62	0.00190288074102076	0.026150722680112	-0.0242478419390912	-356.781181553925	CHH	ENSG00000226835	intron	ARHGAP29-AS1	ARHGAP29 antisense RNA 1 [Source:HGNC Symbol;Acc:HGNC:54311]
1	94269643	94269848	206	62	0.00190288074102076	0.026150722680112	-0.0242478419390912	-356.781181553925	CHH	ENSG00000137962	intron	ARHGAP29	Rho GTPase activating protein 29 [Source:HGNC Symbol;Acc:HGNC:30207]
1	94336903	94337096	194	61	0.0224661683431563	0.00189702643231187	0.0205691419108445	336.721287800808	CHH	Target=MER39B:1-653;Class=LTR/ERV1	repeat
1	94826678	94826905	228	86	0.00223187011850054	0.0334096118033738	-0.0311777416848733	-608.472171978655	CHH	ENSG00000143036	intron	SLC44A3	solute carrier family 44 member 3 [Source:HGNC Symbol;Acc:HGNC:28689]
1	94826678	94826905	228	86	0.00223187011850054	0.0334096118033738	-0.0311777416848733	-608.472171978655	CHH	ENSG00000143036	promoter	SLC44A3	solute carrier family 44 member 3 [Source:HGNC Symbol;Acc:HGNC:28689]
1	94826678	94826905	228	86	0.00223187011850054	0.0334096118033738	-0.0311777416848733	-608.472171978655	CHH	Target=L1MB3:6132-6175;Class=LINE/L1	repeat
1	94826678	94826905	228	86	0.00223187011850054	0.0334096118033738	-0.0311777416848733	-608.472171978655	CHH	ENSG00000224081	intron	SLC44A3-AS1	SLC44A3 antisense RNA 1 [Source:HGNC Symbol;Acc:HGNC:49057]
1	96617969	96618197	229	71	0.00207825920901979	0.0276267899910446	-0.0255485307820248	-439.138259347233	CHH	Target=L1PA6:160-2146;Class=LINE/L1	repeat
1	96693763	96693868	106	28	0.00145233957426345	0.022530962078012	-0.0210786225037486	-145.844130607347	CHH	Target=MLT1K:154-431;Class=LTR/ERVL-MaLR	repeat
1	97057879	97058035	157	49	0.0259190529497797	0.00228532774371079	0.0236337252060689	256.685640490496	CHH	Target=MLT1A:8-126;Class=LTR/ERVL-MaLR	repeat
1	97450128	97450342	215	70	0.0263720971040687	0.000548846708174653	0.0258232503958941	427.020999476413	CHH	ENSG00000188641	exon	DPYD	dihydropyrimidine dehydrogenase [Source:HGNC Symbol;Acc:HGNC:3012]
1	97450128	97450342	215	70	0.0263720971040687	0.000548846708174653	0.0258232503958941	427.020999476413	CHH	ENSG00000188641	intron	DPYD	dihydropyrimidine dehydrogenase [Source:HGNC Symbol;Acc:HGNC:3012]
1	97481830	97482021	192	51	0.034973133829812	0.00208858148424693	0.0328845523455651	317.132223659597	CHH	ENSG00000188641	intron	DPYD	dihydropyrimidine dehydrogenase [Source:HGNC Symbol;Acc:HGNC:3012]
1	97658910	97659043	134	47	0.0276887139514473	0.00201412916954768	0.0256745847818996	319.931934059516	CHH	Target=L2c:3073-3164;Class=LINE/L2	repeat
1	97658910	97659043	134	47	0.0276887139514473	0.00201412916954768	0.0256745847818996	319.931934059516	CHH	ENSG00000188641	intron	DPYD	dihydropyrimidine dehydrogenase [Source:HGNC Symbol;Acc:HGNC:3012]
1	97795739	97795930	192	37	0.0287363223919216	0.00245008670130335	0.0262862356906182	183.414958035354	CHH	ENSG00000235777	promoter	DPYD-AS2	DPYD antisense RNA 2 [Source:HGNC Symbol;Acc:HGNC:40196]
1	97795739	97795930	192	37	0.0287363223919216	0.00245008670130335	0.0262862356906182	183.414958035354	CHH	ENSG00000188641	intron	DPYD	dihydropyrimidine dehydrogenase [Source:HGNC Symbol;Acc:HGNC:3012]
1	98675699	98675807	109	26	0.0229936914953599	0.00287625963679756	0.0201174318585624	122.751969350347	CHH	ENSG00000162627	intron	SNX7	sorting nexin 7 [Source:HGNC Symbol;Acc:HGNC:14971]
1	98675699	98675807	109	26	0.0229936914953599	0.00287625963679756	0.0201174318585624	122.751969350347	CHH	ENSG00000162627	utr3	SNX7	sorting nexin 7 [Source:HGNC Symbol;Acc:HGNC:14971]
1	98816816	98816972	157	56	0.026069636933994	0.00119596904895262	0.0248736678850413	326.527261755136	CHH	Target=LTR16E1:213-522;Class=LTR/ERVL	repeat
1	99466541	99466699	159	60	0.02786431140262	0.00182540514459479	0.0260389062580252	345.432415213287	CHH	Target=L2a:1984-3217;Class=LINE/L2	repeat
1	99466619	99466689	71	9	0.0292462417416068	6.20562124510417e-05	0.0291841855291558	38.0698342969267	CHG	Target=L2a:1984-3217;Class=LINE/L2	repeat
1	99513306	99513596	291	96	0.00505800774212024	0.0408194427988283	-0.035761435056708	-662.281424524356	CHH	Target=HERVH-int:3492-3993;Class=LTR/ERV1	repeat
1	99513306	99513596	291	96	0.00505800774212024	0.0408194427988283	-0.035761435056708	-662.281424524356	CHH	ENSG00000224445	intron	LINC01708	long intergenic non-protein coding RNA 1708 [Source:HGNC Symbol;Acc:HGNC:52496]
1	100034464	100034648	185	58	0.00197182966746357	0.0222862572566667	-0.0203144275892032	-289.262026983813	CHH	ENSG00000283761	intron	AC118553.2	novel protein
1	100034464	100034648	185	58	0.00197182966746357	0.0222862572566667	-0.0203144275892032	-289.262026983813	CHH	ENSG00000117620	exon	SLC35A3	solute carrier family 35 member A3 [Source:HGNC Symbol;Acc:HGNC:11023]
1	100034464	100034648	185	58	0.00197182966746357	0.0222862572566667	-0.0203144275892032	-289.262026983813	CHH	ENSG00000117620	utr3	SLC35A3	solute carrier family 35 member A3 [Source:HGNC Symbol;Acc:HGNC:11023]
1	100429099	100429279	181	46	0.0027318410728247	0.0277693567868503	-0.0250375157140255	-237.65158349961	CHH	Target=AluSz:1-312;Class=SINE/Alu	repeat
1	100429099	100429279	181	46	0.0027318410728247	0.0277693567868503	-0.0250375157140255	-237.65158349961	CHH	ENSG00000079335	intron	CDC14A	cell division cycle 14A [Source:HGNC Symbol;Acc:HGNC:1718]
1	100777372	100777570	199	65	0.0226532634177479	0.00196332338996732	0.0206899400277805	344.412075557884	CHH	Target=L1MB4:69-587;Class=LINE/L1	repeat
1	101359610	101359737	128	37	0.0238014917609855	0.00339042991909684	0.0204110618418887	165.468400758411	CHH	Target=HERVL-int:2656-5652;Class=LTR/ERVL	repeat
1	101359610	101359737	128	37	0.0238014917609855	0.00339042991909684	0.0204110618418887	165.468400758411	CHH	ENSG00000231671	intron	LINC01307	long intergenic non-protein coding RNA 1307 [Source:HGNC Symbol;Acc:HGNC:50494]
1	101701134	101701291	158	36	0.00353215246265991	0.0256430591497783	-0.0221109066871184	-170.113084022322	CHH	ENSG00000226715	intron	LINC01709	long intergenic non-protein coding RNA 1709 [Source:HGNC Symbol;Acc:HGNC:52497]
1	102230849	102231052	204	67	0.00402857079266367	0.0297338303796516	-0.0257052595869879	-400.082427496542	CHH	Target=L1HS:5460-5691;Class=LINE/L1	repeat
1	102230849	102231052	204	67	0.00402857079266367	0.0297338303796516	-0.0257052595869879	-400.082427496542	CHH	Target=L1HS:5709-6152;Class=LINE/L1	repeat
1	102230849	102231052	204	67	0.00402857079266367	0.0297338303796516	-0.0257052595869879	-400.082427496542	CHH	ENSG00000233359	intron	AC114485.1	novel transcript
1	102660105	102660160	56	11	0.963519671460472	0.907281530942728	0.0562381405177442	48.42578830765	CG	Target=LTR12C:3-1579;Class=LTR/ERV1	repeat
1	103760293	103760347	55	4	0.0219395094636977	0.000211154126699277	0.0217283553369984	20.542134393864	CHG	Target=LTR25-int:3402-4793;Class=LTR/ERV1	repeat
1	104214493	104214627	135	37	0.0249980211073052	0.00044807662338126	0.024549944483924	176.277531721594	CHH	Target=L1ME1:5829-6091;Class=LINE/L1	repeat
1	104214493	104214627	135	37	0.0249980211073052	0.00044807662338126	0.024549944483924	176.277531721594	CHH	ENSG00000215869	intron	AC092506.1	THAP domain containing, apoptosis associated protein 3 (THAP3) pseudogene
1	104214604	104214657	54	11	0.0355722507440912	0.00460390218728028	0.0309683485568109	45.2879487451658	CHG	Target=L1ME1:5829-6091;Class=LINE/L1	repeat
1	104214604	104214657	54	11	0.0355722507440912	0.00460390218728028	0.0309683485568109	45.2879487451658	CHG	ENSG00000215869	intron	AC092506.1	THAP domain containing, apoptosis associated protein 3 (THAP3) pseudogene
1	104558021	104558249	229	73	0.00142701695555263	0.0226978277412453	-0.0212708107856927	-409.783776021411	CHH	Target=HERVL-int:2-2350;Class=LTR/ERVL	repeat
1	104729579	104729827	249	70	0.001984515112695	0.0406443199410717	-0.0386598048283767	-489.447034783627	CHH	Target=L1MA4A:5600-7162;Class=LINE/L1	repeat
1	104848104	104848238	135	44	0.00134740130664037	0.0226030824668522	-0.0212556811602118	-202.109577981789	CHH	Target=L1HS:125-6155;Class=LINE/L1	repeat
1	104891959	104892147	189	49	0.0268441494834592	0.00261315117626944	0.0242309983071898	261.037306083945	CHH	Target=L1M4b:550-2230;Class=LINE/L1	repeat
1	105786938	105787116	179	59	0.0243802046167434	0.00335014916120076	0.0210300554555426	304.320590229255	CHH	Target=L1PA3:5095-6150;Class=LINE/L1	repeat
1	105920835	105921105	271	71	0.00223897678947721	0.0311485961847152	-0.028909619395238	-418.827657930589	CHH	Target=MER31A:6-442;Class=LTR/ERV1	repeat
1	106264817	106265034	218	91	0.00208673131788538	0.0248463231230088	-0.0227595918051234	-545.874616544283	CHH	Target=L1PB4:1034-1620;Class=LINE/L1	repeat
1	106264817	106265034	218	91	0.00208673131788538	0.0248463231230088	-0.0227595918051234	-545.874616544283	CHH	Target=L1PB4:344-1006;Class=LINE/L1	repeat
1	106561150	106561382	233	64	0.0235037162888132	0.001669375443865	0.0218343408449482	351.983398442664	CHH	Target=L1MA3:5148-7723;Class=LINE/L1	repeat
1	107447971	107448190	220	68	0.00362292721973924	0.0326117711069441	-0.0289888438872049	-416.23827358469	CHH	Target=L2b:3247-3373;Class=LINE/L2	repeat
1	107447971	107448190	220	68	0.00362292721973924	0.0326117711069441	-0.0289888438872049	-416.23827358469	CHH	ENSG00000162631	intron	NTNG1	netrin G1 [Source:HGNC Symbol;Acc:HGNC:23319]
1	107827191	107827470	280	95	0.0388147552271363	0.00247311922293262	0.0363416360042037	739.413975802171	CHH	Target=L3:3008-3123;Class=LINE/CR1	repeat
1	107827191	107827470	280	95	0.0388147552271363	0.00247311922293262	0.0363416360042037	739.413975802171	CHH	ENSG00000134215	intron	VAV3	vav guanine nucleotide exchange factor 3 [Source:HGNC Symbol;Acc:HGNC:12659]
1	108254331	108254391	61	5	0.000306739963790148	0.0536497043490563	-0.0533429643852662	-34.7816580524144	CHH	Target=AluSq:2-303;Class=SINE/Alu	repeat
1	108254331	108254391	61	5	0.000306739963790148	0.0536497043490563	-0.0533429643852662	-34.7816580524144	CHH	Target=L1M3:3020-5135;Class=LINE/L1	repeat
1	108541579	108541817	239	73	0.000828175854093759	0.0399104395968535	-0.0390822637427597	-584.512422525016	CHH	Target=X6a_DNA:156-376;Class=DNA/TcMar-Tigger	repeat
1	108628905	108629212	308	78	0.00236014950637673	0.0256847210784832	-0.0233245715721065	-403.009105422465	CHH	ENSG00000162636	intron	FAM102B	family with sequence similarity 102 member B [Source:HGNC Symbol;Acc:HGNC:27637]
1	108961301	108961489	189	9	0.903386384272493	0.706143795699925	0.197242588572568	49.2863604438058	CG	1:108961058:108963058	CGI_shore
1	108961301	108961489	189	9	0.903386384272493	0.706143795699925	0.197242588572568	49.2863604438058	CG	Target=MER5A1:1-130;Class=DNA/hAT-Charlie	repeat
1	108961301	108961489	189	9	0.903386384272493	0.706143795699925	0.197242588572568	49.2863604438058	CG	ENSG00000121940	intron	CLCC1	chloride channel CLIC like 1 [Source:HGNC Symbol;Acc:HGNC:29675]
1	108961301	108961489	189	9	0.903386384272493	0.706143795699925	0.197242588572568	49.2863604438058	CG	ENSG00000274068	intron
1	109310820	109310874	55	8	0.942055370660477	0.813749461625543	0.128305909034934	38.0667325345695	CG	ENSG00000134243	utr3	SORT1	sortilin 1 [Source:HGNC Symbol;Acc:HGNC:11186]
1	109310820	109310874	55	8	0.942055370660477	0.813749461625543	0.128305909034934	38.0667325345695	CG	ENSG00000134243	exon	SORT1	sortilin 1 [Source:HGNC Symbol;Acc:HGNC:11186]
1	111471784	111471976	193	58	0.0284576127318815	0.00342331332976812	0.0250342994021133	342.784119092929	CHH	ENSG00000143110	promoter	C1orf162	chromosome 1 open reading frame 162 [Source:HGNC Symbol;Acc:HGNC:28344]
1	111785297	111785537	241	73	0.0308294219724663	0.0013582689578614	0.0294711530146049	514.018381081653	CHH	ENSG00000171385	intron	KCND3	potassium voltage-gated channel subfamily D member 3 [Source:HGNC Symbol;Acc:HGNC:6239]
1	112118851	112118997	147	38	0.021262575165286	0.000845493482123056	0.0204170816831629	205.072638824683	CHH	Target=L1M6:2359-2657;Class=LINE/L1	repeat
1	112621376	112621548	173	22	0.651268831766611	0.486767244639899	0.164501587126712	121.031941317697	CG	ENSG00000007341	promoter	ST7L	suppression of tumorigenicity 7 like [Source:HGNC Symbol;Acc:HGNC:18441]
1	112621376	112621548	173	22	0.651268831766611	0.486767244639899	0.164501587126712	121.031941317697	CG	1:112619949:112621950	CGI_shore
1	112621376	112621548	173	22	0.651268831766611	0.486767244639899	0.164501587126712	121.031941317697	CG	Target=AluSx1:1-297;Class=SINE/Alu	repeat
1	112621376	112621548	173	22	0.651268831766611	0.486767244639899	0.164501587126712	121.031941317697	CG	ENSG00000116489	intron	CAPZA1	capping actin protein of muscle Z-line subunit alpha 1 [Source:HGNC Symbol;Acc:HGNC:1488]
1	112862754	112862957	204	70	0.0019243578904811	0.0261842349042658	-0.0242598770137847	-418.873402411071	CHH	Target=MER21A:1-567;Class=LTR/ERVL	repeat
1	112862754	112862957	204	70	0.0019243578904811	0.0261842349042658	-0.0242598770137847	-418.873402411071	CHH	ENSG00000224167	intron	LINC01357	long intergenic non-protein coding RNA 1357 [Source:HGNC Symbol;Acc:HGNC:50588]
1	112946918	112947135	218	71	0.0254475143295817	0.00188543690736542	0.0235620774222162	412.927242966037	CHH	Target=hAT-1_Mam:2518-2989;Class=DNA/hAT-Tag1	repeat
1	112946918	112947135	218	71	0.0254475143295817	0.00188543690736542	0.0235620774222162	412.927242966037	CHH	ENSG00000155380	intron	SLC16A1	solute carrier family 16 member 1 [Source:HGNC Symbol;Acc:HGNC:10922]
1	113133212	113133381	170	50	0.00188621721812003	0.0221095414048838	-0.0202233241867638	-256.653769245789	CHH	Target=MIRc:17-67;Class=SINE/MIR	repeat
1	113248789	113248940	152	42	0.0273909995948195	0.0019404464056879	0.0254505531891316	247.407688538186	CHH	Target=MER112:107-260;Class=DNA/hAT-Charlie	repeat
1	113807737	113807925	189	46	0.0455920467987283	0.00574319206200617	0.0398488547367222	281.001171674831	CHH	Target=AluSq2:1-294;Class=SINE/Alu	repeat
1	113807737	113807925	189	46	0.0455920467987283	0.00574319206200617	0.0398488547367222	281.001171674831	CHH	Target=L1MD2:5302-5641;Class=LINE/L1	repeat
1	113807737	113807925	189	46	0.0455920467987283	0.00574319206200617	0.0398488547367222	281.001171674831	CHH	ENSG00000081019	intron	RSBN1	round spermatid basic protein 1 [Source:HGNC Symbol;Acc:HGNC:25642]
1	114500557	114500758	202	53	0.00111305107704305	0.0257664602806228	-0.0246534092035797	-287.100866734444	CHH	ENSG00000197323	intron	TRIM33	tripartite motif containing 33 [Source:HGNC Symbol;Acc:HGNC:16290]
1	114811803	114812102	300	103	0.00258487422149668	0.0243586266258338	-0.0217737524043372	-545.083757652979	CHH	Target=AluJr:2-288;Class=SINE/Alu	repeat
1	115865634	115865952	319	106	0.00221661219988818	0.0383361915149159	-0.0361195793150277	-727.05221563061	CHH	Target=L2a:2695-3426;Class=LINE/L2	repeat
1	116559036	116559184	149	51	0.0280981962665502	0.00282938929511537	0.0252688069714348	338.386266808184	CHH	Target=L2a:3071-3426;Class=LINE/L2	repeat
1	116559036	116559184	149	51	0.0280981962665502	0.00282938929511537	0.0252688069714348	338.386266808184	CHH	ENSG00000116815	intron	CD58	CD58 molecule [Source:HGNC Symbol;Acc:HGNC:1688]
1	116668050	116668308	259	92	0.00167706019423746	0.0263550011096179	-0.0246779409153805	-546.784291079751	CHH	ENSG00000143061	promoter	IGSF3	immunoglobulin superfamily member 3 [Source:HGNC Symbol;Acc:HGNC:5950]
1	116668050	116668308	259	92	0.00167706019423746	0.0263550011096179	-0.0246779409153805	-546.784291079751	CHH	1:116667999:116670000	CGI_shore
1	116668050	116668308	259	92	0.00167706019423746	0.0263550011096179	-0.0246779409153805	-546.784291079751	CHH	Target=MIR:21-262;Class=SINE/MIR	repeat
1	116802630	116802766	137	15	0.812201235306599	0.662500291098416	0.149700944208183	73.7324879942602	CG	Target=AluSq:1-310;Class=SINE/Alu	repeat
1	116956704	116956898	195	78	0.00256030276136836	0.0279529929196535	-0.0253926901582851	-516.357493485943	CHH	ENSG00000134247	intron	PTGFRN	prostaglandin F2 receptor inhibitor [Source:HGNC Symbol;Acc:HGNC:9601]
1	116956704	116956898	195	78	0.00256030276136836	0.0279529929196535	-0.0253926901582851	-516.357493485943	CHH	Target=L2c:3312-3386;Class=LINE/L2	repeat
1	116965660	116965819	160	44	0.0235525037099711	0.00216979790230344	0.0213827058076677	224.668080848413	CHH	Target=L2a:3115-3424;Class=LINE/L2	repeat
1	116965660	116965819	160	44	0.0235525037099711	0.00216979790230344	0.0213827058076677	224.668080848413	CHH	ENSG00000134247	intron	PTGFRN	prostaglandin F2 receptor inhibitor [Source:HGNC Symbol;Acc:HGNC:9601]
1	116965660	116965819	160	44	0.0235525037099711	0.00216979790230344	0.0213827058076677	224.668080848413	CHH	ENSG00000134247	promoter	PTGFRN	prostaglandin F2 receptor inhibitor [Source:HGNC Symbol;Acc:HGNC:9601]
1	117556424	117556519	96	26	0.00216860520449348	0.0221896333299358	-0.0200210281254424	-131.089173181798	CHH	Target=HAL1:2019-2311;Class=LINE/L1	repeat
1	119470896	119471091	196	66	0.0253989078960312	0.00149484416865143	0.0239040637273798	414.111750174944	CHH	ENSG00000187481	intron	HSD3BP1	hydroxy-delta-5-steroid dehydrogenase, 3 beta, pseudogene 1 [Source:HGNC Symbol;Acc:HGNC:5219]
1	120229944	120230021	78	26	0.0319779862649719	0.00283295062182688	0.029145035643145	135.601982967975	CHH	ENSG00000277313	promoter	AC244669.3	-
1	120229944	120230021	78	26	0.0319779862649719	0.00283295062182688	0.029145035643145	135.601982967975	CHH	ENSG00000274642	intron	AC244669.2	phosphodiesterase 4D interacting protein (PDE4DIP) pseudogene
1	120416327	120416421	95	11	0.357890656043602	0.581034015865396	-0.223143359821794	-59.3646655270885	CG	1:120415572:120417573	CGI_shore
1	120416327	120416421	95	11	0.357890656043602	0.581034015865396	-0.223143359821794	-59.3646655270885	CG	Target=AluJb:3-308;Class=SINE/Alu	repeat
1	120443020	120443071	52	5	0.419964161838402	0.724099010113095	-0.304134848274693	-21.9572861593337	CG	ENSG00000270231	exon	NBPF8	NBPF member 8 [Source:HGNC Symbol;Acc:HGNC:31990]
1	120443020	120443071	52	5	0.419964161838402	0.724099010113095	-0.304134848274693	-21.9572861593337	CG	ENSG00000270231	intron	NBPF8	NBPF member 8 [Source:HGNC Symbol;Acc:HGNC:31990]
1	120661061	120661182	122	36	0.039193541604674	0.00275539347022375	0.0364381481344502	174.135374589104	CHH	Target=L2a:3305-3402;Class=LINE/L2	repeat
1	120661061	120661182	122	36	0.039193541604674	0.00275539347022375	0.0364381481344502	174.135374589104	CHH	ENSG00000275131	intron	AC241952.2	phosphodiesterase 4D interacting protein (PDE4DIP) pseudogene
1	120708887	120708948	62	9	0.0477532807719735	0.00687566873446533	0.0408776120375081	28.2269071828576	CHG	Target=MER106B:895-961;Class=DNA/hAT-Charlie	repeat
1	120708887	120708948	62	9	0.0477532807719735	0.00687566873446533	0.0408776120375081	28.2269071828576	CHG	Target=MLT2B1:1-520;Class=LTR/ERVL	repeat
1	120815233	120815703	471	172	0.00307712524862461	0.0970629919858916	-0.093985866737267	-1537.05542054156	CHH	ENSG00000273136	intron	NBPF26	NBPF member 26 [Source:HGNC Symbol;Acc:HGNC:49571]
1	120815601	120815690	90	13	0.00415264671596305	0.0405538301519205	-0.0364011834359574	-53.1165888771909	CHG	ENSG00000273136	intron	NBPF26	NBPF member 26 [Source:HGNC Symbol;Acc:HGNC:49571]
1	121757325	121757409	85	5	0.821157240318417	0.724243750941581	0.0969134893768365	18.9979476695623	CG	Target=ALR/Alpha:1-21043;Class=Satellite/centr	repeat
1	121911728	121911835	108	16	0.564508478517649	0.927551289400596	-0.363042810882947	-94.4315061055552	CG	Target=ALR/Alpha:1-2861;Class=Satellite/centr	repeat
1	122092153	122092253	101	7	0.973564016763196	0.794682289498224	0.178881727264972	28.8743134031586	CG	Target=ALR/Alpha:1-45792;Class=Satellite/centr	repeat
1	122101242	122101328	87	7	0.034639939810728	0.000578278727766444	0.0340616610829615	22.1374243294244	CHG	Target=ALR/Alpha:1-45792;Class=Satellite/centr	repeat
1	122165226	122165276	51	10	0.000449892701973664	0.0684021394943916	-0.067952246792418	-48.4850808236004	CHH	Target=ALR/Alpha:1-48618;Class=Satellite/centr	repeat
1	122233081	122233168	88	9	0.118951982353674	0.000638360627965965	0.118313621725708	31.6841165174774	CHG	Target=ALR/Alpha:1-7342;Class=Satellite/centr	repeat
1	122298895	122298957	63	7	0.898457073037794	0.828139180227637	0.0703178928101563	25.1839462212074	CG	Target=ALR/Alpha:1-269012;Class=Satellite/centr	repeat
1	122424548	122424611	64	7	0.00024217159562106	0.0213917105780114	-0.0211495389823904	-30.5539972461672	CHG	Target=ALR/Alpha:1-269012;Class=Satellite/centr	repeat
1	122478056	122478145	90	7	0.866002213065095	0.630885472978371	0.235116740086724	26.6831849690855	CG	Target=ALR/Alpha:1-269012;Class=Satellite/centr	repeat
1	122566443	122566519	77	5	0.932881947911269	0.887112776925052	0.045769170986217	18.5229924849373	CG	Target=ALR/Alpha:1-2291311;Class=Satellite/centr	repeat
1	123160201	123160251	51	5	0.877920426428561	0.785527510340536	0.0923929160880248	17.1811622639983	CG	Target=ALR/Alpha:1-2291311;Class=Satellite/centr	repeat
1	123363233	123363608	376	100	0.0314625527777563	0.00159420000387035	0.029868352773886	457.389281414621	CHH	Target=ALR/Alpha:1-2291311;Class=Satellite/centr	repeat
1	123428422	123428733	312	89	0.00182477418869045	0.0431052876604648	-0.0412805134717743	-474.907854981432	CHH	Target=ALR/Alpha:1-2291311;Class=Satellite/centr	repeat
1	123466221	123466309	89	7	0.917294172927465	0.805295455824602	0.111998717102863	25.8447100800642	CG	Target=ALR/Alpha:1-2291311;Class=Satellite/centr	repeat
1	123495421	123495506	86	7	0.580055575955227	0.907221313600376	-0.327165737645148	-32.8750202456563	CG	Target=ALR/Alpha:1-2291311;Class=Satellite/centr	repeat
1	123534974	123535048	75	7	0.0365151290353793	0.000931129213804653	0.0355839998215746	25.6631322190616	CHG	Target=ALR/Alpha:1-2291311;Class=Satellite/centr	repeat
1	123680405	123680487	83	7	0.904927483634011	0.780291919680638	0.124635563953373	28.8437949129951	CG	Target=ALR/Alpha:1-2291311;Class=Satellite/centr	repeat
1	123722040	123722150	111	35	0.00730556682573555	0.0364422868194758	-0.0291367199937402	-144.241023446502	CHH	Target=ALR/Alpha:1-2291311;Class=Satellite/centr	repeat
1	123842411	123842472	62	5	0.662340832062945	0.846964633826142	-0.184623801763196	-19.33857639875	CG	Target=ALR/Alpha:1-2291311;Class=Satellite/centr	repeat
1	123888696	123888967	272	66	0.0493510120880667	0.00397043201093694	0.0453805800771298	339.837097915107	CHH	Target=ALR/Alpha:1-2291311;Class=Satellite/centr	repeat
1	124010202	124010329	128	37	0.0246179165530967	0.000175969090133859	0.0244419474629629	173.873317176126	CHH	Target=ALR/Alpha:1-2291311;Class=Satellite/centr	repeat
1	124081812	124081912	101	7	0.923575611717844	0.71468986494863	0.208885746769214	36.4024349199592	CG	Target=ALR/Alpha:1-2291311;Class=Satellite/centr	repeat
1	124246824	124246924	101	26	0.00857572552284381	0.0536334407831362	-0.0450577152602924	-153.739284302777	CHH	Target=ALR/Alpha:1-2291311;Class=Satellite/centr	repeat
1	124276594	124276887	294	79	0.0376712463484262	0.000649438390217296	0.0370218079582089	458.035522215067	CHH	Target=ALR/Alpha:1-2291311;Class=Satellite/centr	repeat
1	124389408	124389783	376	11	0.861786801591954	0.656418015307074	0.20536878628488	59.6217709933275	CG	Target=ALR/Alpha:1-2291311;Class=Satellite/centr	repeat
1	124413578	124413661	84	5	0.760120807360462	0.502610043691409	0.257510763669053	25.4545494987277	CG	Target=ALR/Alpha:1-2291311;Class=Satellite/centr	repeat
1	124458933	124459018	86	7	0.956420355449767	0.758643045015824	0.197777310433943	26.5223591263734	CG	Target=ALR/Alpha:1-2291311;Class=Satellite/centr	repeat
1	124461374	124461500	127	35	0.0396315518619307	0.00364236468252693	0.0359891871794038	194.162984333995	CHH	Target=ALR/Alpha:1-2291311;Class=Satellite/centr	repeat
1	124479667	124479752	86	7	0.968433612722692	0.694037017265063	0.274396595457629	31.5407787698967	CG	Target=ALR/Alpha:1-2291311;Class=Satellite/centr	repeat
1	124493974	124494024	51	5	0.891756258914374	0.78113966339127	0.110616595523104	25.6015098290874	CG	Target=ALR/Alpha:1-2291311;Class=Satellite/centr	repeat
1	124676455	124676540	86	11	0.785323859025194	0.883148219298746	-0.0978243602735519	-50.835063931553	CG	Target=ALR/Alpha:1-2291311;Class=Satellite/centr	repeat
1	124906913	124907044	132	11	0.899466698216928	0.777451588363098	0.122015109853829	53.9550208039931	CG	Target=ALR/Alpha:1-84169;Class=Satellite/centr	repeat
1	125087194	125087248	55	15	0.508616214829422	0.688214331080994	-0.179598116251572	-71.6446875231729	CG	1:125085509:125088028	CGI
1	125087310	125087363	54	15	0.555093698374779	0.687710785497801	-0.132617087123022	-65.1187381389114	CG	1:125085509:125088028	CGI
1	143789935	143790008	74	5	0.627353951786042	0.427477273927881	0.19987667785816	25.3118780953053	CG	ENSG00000263590	promoter	LINC02591	long intergenic non-protein coding RNA 2591 [Source:HGNC Symbol;Acc:HGNC:53901]
1	143814969	143815049	81	7	0.926431840526977	0.819144560081446	0.107287280445531	29.123564611093	CG	ENSG00000233430	intron	AC239798.1	phosphodiesterase 4D interacting protein (PDE4DIP) pseudogene
1	143814969	143815049	81	7	0.926431840526977	0.819144560081446	0.107287280445531	29.123564611093	CG	Target=MLT1C2:5-459;Class=LTR/ERVL-MaLR	repeat
1	143873411	143873600	190	49	0.000134011653555436	0.0253498770823519	-0.0252158654287965	-258.403706402464	CHH	ENSG00000265531	promoter	FCGR1CP	Fc fragment of IgG receptor Ic, pseudogene [Source:HGNC Symbol;Acc:HGNC:3615]
1	143918018	143918094	77	5	0.956739231806317	0.874606983940892	0.0821322478654252	22.2758512615535	CG	Target=AluSp:2-298;Class=SINE/Alu	repeat
1	143918018	143918094	77	5	0.956739231806317	0.874606983940892	0.0821322478654252	22.2758512615535	CG	ENSG00000230186	intron	AC246680.1	novel transcript
1	144022672	144022811	140	21	0.760465913324475	0.892320714551797	-0.131854801227322	-100.990147515825	CG	Target=AluY:75-311;Class=SINE/Alu	repeat
1	144022672	144022811	140	21	0.760465913324475	0.892320714551797	-0.131854801227322	-100.990147515825	CG	ENSG00000270872	intron	SRGAP2D	SLIT-ROBO Rho GTPase activating protein 2D (pseudogene) [Source:HGNC Symbol;Acc:HGNC:43932]
1	144813841	144813926	86	19	0.00208045352035816	0.0766636141477757	-0.0745831606274175	-105.383494841146	CHG	1:144813602:144815603	CGI_shore
1	144813841	144813926	86	19	0.00208045352035816	0.0766636141477757	-0.0745831606274175	-105.383494841146	CHG	Target=TAR1:800-1756;Class=Satellite/telo	repeat
1	144813841	144813926	86	19	0.00208045352035816	0.0766636141477757	-0.0745831606274175	-105.383494841146	CHG	ENSG00000224363	intron	FP700111.1	novel transcript
1	144882489	144882575	87	18	0.0878043220568319	0.438103210384045	-0.350298888327213	-121.459892964469	CG	1:144882406:144884092	CGI
1	144882489	144882575	87	18	0.0878043220568319	0.438103210384045	-0.350298888327213	-121.459892964469	CG	ENSG00000224363	intron	FP700111.1	novel transcript
1	144883057	144883112	56	13	0.230796014152717	0.114113409762253	0.116682604390463	44.7240996175966	CG	1:144882406:144884092	CGI
1	144883057	144883112	56	13	0.230796014152717	0.114113409762253	0.116682604390463	44.7240996175966	CG	ENSG00000224363	intron	FP700111.1	novel transcript
1	144887423	144887481	59	7	0.0257268929905005	0.000190557553574918	0.0255363354369256	25.7933980508441	CHG	ENSG00000196369	utr3	SRGAP2B	SLIT-ROBO Rho GTPase activating protein 2B [Source:HGNC Symbol;Acc:HGNC:35237]
1	144887423	144887481	59	7	0.0257268929905005	0.000190557553574918	0.0255363354369256	25.7933980508441	CHG	ENSG00000196369	exon	SRGAP2B	SLIT-ROBO Rho GTPase activating protein 2B [Source:HGNC Symbol;Acc:HGNC:35237]
1	144887423	144887481	59	7	0.0257268929905005	0.000190557553574918	0.0255363354369256	25.7933980508441	CHG	ENSG00000224363	intron	FP700111.1	novel transcript
1	145283169	145283221	53	6	0.000303755306340307	0.0361846339298758	-0.0358808786235355	-33.2126546775144	CHG	1:145281391:145283392	CGI_shore
1	145283169	145283221	53	6	0.000303755306340307	0.0361846339298758	-0.0358808786235355	-33.2126546775144	CHG	1:145282239:145284239	CGI_shore
1	145283169	145283221	53	6	0.000303755306340307	0.0361846339298758	-0.0358808786235355	-33.2126546775144	CHG	Target=L2:2485-2627;Class=LINE/L2	repeat
1	145832229	145832381	153	53	0.00214386409358482	0.0227044309016871	-0.0205605668081022	-266.074642513768	CHH	ENSG00000186141	intron	POLR3C	RNA polymerase III subunit C [Source:HGNC Symbol;Acc:HGNC:30076]
1	145832229	145832381	153	53	0.00214386409358482	0.0227044309016871	-0.0205605668081022	-266.074642513768	CHH	Target=L2c:1410-2130;Class=LINE/L2	repeat
1	146650317	146650377	61	7	0.973511981661725	0.874009066309108	0.0995029153526175	34.8852852806799	CG	ENSG00000276975	exon	HYDIN2	HYDIN axonemal central pair apparatus protein 2 (pseudogene) [Source:HGNC Symbol;Acc:HGNC:33129]
1	146764854	146764905	52	5	0.872039687928887	0.78386653849769	0.0881731494311975	18.2080493267507	CG	ENSG00000276975	intron	HYDIN2	HYDIN axonemal central pair apparatus protein 2 (pseudogene) [Source:HGNC Symbol;Acc:HGNC:33129]
1	147356761	147356980	220	77	0.00475291809845308	0.0293204703327718	-0.0245675522343187	-437.683260782693	CHH	Target=L2c:2915-3178;Class=LINE/L2	repeat
1	147356761	147356980	220	77	0.00475291809845308	0.0293204703327718	-0.0245675522343187	-437.683260782693	CHH	Target=L1ME3B:6054-6216;Class=LINE/L1	repeat
1	147356761	147356980	220	77	0.00475291809845308	0.0293204703327718	-0.0245675522343187	-437.683260782693	CHH	ENSG00000278811	intron	LINC00624	long intergenic non-protein coding RNA 624 [Source:HGNC Symbol;Acc:HGNC:44254]
1	147950014	147950067	54	11	0.000469363128739256	0.0375700211328852	-0.037100658004146	-50.1460501549365	CHG	Target=SVA_D:1-1386;Class=Retroposon/SVA	repeat
1	147950014	147950067	54	11	0.000469363128739256	0.0375700211328852	-0.037100658004146	-50.1460501549365	CHG	ENSG00000188092	intron	GPR89B	G protein-coupled receptor 89B [Source:HGNC Symbol;Acc:HGNC:13840]
1	148079304	148079381	78	11	0.514199246861471	0.15144304003586	0.362756206825611	78.8078584094581	CG	ENSG00000229828	promoter	PDE4DIPP1	phosphodiesterase 4D interacting protein pseudogene 1 [Source:HGNC Symbol;Acc:HGNC:50867]
1	148079304	148079381	78	11	0.514199246861471	0.15144304003586	0.362756206825611	78.8078584094581	CG	Target=LTR12C:3-534;Class=LTR/ERV1	repeat
1	148146249	148146473	225	46	0.946188364110921	0.809379307119888	0.136809056991033	296.339087752066	CG	ENSG00000198658	promoter	ABHD17AP1	abhydrolase domain containing 17A pseudogene 1 [Source:HGNC Symbol;Acc:HGNC:28394]
1	148146249	148146473	225	46	0.946188364110921	0.809379307119888	0.136809056991033	296.339087752066	CG	1:148146076:148146930	CGI
1	148146249	148146473	225	46	0.946188364110921	0.809379307119888	0.136809056991033	296.339087752066	CG	ENSG00000198658	TSS	ABHD17AP1	abhydrolase domain containing 17A pseudogene 1 [Source:HGNC Symbol;Acc:HGNC:28394]
1	148146249	148146473	225	46	0.946188364110921	0.809379307119888	0.136809056991033	296.339087752066	CG	ENSG00000198658	exon	ABHD17AP1	abhydrolase domain containing 17A pseudogene 1 [Source:HGNC Symbol;Acc:HGNC:28394]
1	148146249	148146473	225	46	0.946188364110921	0.809379307119888	0.136809056991033	296.339087752066	CG	ENSG00000263956	intron	NBPF11	NBPF member 11 [Source:HGNC Symbol;Acc:HGNC:31993]
1	148245887	148245967	81	13	0.594564829886307	0.39248625042995	0.202078579456358	68.6222627508503	CG	ENSG00000227700	promoter	AC239809.2	novel pseudogene
1	148245887	148245967	81	13	0.594564829886307	0.39248625042995	0.202078579456358	68.6222627508503	CG	1:148245885:148246803	CGI
1	148245887	148245967	81	13	0.594564829886307	0.39248625042995	0.202078579456358	68.6222627508503	CG	ENSG00000227733	intron	AC239809.3	novel transcript
1	149157281	149157347	67	7	0.514602142117869	0.647761499943835	-0.133159357825966	-34.2487793888937	CG	Target=MamRTE1:611-713;Class=LINE/RTE-BovB	repeat
1	149157281	149157347	67	7	0.514602142117869	0.647761499943835	-0.133159357825966	-34.2487793888937	CG	Target=L2c:3003-3160;Class=LINE/L2	repeat
1	149604079	149604162	84	9	0.826189795091006	0.933391422617705	-0.107201627526698	-41.212576232823	CG	Target=AluSx3:1-299;Class=SINE/Alu	repeat
1	149741113	149741187	75	5	0.855985246011636	0.537087186053196	0.318898059958439	30.0509078236273	CG	ENSG00000234232	intron	AC243772.3	phosphodiesterase 4D interacting protein (PDE4DIP) pseudogene
1	149741113	149741187	75	5	0.855985246011636	0.537087186053196	0.318898059958439	30.0509078236273	CG	Target=MER89:1-550;Class=LTR/ERV1	repeat
1	149850549	149850615	67	11	0.0567420821924937	0.137022512994171	-0.0802804308016771	-55.6779687679317	CG	ENSG00000261716	promoter	H2BC20P	H2B clustered histone 20, pseudogene [Source:HGNC Symbol;Acc:HGNC:20516]
1	149850549	149850615	67	11	0.0567420821924937	0.137022512994171	-0.0802804308016771	-55.6779687679317	CG	ENSG00000272196	promoter	H2AC19	H2A clustered histone 19 [Source:HGNC Symbol;Acc:HGNC:29668]
1	149850549	149850615	67	11	0.0567420821924937	0.137022512994171	-0.0802804308016771	-55.6779687679317	CG	ENSG00000203819	exon
1	149850549	149850615	67	11	0.0567420821924937	0.137022512994171	-0.0802804308016771	-55.6779687679317	CG	1:149850334:149853629	CGI
1	149867772	149867851	80	24	0.00033921064294467	0.0408900688963109	-0.0405508582533662	-124.37137391842	CHH	Target=MLT1D:1-441;Class=LTR/ERVL-MaLR	repeat
1	150384503	150384614	112	41	0.0456655220552733	0.000255203182418587	0.0454103188728547	240.220520004041	CHH	Target=AluSq:1-270;Class=SINE/Alu	repeat
1	150384503	150384614	112	41	0.0456655220552733	0.000255203182418587	0.0454103188728547	240.220520004041	CHH	ENSG00000163125	intron	RPRD2	regulation of nuclear pre-mRNA domain containing 2 [Source:HGNC Symbol;Acc:HGNC:29039]
1	150384514	150384620	107	22	0.0775600222295495	0.00103847994497188	0.0765215422845776	105.799609287569	CHG	Target=AluSq:1-270;Class=SINE/Alu	repeat
1	150384514	150384620	107	22	0.0775600222295495	0.00103847994497188	0.0765215422845776	105.799609287569	CHG	ENSG00000163125	intron	RPRD2	regulation of nuclear pre-mRNA domain containing 2 [Source:HGNC Symbol;Acc:HGNC:29039]
1	150596785	150596920	136	12	0.904967408928071	0.750916928961266	0.154050479966806	64.1446169145008	CG	Target=AluSp:1-295;Class=SINE/Alu	repeat
1	150630679	150630751	73	13	0.906061741025276	0.804808939310424	0.101252801714852	57.2168681890316	CG	ENSG00000143420	promoter	ENSA	endosulfine alpha [Source:HGNC Symbol;Acc:HGNC:3360]
1	150630679	150630751	73	13	0.906061741025276	0.804808939310424	0.101252801714852	57.2168681890316	CG	1:150629725:150631726	CGI_shore
1	150630679	150630751	73	13	0.906061741025276	0.804808939310424	0.101252801714852	57.2168681890316	CG	Target=AluSz:1-132;Class=SINE/Alu	repeat
1	150673595	150673750	156	54	0.00291451375654833	0.0247843909268193	-0.021869877170271	-267.640902302439	CHH	Target=AluSx3:1-307;Class=SINE/Alu	repeat
1	150673595	150673750	156	54	0.00291451375654833	0.0247843909268193	-0.021869877170271	-267.640902302439	CHH	ENSG00000143457	intron	GOLPH3L	golgi phosphoprotein 3 like [Source:HGNC Symbol;Acc:HGNC:24882]
1	150673647	150673748	102	20	0.00133072609745103	0.0297250209079491	-0.0283942948104981	-91.9180859915598	CHG	Target=AluSx3:1-307;Class=SINE/Alu	repeat
1	150673647	150673748	102	20	0.00133072609745103	0.0297250209079491	-0.0283942948104981	-91.9180859915598	CHG	ENSG00000143457	intron	GOLPH3L	golgi phosphoprotein 3 like [Source:HGNC Symbol;Acc:HGNC:24882]
1	150771388	150771484	97	12	0.808387623259783	0.665073402723214	0.143314220536569	57.97671798997	CG	Target=AluSp:2-300;Class=SINE/Alu	repeat
1	150781464	150781605	142	25	0.942455144870493	0.848283030397589	0.094172114472904	120.900100493744	CG	Target=SVA_F:1-872;Class=Retroposon/SVA	repeat
1	150781464	150781605	142	25	0.942455144870493	0.848283030397589	0.094172114472904	120.900100493744	CG	Target=SVA_F:421-1375;Class=Retroposon/SVA	repeat
1	151060448	151060532	85	12	0.108363172393374	0.270380699263741	-0.162017526870367	-61.3191130849195	CG	ENSG00000213190	exon	MLLT11	MLLT11 transcription factor 7 cofactor [Source:HGNC Symbol;Acc:HGNC:16997]
1	151060448	151060532	85	12	0.108363172393374	0.270380699263741	-0.162017526870367	-61.3191130849195	CG	ENSG00000213190	utr5	MLLT11	MLLT11 transcription factor 7 cofactor [Source:HGNC Symbol;Acc:HGNC:16997]
1	151060448	151060532	85	12	0.108363172393374	0.270380699263741	-0.162017526870367	-61.3191130849195	CG	ENSG00000197622	promoter	CDC42SE1	CDC42 small effector 1 [Source:HGNC Symbol;Acc:HGNC:17719]
1	151060448	151060532	85	12	0.108363172393374	0.270380699263741	-0.162017526870367	-61.3191130849195	CG	ENSG00000197622	intron	CDC42SE1	CDC42 small effector 1 [Source:HGNC Symbol;Acc:HGNC:17719]
1	151060448	151060532	85	12	0.108363172393374	0.270380699263741	-0.162017526870367	-61.3191130849195	CG	1:151059876:151061877	CGI_shore
1	151458720	151458996	277	123	0.0506939875489701	0.097429621512866	-0.0467356339638958	-512.705420562112	CG	1:151458520:151459556	CGI
1	151458720	151458996	277	123	0.0506939875489701	0.097429621512866	-0.0467356339638958	-512.705420562112	CG	ENSG00000143442	intron	POGZ	pogo transposable element derived with ZNF domain [Source:HGNC Symbol;Acc:HGNC:18801]
1	152144794	152144844	51	9	0.93455432908026	0.832779034059786	0.101775295020474	45.1008578371735	CG	Target=SVA_B:1-1383;Class=Retroposon/SVA	repeat
1	152144794	152144844	51	9	0.93455432908026	0.832779034059786	0.101775295020474	45.1008578371735	CG	ENSG00000233792	intron	PUDPP2	pseudouridine 5'-phosphatase pseudogene 2 [Source:HGNC Symbol;Acc:HGNC:20195]
1	152787440	152787632	193	68	0.00294728287267576	0.0297695546696096	-0.0268222717969338	-400.216125012668	CHH	ENSG00000186226	exon	LCE1E	late cornified envelope 1E [Source:HGNC Symbol;Acc:HGNC:29466]
1	152787445	152787628	184	60	0.00714794736731742	0.0356675145771995	-0.0285195672098821	-318.292146377428	CHG	ENSG00000186226	exon	LCE1E	late cornified envelope 1E [Source:HGNC Symbol;Acc:HGNC:29466]
1	153261210	153261321	112	27	0.0453511259998419	0.0801094143949175	-0.0347582883950755	-109.043849587618	CG	ENSG00000203782	exon	LORICRIN	loricrin cornified envelope precursor protein [Source:HGNC Symbol;Acc:HGNC:6663]
1	153261210	153261321	112	27	0.0453511259998419	0.0801094143949175	-0.0347582883950755	-109.043849587618	CG	1:153260996:153261837	CGI
1	153792536	153792749	214	84	0.0331179229365374	0.00365170985574475	0.0294662130807927	600.988678003277	CHH	ENSG00000231827	promoter	AL513523.4	immunoglobulin superfamily, DCC subclass, member 3 (IGDCC3) pseudogene
1	153792536	153792749	214	84	0.0331179229365374	0.00365170985574475	0.0294662130807927	600.988678003277	CHH	Target=AluSx1:2-311;Class=SINE/Alu	repeat
1	153792536	153792749	214	84	0.0331179229365374	0.00365170985574475	0.0294662130807927	600.988678003277	CHH	ENSG00000143614	intron	GATAD2B	GATA zinc finger domain containing 2B [Source:HGNC Symbol;Acc:HGNC:30778]
1	153792609	153792764	156	26	0.0332715376635706	0.00216024617283527	0.0311112914907353	126.5354615202	CHG	ENSG00000231827	promoter	AL513523.4	immunoglobulin superfamily, DCC subclass, member 3 (IGDCC3) pseudogene
1	153792609	153792764	156	26	0.0332715376635706	0.00216024617283527	0.0311112914907353	126.5354615202	CHG	ENSG00000143614	intron	GATAD2B	GATA zinc finger domain containing 2B [Source:HGNC Symbol;Acc:HGNC:30778]
1	154248316	154248488	173	55	0.00224837633233896	0.0227855024589593	-0.0205371261266203	-294.446098290323	CHH	ENSG00000143569	intron	UBAP2L	ubiquitin associated protein 2 like [Source:HGNC Symbol;Acc:HGNC:29877]
1	154398524	154398611	88	6	0.686861835364603	0.45793129788436	0.228930537480243	30.4337805165902	CG	Target=MER6A:43-605;Class=DNA/TcMar-Tigger	repeat
1	154399205	154399264	60	5	0.94634483406193	0.821693308443965	0.124651525617965	29.4024621317983	CG	Target=AluSx3:133-288;Class=SINE/Alu	repeat
1	154867258	154867434	177	20	0.793170937816529	0.636192860069163	0.156978077747367	96.1947328242963	CG	ENSG00000143603	intron	KCNN3	potassium calcium-activated channel subfamily N member 3 [Source:HGNC Symbol;Acc:HGNC:6292]
1	154869361	154869514	154	25	0.490760250594225	0.666867602699235	-0.17610735210501	-135.308792337806	CG	ENSG00000143603	promoter	KCNN3	potassium calcium-activated channel subfamily N member 3 [Source:HGNC Symbol;Acc:HGNC:6292]
1	154869361	154869514	154	25	0.490760250594225	0.666867602699235	-0.17610735210501	-135.308792337806	CG	ENSG00000143603	exon	KCNN3	potassium calcium-activated channel subfamily N member 3 [Source:HGNC Symbol;Acc:HGNC:6292]
1	155009261	155009365	105	13	0.0369632319393217	0.134750284623255	-0.0977870526839337	-60.1201518298179	CG	ENSG00000160685	intron	ZBTB7B	zinc finger and BTB domain containing 7B [Source:HGNC Symbol;Acc:HGNC:18668]
1	155080335	155080654	320	142	0.00315395410475182	0.0431350722533553	-0.0399811181486035	-957.450580658223	CHH	1:155078679:155082815	CGI
1	155080335	155080654	320	142	0.00315395410475182	0.0431350722533553	-0.0399811181486035	-957.450580658223	CHH	ENSG00000143590	intron	EFNA3	ephrin A3 [Source:HGNC Symbol;Acc:HGNC:3223]
1	155080335	155080654	320	142	0.00315395410475182	0.0431350722533553	-0.0399811181486035	-957.450580658223	CHH	ENSG00000251246	intron	AL691442.2	novel ephrin-A4 (EFNA4) and ephrin-A3 (EFNA3) protein
1	155080472	155080571	100	17	0.00391248956919071	0.0627613923626391	-0.0588489027934484	-92.6208239020506	CHG	1:155078679:155082815	CGI
1	155080472	155080571	100	17	0.00391248956919071	0.0627613923626391	-0.0588489027934484	-92.6208239020506	CHG	ENSG00000143590	intron	EFNA3	ephrin A3 [Source:HGNC Symbol;Acc:HGNC:3223]
1	155080472	155080571	100	17	0.00391248956919071	0.0627613923626391	-0.0588489027934484	-92.6208239020506	CHG	ENSG00000251246	intron	AL691442.2	novel ephrin-A4 (EFNA4) and ephrin-A3 (EFNA3) protein
1	155985998	155986133	136	33	0.0292943328599853	0.0070760475036123	0.022218285356373	162.390716148546	CHH	ENSG00000116584	intron	ARHGEF2	Rho/Rac guanine nucleotide exchange factor 2 [Source:HGNC Symbol;Acc:HGNC:682]
1	155985998	155986133	136	33	0.0292943328599853	0.0070760475036123	0.022218285356373	162.390716148546	CHH	Target=AluSc8:1-287;Class=SINE/Alu	repeat
1	155985998	155986133	136	33	0.0292943328599853	0.0070760475036123	0.022218285356373	162.390716148546	CHH	Target=L1M5:4488-4573;Class=LINE/L1	repeat
1	156581964	156582062	99	11	0.283886761736091	0.444539039339362	-0.16065227760327	-52.9878704154556	CG	ENSG00000187862	promoter	TTC24	tetratricopeptide repeat domain 24 [Source:HGNC Symbol;Acc:HGNC:32348]
1	156581964	156582062	99	11	0.283886761736091	0.444539039339362	-0.16065227760327	-52.9878704154556	CG	ENSG00000187862	exon	TTC24	tetratricopeptide repeat domain 24 [Source:HGNC Symbol;Acc:HGNC:32348]
1	156652957	156653104	148	58	0.0295356982158331	0.00225589081673359	0.0272798073990995	402.141806916716	CHH	ENSG00000132692	exon	BCAN	brevican [Source:HGNC Symbol;Acc:HGNC:23059]
1	156652957	156653104	148	58	0.0295356982158331	0.00225589081673359	0.0272798073990995	402.141806916716	CHH	ENSG00000132692	intron	BCAN	brevican [Source:HGNC Symbol;Acc:HGNC:23059]
1	156652957	156653104	148	58	0.0295356982158331	0.00225589081673359	0.0272798073990995	402.141806916716	CHH	ENSG00000132692	utr3	BCAN	brevican [Source:HGNC Symbol;Acc:HGNC:23059]
1	156652957	156653104	148	58	0.0295356982158331	0.00225589081673359	0.0272798073990995	402.141806916716	CHH	ENSG00000229953	intron	AL590666.2	novel transcript
1	156876319	156876388	70	8	0.644971911039716	0.453982199990391	0.190989711049324	38.8264344393775	CG	ENSG00000198400	intron	NTRK1	neurotrophic receptor tyrosine kinase 1 [Source:HGNC Symbol;Acc:HGNC:8031]
1	156899255	156899380	126	55	0.0225668802276298	0.00188221100224302	0.0206846692253868	322.519746135716	CHH	ENSG00000187800	intron	PEAR1	platelet endothelial aggregation receptor 1 [Source:HGNC Symbol;Acc:HGNC:33631]
1	157045797	157045852	56	15	0.0375176653628061	0.0689628061259283	-0.0314451407631222	-62.039202270631	CG	ENSG00000132694	promoter	ARHGEF11	Rho guanine nucleotide exchange factor 11 [Source:HGNC Symbol;Acc:HGNC:14580]
1	157045797	157045852	56	15	0.0375176653628061	0.0689628061259283	-0.0314451407631222	-62.039202270631	CG	1:157045357:157046437	CGI
1	157605723	157605826	104	35	0.0270015895655199	0.00205803972184339	0.0249435498436765	210.645924703959	CHH	Target=L1MD:2244-2324;Class=LINE/L1	repeat
1	158258340	158258515	176	55	0.00273921011738006	0.0230220721225045	-0.0202828620051245	-286.474104035459	CHH	Target=MER5A1:1-166;Class=DNA/hAT-Charlie	repeat
1	158996631	158996761	131	13	0.612624458256636	0.408656134059497	0.203968324197139	64.6453969071357	CG	Target=AluYm1:1-302;Class=SINE/Alu	repeat
1	159146634	159146758	125	53	0.027010695515879	0.00245015416922843	0.0245605413466506	347.600401033391	CHH	ENSG00000163568	intron	AIM2	absent in melanoma 2 [Source:HGNC Symbol;Acc:HGNC:357]
1	159557373	159557540	168	63	0.00177398002206075	0.0234781674946237	-0.0217041874725629	-358.375168813184	CHH	ENSG00000231100	exon	AL606752.1	amyloid P component, serum (APCS) pseudogene
1	159557373	159557540	168	63	0.00177398002206075	0.0234781674946237	-0.0217041874725629	-358.375168813184	CHH	ENSG00000231100	intron	AL606752.1	amyloid P component, serum (APCS) pseudogene
1	160643185	160643256	72	4	0.751045239908195	0.439945271057322	0.311099968850873	21.4814049948206	CG	Target=LTR68:2-739;Class=LTR/ERV1	repeat
1	160643185	160643256	72	4	0.751045239908195	0.439945271057322	0.311099968850873	21.4814049948206	CG	ENSG00000117090	intron	SLAMF1	signaling lymphocytic activation molecule family member 1 [Source:HGNC Symbol;Acc:HGNC:10903]
1	161124007	161124158	152	68	0.0236858216751451	0.00339774379501467	0.0202880778801305	386.741516441733	CHH	ENSG00000158796	intron	DEDD	death effector domain containing [Source:HGNC Symbol;Acc:HGNC:2755]
1	161124007	161124158	152	68	0.0236858216751451	0.00339774379501467	0.0202880778801305	386.741516441733	CHH	ENSG00000158793	intron	NIT1	nitrilase 1 [Source:HGNC Symbol;Acc:HGNC:7828]
1	161124007	161124158	152	68	0.0236858216751451	0.00339774379501467	0.0202880778801305	386.741516441733	CHH	ENSG00000158796	exon	DEDD	death effector domain containing [Source:HGNC Symbol;Acc:HGNC:2755]
1	161124007	161124158	152	68	0.0236858216751451	0.00339774379501467	0.0202880778801305	386.741516441733	CHH	ENSG00000158793	exon	NIT1	nitrilase 1 [Source:HGNC Symbol;Acc:HGNC:7828]
1	161124007	161124158	152	68	0.0236858216751451	0.00339774379501467	0.0202880778801305	386.741516441733	CHH	ENSG00000158793	utr3	NIT1	nitrilase 1 [Source:HGNC Symbol;Acc:HGNC:7828]
1	163033738	163033922	185	45	0.00245883174396346	0.035952917499808	-0.0334940857558445	-280.952061763846	CHH	Target=MER112:3-221;Class=DNA/hAT-Charlie	repeat
1	163033738	163033922	185	45	0.00245883174396346	0.035952917499808	-0.0334940857558445	-280.952061763846	CHH	Target=L1MA6:6087-6300;Class=LINE/L1	repeat
1	164459451	164459640	190	44	0.000844444982434129	0.0272962887766747	-0.0264518437942406	-243.325806019954	CHH	Target=L1PA2:126-6155;Class=LINE/L1	repeat
1	164459522	164459574	53	7	0.00634860584555982	0.0386055600400752	-0.0322569541945153	-30.8950423043367	CHG	Target=L1PA2:126-6155;Class=LINE/L1	repeat
1	164577984	164578204	221	83	0.0016837141164361	0.0230936398256557	-0.0214099257092196	-434.12578181441	CHH	1:164576680:164578681	CGI_shore
1	164577984	164578204	221	83	0.0016837141164361	0.0230936398256557	-0.0214099257092196	-434.12578181441	CHH	ENSG00000185630	intron	PBX1	PBX homeobox 1 [Source:HGNC Symbol;Acc:HGNC:8632]
1	165483727	165483950	224	73	0.00501127419209232	0.0270319686749953	-0.022020694482903	-370.605148447966	CHH	Target=AluSc:27-292;Class=SINE/Alu	repeat
1	165483727	165483950	224	73	0.00501127419209232	0.0270319686749953	-0.022020694482903	-370.605148447966	CHH	ENSG00000237463	intron	LRRC52-AS1	LRRC52 antisense RNA 1 [Source:HGNC Symbol;Acc:HGNC:54044]
1	165483817	165483940	124	28	0.0024135943354081	0.0340846198016399	-0.0316710254662318	-134.966603229995	CHG	Target=AluSc:27-292;Class=SINE/Alu	repeat
1	165483817	165483940	124	28	0.0024135943354081	0.0340846198016399	-0.0316710254662318	-134.966603229995	CHG	ENSG00000237463	intron	LRRC52-AS1	LRRC52 antisense RNA 1 [Source:HGNC Symbol;Acc:HGNC:54044]
1	167121350	167121520	171	41	0.0520180670799698	0.111406025093253	-0.0593879580132835	-190.227691418723	CG	ENSG00000198842	intron	DUSP27	dual specificity phosphatase 27, atypical [Source:HGNC Symbol;Acc:HGNC:25034]
1	167121350	167121520	171	41	0.0520180670799698	0.111406025093253	-0.0593879580132835	-190.227691418723	CG	1:167121338:167121773	CGI
1	167121350	167121520	171	41	0.0520180670799698	0.111406025093253	-0.0593879580132835	-190.227691418723	CG	ENSG00000143167	intron	GPA33	glycoprotein A33 [Source:HGNC Symbol;Acc:HGNC:4445]
1	167126249	167126409	161	19	0.946123129115434	0.855368060804593	0.0907550683108412	91.1460178199873	CG	ENSG00000198842	exon	DUSP27	dual specificity phosphatase 27, atypical [Source:HGNC Symbol;Acc:HGNC:25034]
1	167126249	167126409	161	19	0.946123129115434	0.855368060804593	0.0907550683108412	91.1460178199873	CG	ENSG00000198842	intron	DUSP27	dual specificity phosphatase 27, atypical [Source:HGNC Symbol;Acc:HGNC:25034]
1	167126249	167126409	161	19	0.946123129115434	0.855368060804593	0.0907550683108412	91.1460178199873	CG	ENSG00000143167	intron	GPA33	glycoprotein A33 [Source:HGNC Symbol;Acc:HGNC:4445]
1	168038678	168038905	228	55	0.0285972854273216	0.00278079280248316	0.0258164926248384	287.220071261908	CHH	ENSG00000143164	intron	DCAF6	DDB1 and CUL4 associated factor 6 [Source:HGNC Symbol;Acc:HGNC:30002]
1	168038678	168038905	228	55	0.0285972854273216	0.00278079280248316	0.0258164926248384	287.220071261908	CHH	Target=MER5A:26-186;Class=DNA/hAT-Charlie	repeat
1	168038678	168038905	228	55	0.0285972854273216	0.00278079280248316	0.0258164926248384	287.220071261908	CHH	Target=L1ME4a:5614-6000;Class=LINE/L1	repeat
1	168038678	168038905	228	55	0.0285972854273216	0.00278079280248316	0.0258164926248384	287.220071261908	CHH	Target=L1ME4c:5312-5928;Class=LINE/L1	repeat
1	169105709	169105891	183	58	0.0230821850864421	0.000755243912604238	0.0223269411738379	340.460137261589	CHH	ENSG00000143153	promoter	ATP1B1	ATPase Na+/K+ transporting subunit beta 1 [Source:HGNC Symbol;Acc:HGNC:804]
1	169105709	169105891	183	58	0.0230821850864421	0.000755243912604238	0.0223269411738379	340.460137261589	CHH	1:169105528:169107173	CGI
1	169105709	169105891	183	58	0.0230821850864421	0.000755243912604238	0.0223269411738379	340.460137261589	CHH	ENSG00000143153	exon	ATP1B1	ATPase Na+/K+ transporting subunit beta 1 [Source:HGNC Symbol;Acc:HGNC:804]
1	169105709	169105891	183	58	0.0230821850864421	0.000755243912604238	0.0223269411738379	340.460137261589	CHH	ENSG00000143153	utr5	ATP1B1	ATPase Na+/K+ transporting subunit beta 1 [Source:HGNC Symbol;Acc:HGNC:804]
1	169105709	169105891	183	58	0.0230821850864421	0.000755243912604238	0.0223269411738379	340.460137261589	CHH	ENSG00000143153	intron	ATP1B1	ATPase Na+/K+ transporting subunit beta 1 [Source:HGNC Symbol;Acc:HGNC:804]
1	169605044	169605238	195	71	0.00281862222356401	0.0232584413280545	-0.0204398191044905	-384.643261316919	CHH	ENSG00000174175	intron	SELP	selectin P [Source:HGNC Symbol;Acc:HGNC:10721]
1	169605051	169605155	105	20	0.000395037481272782	0.0231371044556256	-0.0227420669743528	-92.0448786245314	CHG	ENSG00000174175	intron	SELP	selectin P [Source:HGNC Symbol;Acc:HGNC:10721]
1	170128218	170128443	226	72	0.0264328171068758	0.00202192211356367	0.0244108949933122	418.015609792614	CHH	Target=AluYm1:34-304;Class=SINE/Alu	repeat
1	171409760	171410046	287	74	0.0306320144163822	0.00394874773510011	0.0266832666812821	400.030021386212	CHH	Target=L1PB1:4368-6046;Class=LINE/L1	repeat
1	171419779	171419930	152	51	0.023001332151596	0.00185497113524707	0.021146361016349	297.225339038544	CHH	Target=PABL_A:26-660;Class=LTR/ERV1	repeat
1	171557882	171558068	187	64	0.00330103441750928	0.0314362201662605	-0.0281351857487512	-354.99296728497	CHH	ENSG00000117523	exon	PRRC2C	proline rich coiled-coil 2C [Source:HGNC Symbol;Acc:HGNC:24903]
1	171557882	171558068	187	64	0.00330103441750928	0.0314362201662605	-0.0281351857487512	-354.99296728497	CHH	ENSG00000117523	promoter	PRRC2C	proline rich coiled-coil 2C [Source:HGNC Symbol;Acc:HGNC:24903]
1	172659347	172659402	56	14	0.742013670317878	0.469315568513306	0.272698101804572	97.3619087264483	CG	ENSG00000117560	exon	FASLG	Fas ligand [Source:HGNC Symbol;Acc:HGNC:11936]
1	172748358	172748499	142	29	0.00127442687431861	0.0240639142098741	-0.0227894873355555	-139.880412294083	CHG	ENSG00000229785	promoter	SLC25A38P1	solute carrier family 25 member 38 pseudogene 1 [Source:HGNC Symbol;Acc:HGNC:43858]
1	172853601	172853876	276	81	0.00399448430639674	0.0295251203684274	-0.0255306360620307	-441.285719523292	CHH	Target=L1PA8:4190-6172;Class=LINE/L1	repeat
1	172853601	172853876	276	81	0.00399448430639674	0.0295251203684274	-0.0255306360620307	-441.285719523292	CHH	ENSG00000224228	intron	AL031599.1	novel transcript
1	173523057	173523245	189	66	0.00196107976601993	0.0233819866396817	-0.0214209068736618	-370.353212516815	CHH	Target=AluSz:2-312;Class=SINE/Alu	repeat
1	173523057	173523245	189	66	0.00196107976601993	0.0233819866396817	-0.0214209068736618	-370.353212516815	CHH	ENSG00000162753	intron	SLC9C2	solute carrier family 9 member C2 (putative) [Source:HGNC Symbol;Acc:HGNC:28664]
1	173523057	173523245	189	66	0.00196107976601993	0.0233819866396817	-0.0214209068736618	-370.353212516815	CHH	Target=L2a:2918-3336;Class=LINE/L2	repeat
1	173675878	173676271	394	128	0.00199505462299657	0.0247575654607687	-0.0227625108377721	-738.591987281081	CHH	Target=MER4-int:4908-6117;Class=LTR/ERV1	repeat
1	174161264	174161400	137	22	0.914288034636546	0.773446831049848	0.140841203586698	128.543749019659	CG	ENSG00000227373	promoter	RABGAP1L-DT	RABGAP1L divergent transcript [Source:HGNC Symbol;Acc:HGNC:54296]
1	174161264	174161400	137	22	0.914288034636546	0.773446831049848	0.140841203586698	128.543749019659	CG	Target=AluSp:1-288;Class=SINE/Alu	repeat
1	174161264	174161400	137	22	0.914288034636546	0.773446831049848	0.140841203586698	128.543749019659	CG	1:174160151:174162152	CGI_shore
1	174161264	174161400	137	22	0.914288034636546	0.773446831049848	0.140841203586698	128.543749019659	CG	ENSG00000152061	intron	RABGAP1L	RAB GTPase activating protein 1 like [Source:HGNC Symbol;Acc:HGNC:24663]
1	176388437	176388624	188	57	0.0207213077486006	0.000300675352561392	0.0204206323960392	302.185370158403	CHH	Target=L1PA4:5451-6152;Class=LINE/L1	repeat
1	176388437	176388624	188	57	0.0207213077486006	0.000300675352561392	0.0204206323960392	302.185370158403	CHH	Target=L1PA10:3380-5275;Class=LINE/L1	repeat
1	176999470	176999866	397	140	0.00203298609934924	0.0318558578403964	-0.0298228717410471	-964.122605208855	CHH	Target=L3:2988-3192;Class=LINE/CR1	repeat
1	176999470	176999866	397	140	0.00203298609934924	0.0318558578403964	-0.0298228717410471	-964.122605208855	CHH	Target=THE1D:1-380;Class=LTR/ERVL-MaLR	repeat
1	176999470	176999866	397	140	0.00203298609934924	0.0318558578403964	-0.0298228717410471	-964.122605208855	CHH	ENSG00000152092	intron	ASTN1	astrotactin 1 [Source:HGNC Symbol;Acc:HGNC:773]
1	178195606	178195726	121	25	0.0426485971027603	0.00133024817950649	0.0413183489232538	166.552263391699	CHH	ENSG00000270575	promoter	AL160281.1	H3 histone, family 3C (H3F3C) pseudogene
1	178195606	178195726	121	25	0.0426485971027603	0.00133024817950649	0.0413183489232538	166.552263391699	CHH	Target=MIRb:123-268;Class=SINE/MIR	repeat
1	178195606	178195726	121	25	0.0426485971027603	0.00133024817950649	0.0413183489232538	166.552263391699	CHH	ENSG00000075391	intron	RASAL2	RAS protein activator like 2 [Source:HGNC Symbol;Acc:HGNC:9874]
1	178439693	178439842	150	38	0.0033541791894624	0.0250778210100331	-0.0217236418205707	-180.830797897072	CHH	ENSG00000075391	intron	RASAL2	RAS protein activator like 2 [Source:HGNC Symbol;Acc:HGNC:9874]
1	179083549	179083600	52	7	0.816348344888632	0.692968485150019	0.123379859738613	34.5782918231271	CG	1:179082813:179084814	CGI_shore
1	179083549	179083600	52	7	0.816348344888632	0.692968485150019	0.123379859738613	34.5782918231271	CG	ENSG00000186283	intron	TOR3A	torsin family 3 member A [Source:HGNC Symbol;Acc:HGNC:11997]
1	179083549	179083600	52	7	0.816348344888632	0.692968485150019	0.123379859738613	34.5782918231271	CG	ENSG00000186283	promoter	TOR3A	torsin family 3 member A [Source:HGNC Symbol;Acc:HGNC:11997]
1	179083549	179083600	52	7	0.816348344888632	0.692968485150019	0.123379859738613	34.5782918231271	CG	Target=AluSg:6-301;Class=SINE/Alu	repeat
1	180954042	180954309	268	72	0.0921306742684978	0.203285484640255	-0.111154810371757	-437.640640031204	CG	ENSG00000232586	intron	KIAA1614-AS1	KIAA1614 antisense RNA 1 [Source:HGNC Symbol;Acc:HGNC:50644]
1	180954042	180954309	268	72	0.0921306742684978	0.203285484640255	-0.111154810371757	-437.640640031204	CG	1:180953779:180954556	CGI
1	180954042	180954309	268	72	0.0921306742684978	0.203285484640255	-0.111154810371757	-437.640640031204	CG	ENSG00000243155	intron	AL162431.1	novel transcript
1	181061864	181062037	174	50	0.00426122737514998	0.0319542357704946	-0.0276930083953446	-306.599737356079	CHH	ENSG00000153029	TES	MR1	major histocompatibility complex, class I-related [Source:HGNC Symbol;Acc:HGNC:4975]
1	181061864	181062037	174	50	0.00426122737514998	0.0319542357704946	-0.0276930083953446	-306.599737356079	CHH	ENSG00000153029	exon	MR1	major histocompatibility complex, class I-related [Source:HGNC Symbol;Acc:HGNC:4975]
1	181061864	181062037	174	50	0.00426122737514998	0.0319542357704946	-0.0276930083953446	-306.599737356079	CHH	ENSG00000153029	utr3	MR1	major histocompatibility complex, class I-related [Source:HGNC Symbol;Acc:HGNC:4975]
1	181705013	181705179	167	52	0.00217827201328222	0.0228551249715289	-0.0206768529582467	-282.087610670508	CHH	ENSG00000198216	intron	CACNA1E	calcium voltage-gated channel subunit alpha1 E [Source:HGNC Symbol;Acc:HGNC:1392]
1	181718521	181718822	302	94	0.00117856588049927	0.0743970900403675	-0.0732185241598682	-1092.16386901963	CHH	ENSG00000198216	intron	CACNA1E	calcium voltage-gated channel subunit alpha1 E [Source:HGNC Symbol;Acc:HGNC:1392]
1	182090081	182090467	387	137	0.00215996220189002	0.025438350473076	-0.0232783882711859	-848.365396056195	CHH	ENSG00000225982	exon	AL355482.2	novel transcript
1	182090081	182090467	387	137	0.00215996220189002	0.025438350473076	-0.0232783882711859	-848.365396056195	CHH	ENSG00000225982	TES	AL355482.2	novel transcript
1	182485893	182486016	124	37	0.00306159092095971	0.0235977907477783	-0.0205361998268186	-188.580507701171	CHH	Target=MER58B:5-340;Class=DNA/hAT-Charlie	repeat
1	182485893	182486016	124	37	0.00306159092095971	0.0235977907477783	-0.0205361998268186	-188.580507701171	CHH	ENSG00000121446	intron	RGSL1	regulator of G protein signaling like 1 [Source:HGNC Symbol;Acc:HGNC:18636]
1	182952685	182952970	286	61	0.170551525966722	0.291668705133691	-0.121117179166969	-331.45290935057	CG	ENSG00000157060	intron	SHCBP1L	SHC binding and spindle associated 1 like [Source:HGNC Symbol;Acc:HGNC:16788]
1	182952685	182952970	286	61	0.170551525966722	0.291668705133691	-0.121117179166969	-331.45290935057	CG	ENSG00000157060	exon	SHCBP1L	SHC binding and spindle associated 1 like [Source:HGNC Symbol;Acc:HGNC:16788]
1	182952685	182952970	286	61	0.170551525966722	0.291668705133691	-0.121117179166969	-331.45290935057	CG	1:182952684:182953509	CGI
1	182952685	182952970	286	61	0.170551525966722	0.291668705133691	-0.121117179166969	-331.45290935057	CG	ENSG00000157060	promoter	SHCBP1L	SHC binding and spindle associated 1 like [Source:HGNC Symbol;Acc:HGNC:16788]
1	182960931	182961156	226	74	0.0024213475691948	0.029412244328218	-0.0269908967590232	-473.561590704799	CHH	ENSG00000176855	promoter	KRT18P28	keratin 18 pseudogene 28 [Source:HGNC Symbol;Acc:HGNC:33397]
1	182960931	182961156	226	74	0.0024213475691948	0.029412244328218	-0.0269908967590232	-473.561590704799	CHH	Target=L1ME4a:5535-6121;Class=LINE/L1	repeat
1	183427306	183427387	82	13	0.920482953456665	0.839704929449146	0.0807780240075188	50.0304665655676	CG	Target=SVA_A:462-1384;Class=Retroposon/SVA	repeat
1	183513875	183514156	282	76	0.0340231124755943	0.0053637221487064	0.0286593903268879	434.030588298446	CHH	ENSG00000116698	intron	SMG7	SMG7 nonsense mediated mRNA decay factor [Source:HGNC Symbol;Acc:HGNC:16792]
1	183513875	183514156	282	76	0.0340231124755943	0.0053637221487064	0.0286593903268879	434.030588298446	CHH	Target=AluSx:1-303;Class=SINE/Alu	repeat
1	183513907	183514023	117	24	0.0285372848579707	0.000830298293600251	0.0277069865643704	119.370634976074	CHG	ENSG00000116698	intron	SMG7	SMG7 nonsense mediated mRNA decay factor [Source:HGNC Symbol;Acc:HGNC:16792]
1	183513907	183514023	117	24	0.0285372848579707	0.000830298293600251	0.0277069865643704	119.370634976074	CHG	Target=AluSx:1-303;Class=SINE/Alu	repeat
1	183691369	183691573	205	61	0.0282323761020734	0.00312245094926012	0.0251099251528133	357.662713440999	CHH	ENSG00000143344	intron	RGL1	ral guanine nucleotide dissociation stimulator like 1 [Source:HGNC Symbol;Acc:HGNC:30281]
1	183729780	183729918	139	34	0.02360095277897	0.000670168263282452	0.0229307845156876	183.970998373384	CHH	Target=L1ME1:4421-6168;Class=LINE/L1	repeat
1	183729780	183729918	139	34	0.02360095277897	0.000670168263282452	0.0229307845156876	183.970998373384	CHH	ENSG00000143344	intron	RGL1	ral guanine nucleotide dissociation stimulator like 1 [Source:HGNC Symbol;Acc:HGNC:30281]
1	184053232	184053489	258	65	0.00231982091142987	0.0347179129634067	-0.0323980920519768	-412.969250408056	CHH	ENSG00000198860	intron	TSEN15	tRNA splicing endonuclease subunit 15 [Source:HGNC Symbol;Acc:HGNC:16791]
1	184053232	184053489	258	65	0.00231982091142987	0.0347179129634067	-0.0323980920519768	-412.969250408056	CHH	1:184051920:184053921	CGI_shore
1	184053232	184053489	258	65	0.00231982091142987	0.0347179129634067	-0.0323980920519768	-412.969250408056	CHH	ENSG00000198860	promoter	TSEN15	tRNA splicing endonuclease subunit 15 [Source:HGNC Symbol;Acc:HGNC:16791]
1	184145437	184145723	287	104	0.0304766831847138	0.00268820868850472	0.0277884744962091	710.992122980825	CHH	Target=MLT1G1:1-579;Class=LTR/ERVL-MaLR	repeat
1	184145437	184145723	287	104	0.0304766831847138	0.00268820868850472	0.0277884744962091	710.992122980825	CHH	Target=L2a:2923-3417;Class=LINE/L2	repeat
1	184387489	184387613	125	29	0.0726479594296513	0.0358949679024988	0.0367529915271525	110.358280586768	CG	1:184386281:184387677	CGI
1	184387489	184387613	125	29	0.0726479594296513	0.0358949679024988	0.0367529915271525	110.358280586768	CG	ENSG00000271387	promoter	AL445228.3	novel transcript
1	184387489	184387613	125	29	0.0726479594296513	0.0358949679024988	0.0367529915271525	110.358280586768	CG	ENSG00000116667	intron	C1orf21	chromosome 1 open reading frame 21 [Source:HGNC Symbol;Acc:HGNC:15494]
1	184737876	184737988	113	36	0.0263205472479552	0.00288085839828865	0.0234396888496666	176.151192880633	CHH	ENSG00000116406	promoter	EDEM3	ER degradation enhancing alpha-mannosidase like protein 3 [Source:HGNC Symbol;Acc:HGNC:16787]
1	184737876	184737988	113	36	0.0263205472479552	0.00288085839828865	0.0234396888496666	176.151192880633	CHH	Target=L1ME3G:5974-6166;Class=LINE/L1	repeat
1	184737876	184737988	113	36	0.0263205472479552	0.00288085839828865	0.0234396888496666	176.151192880633	CHH	ENSG00000116406	intron	EDEM3	ER degradation enhancing alpha-mannosidase like protein 3 [Source:HGNC Symbol;Acc:HGNC:16787]
1	184791830	184792030	201	53	0.00214134583302264	0.0226309808862495	-0.0204896350532268	-284.338569223247	CHH	ENSG00000135842	utr3	NIBAN1	niban apoptosis regulator 1 [Source:HGNC Symbol;Acc:HGNC:16784]
1	184791830	184792030	201	53	0.00214134583302264	0.0226309808862495	-0.0204896350532268	-284.338569223247	CHH	Target=AluJo:1-297;Class=SINE/Alu	repeat
1	184791830	184792030	201	53	0.00214134583302264	0.0226309808862495	-0.0204896350532268	-284.338569223247	CHH	ENSG00000135842	exon	NIBAN1	niban apoptosis regulator 1 [Source:HGNC Symbol;Acc:HGNC:16784]
1	184791830	184792030	201	53	0.00214134583302264	0.0226309808862495	-0.0204896350532268	-284.338569223247	CHH	ENSG00000135842	intron	NIBAN1	niban apoptosis regulator 1 [Source:HGNC Symbol;Acc:HGNC:16784]
1	185891006	185891129	124	37	0.000662899878596958	0.0243060350361465	-0.0236431351575495	-170.965984838781	CHH	ENSG00000143341	intron	HMCN1	hemicentin 1 [Source:HGNC Symbol;Acc:HGNC:19194]
1	185891006	185891129	124	37	0.000662899878596958	0.0243060350361465	-0.0236431351575495	-170.965984838781	CHH	Target=L1PA2:127-6155;Class=LINE/L1	repeat
1	186637695	186637756	62	7	0.842898283929834	0.753969958683499	0.0889283252463351	27.6340471905326	CG	Target=L1PA2:126-6151;Class=LINE/L1	repeat
1	186858462	186858650	189	52	0.000860970393448865	0.0223320398532815	-0.0214710694598326	-272.954744351044	CHH	Target=L1PA6:5174-6147;Class=LINE/L1	repeat
1	186858462	186858650	189	52	0.000860970393448865	0.0223320398532815	-0.0214710694598326	-272.954744351044	CHH	ENSG00000116711	intron	PLA2G4A	phospholipase A2 group IVA [Source:HGNC Symbol;Acc:HGNC:9035]
1	187596954	187597111	158	57	0.00166482576463088	0.0243770597223207	-0.0227122339576898	-345.155025619925	CHH	Target=THE1C-int:1104-1578;Class=LTR/ERVL-MaLR	repeat
1	187596954	187597111	158	57	0.00166482576463088	0.0243770597223207	-0.0227122339576898	-345.155025619925	CHH	ENSG00000230426	intron	ERVMER61-1	endogenous retrovirus group MER61 member 1 [Source:HGNC Symbol;Acc:HGNC:27919]
1	188069038	188069217	180	50	0.0020111306810243	0.0265195994714433	-0.024508468790419	-273.840755409882	CHH	ENSG00000150732	promoter	AL136372.1	novel zinc finger protein pseudogene
1	188069038	188069217	180	50	0.0020111306810243	0.0265195994714433	-0.024508468790419	-273.840755409882	CHH	Target=L1MA4A:2228-4244;Class=LINE/L1	repeat
1	190140368	190140580	213	41	0.00613374902446489	0.0671131108442485	-0.0609793618197836	-275.821184803291	CHH	ENSG00000162670	intron	BRINP3	BMP/retinoic acid inducible neural specific 3 [Source:HGNC Symbol;Acc:HGNC:22393]
1	190382207	190382424	218	62	0.00159535145771492	0.0253839021957891	-0.0237885507380742	-362.351694426572	CHH	ENSG00000162670	intron	BRINP3	BMP/retinoic acid inducible neural specific 3 [Source:HGNC Symbol;Acc:HGNC:22393]
1	190636458	190636763	306	57	0.0518434405598434	0.00207541423615801	0.0497680263236854	352.743236418628	CHH	ENSG00000231175	intron	LINC01720	long intergenic non-protein coding RNA 1720 [Source:HGNC Symbol;Acc:HGNC:52507]
1	190720646	190720844	199	74	0.0266648518636087	0.00195883391312438	0.0247060179504843	438.233193527469	CHH	Target=L1PA16:5872-6166;Class=LINE/L1	repeat
1	190720646	190720844	199	74	0.0266648518636087	0.00195883391312438	0.0247060179504843	438.233193527469	CHH	ENSG00000231175	intron	LINC01720	long intergenic non-protein coding RNA 1720 [Source:HGNC Symbol;Acc:HGNC:52507]
1	191923952	191924083	132	40	0.0016325968472944	0.0226532747049486	-0.0210206778576542	-221.551201968127	CHH	Target=MER46C:166-338;Class=DNA/TcMar-Tigger	repeat
1	191923952	191924083	132	40	0.0016325968472944	0.0226532747049486	-0.0210206778576542	-221.551201968127	CHH	Target=L2a:845-3099;Class=LINE/L2	repeat
1	191923952	191924083	132	40	0.0016325968472944	0.0226532747049486	-0.0210206778576542	-221.551201968127	CHH	ENSG00000228215	intron	LINC02770	long intergenic non-protein coding RNA 2770 [Source:HGNC Symbol;Acc:HGNC:54290]
1	192104132	192104340	209	46	0.000675892369828797	0.0268679510776429	-0.0261920587078141	-255.54097704357	CHH	Target=L2a:3298-3426;Class=LINE/L2	repeat
1	192848888	192849172	285	84	0.041413524851204	0.00237575390659505	0.0390377709446089	615.792756509115	CHH	Target=L2a:1620-3426;Class=LINE/L2	repeat
1	192848888	192849172	285	84	0.041413524851204	0.00237575390659505	0.0390377709446089	615.792756509115	CHH	ENSG00000285280	intron	AL390957.1	novel transcript
1	193090858	193090998	141	33	0.0234693435235428	0.00221235782030999	0.0212569857032328	157.835485804495	CHH	ENSG00000023572	TES	GLRX2	glutaredoxin 2 [Source:HGNC Symbol;Acc:HGNC:16065]
1	193090858	193090998	141	33	0.0234693435235428	0.00221235782030999	0.0212569857032328	157.835485804495	CHH	ENSG00000023572	exon	GLRX2	glutaredoxin 2 [Source:HGNC Symbol;Acc:HGNC:16065]
1	193090858	193090998	141	33	0.0234693435235428	0.00221235782030999	0.0212569857032328	157.835485804495	CHH	ENSG00000023572	utr3	GLRX2	glutaredoxin 2 [Source:HGNC Symbol;Acc:HGNC:16065]
1	193090858	193090998	141	33	0.0234693435235428	0.00221235782030999	0.0212569857032328	157.835485804495	CHH	ENSG00000116747	exon	RO60	Ro60, Y RNA binding protein [Source:HGNC Symbol;Acc:HGNC:11313]
1	193090858	193090998	141	33	0.0234693435235428	0.00221235782030999	0.0212569857032328	157.835485804495	CHH	ENSG00000116747	intron	RO60	Ro60, Y RNA binding protein [Source:HGNC Symbol;Acc:HGNC:11313]
1	193090858	193090998	141	33	0.0234693435235428	0.00221235782030999	0.0212569857032328	157.835485804495	CHH	ENSG00000116747	utr3	RO60	Ro60, Y RNA binding protein [Source:HGNC Symbol;Acc:HGNC:11313]
1	193186260	193186316	57	5	0.861126964778693	0.725542411182282	0.135584553596411	21.876795360784	CG	ENSG00000162630	exon	B3GALT2	beta-1,3-galactosyltransferase 2 [Source:HGNC Symbol;Acc:HGNC:917]
1	193186260	193186316	57	5	0.861126964778693	0.725542411182282	0.135584553596411	21.876795360784	CG	ENSG00000162630	utr5	B3GALT2	beta-1,3-galactosyltransferase 2 [Source:HGNC Symbol;Acc:HGNC:917]
1	193186260	193186316	57	5	0.861126964778693	0.725542411182282	0.135584553596411	21.876795360784	CG	ENSG00000134371	intron	CDC73	cell division cycle 73 [Source:HGNC Symbol;Acc:HGNC:16783]
1	193540111	193540195	85	6	0.346563427188834	0.124532692199932	0.222030734988902	35.764693474487	CG	Target=L1MEd:1163-1468;Class=LINE/L1	repeat
1	193540111	193540195	85	6	0.346563427188834	0.124532692199932	0.222030734988902	35.764693474487	CG	Target=AluJb:144-283;Class=SINE/Alu	repeat
1	195169051	195169159	109	32	0.00351785035192919	0.0294237911995016	-0.0259059408475724	-160.033690177356	CHH	Target=MIRb:76-201;Class=SINE/MIR	repeat
1	195297887	195298199	313	82	0.00256530734589084	0.0301991616051649	-0.0276338542592741	-463.887838197009	CHH	Target=L1ME5:5902-6177;Class=LINE/L1	repeat
1	196413596	196413831	236	52	0.0025177436019165	0.0308720603324529	-0.0283543167305364	-285.398594364858	CHH	ENSG00000162687	intron	KCNT2	potassium sodium-activated channel subfamily T member 2 [Source:HGNC Symbol;Acc:HGNC:18866]
1	196463562	196463726	165	38	0.00088751127062821	0.0300014653917428	-0.0291139541211146	-237.284750673821	CHH	ENSG00000162687	intron	KCNT2	potassium sodium-activated channel subfamily T member 2 [Source:HGNC Symbol;Acc:HGNC:18866]
1	196714237	196714430	194	50	0.000694795673130001	0.0233944855081458	-0.0226996898350158	-263.717666829216	CHH	ENSG00000000971	intron	CFH	complement factor H [Source:HGNC Symbol;Acc:HGNC:4883]
1	196852300	196852430	131	27	0.0646830199612163	0.00820361782365634	0.0564794021375599	136.319529918905	CHH	ENSG00000134365	intron	CFHR4	complement factor H related 4 [Source:HGNC Symbol;Acc:HGNC:16979]
1	196852300	196852430	131	27	0.0646830199612163	0.00820361782365634	0.0564794021375599	136.319529918905	CHH	ENSG00000276911	intron
1	196852351	196852408	58	5	0.0953197670668764	0.000196275627183366	0.095123491439693	22.980716438144	CHG	ENSG00000134365	intron	CFHR4	complement factor H related 4 [Source:HGNC Symbol;Acc:HGNC:16979]
1	196852351	196852408	58	5	0.0953197670668764	0.000196275627183366	0.095123491439693	22.980716438144	CHG	ENSG00000276911	intron
1	196856095	196856370	276	99	0.00162215193485301	0.033435617379247	-0.031813465444394	-675.994674607895	CHH	Target=L1PA17:423-1071;Class=LINE/L1	repeat
1	196856095	196856370	276	99	0.00162215193485301	0.033435617379247	-0.031813465444394	-675.994674607895	CHH	ENSG00000134365	intron	CFHR4	complement factor H related 4 [Source:HGNC Symbol;Acc:HGNC:16979]
1	196856095	196856370	276	99	0.00162215193485301	0.033435617379247	-0.031813465444394	-675.994674607895	CHH	ENSG00000276911	intron
1	196856187	196856316	130	18	0.00349557204017159	0.0390861596674556	-0.035590587627284	-84.15758615513	CHG	Target=L1PA17:423-1071;Class=LINE/L1	repeat
1	196856187	196856316	130	18	0.00349557204017159	0.0390861596674556	-0.035590587627284	-84.15758615513	CHG	ENSG00000134365	intron	CFHR4	complement factor H related 4 [Source:HGNC Symbol;Acc:HGNC:16979]
1	196856187	196856316	130	18	0.00349557204017159	0.0390861596674556	-0.035590587627284	-84.15758615513	CHG	ENSG00000276911	intron
1	197363954	197364164	211	66	0.00331903101396117	0.0337229288870781	-0.0304038978731169	-402.486768477524	CHH	ENSG00000221879	exon	MRPS21P3	mitochondrial ribosomal protein S21 pseudogene 3 [Source:HGNC Symbol;Acc:HGNC:29750]
1	197363954	197364164	211	66	0.00331903101396117	0.0337229288870781	-0.0304038978731169	-402.486768477524	CHH	ENSG00000221879	TES	MRPS21P3	mitochondrial ribosomal protein S21 pseudogene 3 [Source:HGNC Symbol;Acc:HGNC:29750]
1	197363954	197364164	211	66	0.00331903101396117	0.0337229288870781	-0.0304038978731169	-402.486768477524	CHH	ENSG00000134376	intron	CRB1	crumbs cell polarity complex component 1 [Source:HGNC Symbol;Acc:HGNC:2343]
1	197364054	197364108	55	18	0.00277508752744928	0.0344871630575882	-0.0317120755301389	-84.4339423274785	CHG	ENSG00000221879	exon	MRPS21P3	mitochondrial ribosomal protein S21 pseudogene 3 [Source:HGNC Symbol;Acc:HGNC:29750]
1	197364054	197364108	55	18	0.00277508752744928	0.0344871630575882	-0.0317120755301389	-84.4339423274785	CHG	ENSG00000221879	TES	MRPS21P3	mitochondrial ribosomal protein S21 pseudogene 3 [Source:HGNC Symbol;Acc:HGNC:29750]
1	197364054	197364108	55	18	0.00277508752744928	0.0344871630575882	-0.0317120755301389	-84.4339423274785	CHG	ENSG00000134376	intron	CRB1	crumbs cell polarity complex component 1 [Source:HGNC Symbol;Acc:HGNC:2343]
1	197596424	197596578	155	36	0.0014053793035596	0.026023565420071	-0.0246181861165114	-177.239263016999	CHH	ENSG00000213047	intron	DENND1B	DENN domain containing 1B [Source:HGNC Symbol;Acc:HGNC:28404]
1	198540082	198540229	148	34	0.00367440888150475	0.0327505986047678	-0.0290761897232631	-195.300270735297	CHH	ENSG00000151418	intron	ATP6V1G3	ATPase H+ transporting V1 subunit G3 [Source:HGNC Symbol;Acc:HGNC:18265]
1	198540082	198540229	148	34	0.00367440888150475	0.0327505986047678	-0.0290761897232631	-195.300270735297	CHH	Target=MIRb:77-160;Class=SINE/MIR	repeat
1	198649786	198650074	289	85	0.0279964049968445	0.00237012688316396	0.0256262781136806	538.128203994051	CHH	Target=L2a:2659-3426;Class=LINE/L2	repeat
1	198649786	198650074	289	85	0.0279964049968445	0.00237012688316396	0.0256262781136806	538.128203994051	CHH	ENSG00000081237	intron	PTPRC	protein tyrosine phosphatase receptor type C [Source:HGNC Symbol;Acc:HGNC:9666]
1	199501132	199501333	202	45	0.001146205129002	0.0235008579957782	-0.0223546528667762	-230.954721305162	CHH	Target=L1MC2:4781-7384;Class=LINE/L1	repeat
1	200059561	200059719	159	56	0.0293853132228403	0.00277980443290006	0.0266055087899402	328.520413387295	CHH	ENSG00000116833	intron	NR5A2	nuclear receptor subfamily 5 group A member 2 [Source:HGNC Symbol;Acc:HGNC:7984]
1	200398833	200398956	124	25	0.0229224219750838	0.00220123395666382	0.02072118801842	123.213045031646	CHH	ENSG00000203721	intron	LINC00862	long intergenic non-protein coding RNA 862 [Source:HGNC Symbol;Acc:HGNC:21901]
1	200398833	200398956	124	25	0.0229224219750838	0.00220123395666382	0.02072118801842	123.213045031646	CHH	ENSG00000230623	intron	AC104461.1	novel transcript, antisense to ZNF281
1	200887392	200887506	115	15	0.858081381560989	0.710867728944547	0.147213652616442	71.9349946664414	CG	Target=AluSc:197-295;Class=SINE/Alu	repeat
1	201103798	201104049	252	98	0.00212315023904443	0.0346487573376716	-0.0325256070986271	-757.078051516952	CHH	ENSG00000081248	intron	CACNA1S	calcium voltage-gated channel subunit alpha1 S [Source:HGNC Symbol;Acc:HGNC:1397]
1	201103824	201104061	238	48	0.00116720933468825	0.0375547481240859	-0.0363875387893977	-287.143382135161	CHG	Target=LTR37B:11-119;Class=LTR/ERV1	repeat
1	201103824	201104061	238	48	0.00116720933468825	0.0375547481240859	-0.0363875387893977	-287.143382135161	CHG	ENSG00000081248	intron	CACNA1S	calcium voltage-gated channel subunit alpha1 S [Source:HGNC Symbol;Acc:HGNC:1397]
1	201901954	201902168	215	69	0.0263484481366334	0.00136098106448039	0.024987467072153	416.862140177562	CHH	Target=FLAM_C:5-132;Class=SINE/Alu	repeat
1	201901954	201902168	215	69	0.0263484481366334	0.00136098106448039	0.024987467072153	416.862140177562	CHH	ENSG00000163431	intron	LMOD1	leiomodin 1 [Source:HGNC Symbol;Acc:HGNC:6647]
1	202161536	202161637	102	13	0.357857269290213	0.194598632777566	0.163258636512647	71.5980980861284	CG	ENSG00000143851	promoter	PTPN7	protein tyrosine phosphatase non-receptor type 7 [Source:HGNC Symbol;Acc:HGNC:9659]
1	202161536	202161637	102	13	0.357857269290213	0.194598632777566	0.163258636512647	71.5980980861284	CG	ENSG00000143851	exon	PTPN7	protein tyrosine phosphatase non-receptor type 7 [Source:HGNC Symbol;Acc:HGNC:9659]
1	202161536	202161637	102	13	0.357857269290213	0.194598632777566	0.163258636512647	71.5980980861284	CG	ENSG00000143851	utr5	PTPN7	protein tyrosine phosphatase non-receptor type 7 [Source:HGNC Symbol;Acc:HGNC:9659]
1	202161536	202161637	102	13	0.357857269290213	0.194598632777566	0.163258636512647	71.5980980861284	CG	ENSG00000143851	TSS	PTPN7	protein tyrosine phosphatase non-receptor type 7 [Source:HGNC Symbol;Acc:HGNC:9659]
1	203632433	203632505	73	11	0.909328482477363	0.803818148643844	0.105510333833518	49.6661499496901	CG	Target=AluY:1-294;Class=SINE/Alu	repeat
1	203632433	203632505	73	11	0.909328482477363	0.803818148643844	0.105510333833518	49.6661499496901	CG	ENSG00000058668	intron	ATP2B4	ATPase plasma membrane Ca2+ transporting 4 [Source:HGNC Symbol;Acc:HGNC:817]
1	203657074	203657130	57	4	0.826129829614118	0.57251030101799	0.253619528596128	18.342862898279	CG	ENSG00000236035	exon	NSA2P1	NSA2 pseudogene 1 [Source:HGNC Symbol;Acc:HGNC:54580]
1	203657074	203657130	57	4	0.826129829614118	0.57251030101799	0.253619528596128	18.342862898279	CG	ENSG00000058668	intron	ATP2B4	ATPase plasma membrane Ca2+ transporting 4 [Source:HGNC Symbol;Acc:HGNC:817]
1	205054132	205054211	80	9	0.0226378213481325	7.26309656323308e-05	0.0225651903825001	41.7728048789737	CHG	ENSG00000184144	intron	CNTN2	contactin 2 [Source:HGNC Symbol;Acc:HGNC:2172]
1	205669307	205669590	284	115	0.00258358800763375	0.0452938757369579	-0.0427102877293241	-963.406505931691	CHH	ENSG00000158715	intron	SLC45A3	solute carrier family 45 member 3 [Source:HGNC Symbol;Acc:HGNC:8642]
1	205813046	205813103	58	15	0.0348760734463248	0.0656330013177685	-0.0307569278714437	-50.8492056802518	CG	ENSG00000133065	intron	SLC41A1	solute carrier family 41 member 1 [Source:HGNC Symbol;Acc:HGNC:19429]
1	205813046	205813103	58	15	0.0348760734463248	0.0656330013177685	-0.0307569278714437	-50.8492056802518	CG	1:205812742:205813882	CGI
1	205813046	205813103	58	15	0.0348760734463248	0.0656330013177685	-0.0307569278714437	-50.8492056802518	CG	ENSG00000133065	exon	SLC41A1	solute carrier family 41 member 1 [Source:HGNC Symbol;Acc:HGNC:19429]
1	205813046	205813103	58	15	0.0348760734463248	0.0656330013177685	-0.0307569278714437	-50.8492056802518	CG	ENSG00000133065	utr5	SLC41A1	solute carrier family 41 member 1 [Source:HGNC Symbol;Acc:HGNC:19429]
1	206205372	206205448	77	9	0.0556588764260866	0.15072209095435	-0.0950632145282632	-50.4686956097537	CG	1:206202466:206205885	CGI
1	206205372	206205448	77	9	0.0556588764260866	0.15072209095435	-0.0950632145282632	-50.4686956097537	CG	ENSG00000266028	intron	SRGAP2	SLIT-ROBO Rho GTPase activating protein 2 [Source:HGNC Symbol;Acc:HGNC:19751]
1	206205372	206205448	77	9	0.0556588764260866	0.15072209095435	-0.0950632145282632	-50.4686956097537	CG	ENSG00000266028	promoter	SRGAP2	SLIT-ROBO Rho GTPase activating protein 2 [Source:HGNC Symbol;Acc:HGNC:19751]
1	206205372	206205448	77	9	0.0556588764260866	0.15072209095435	-0.0950632145282632	-50.4686956097537	CG	ENSG00000266028	exon	SRGAP2	SLIT-ROBO Rho GTPase activating protein 2 [Source:HGNC Symbol;Acc:HGNC:19751]
1	206205372	206205448	77	9	0.0556588764260866	0.15072209095435	-0.0950632145282632	-50.4686956097537	CG	ENSG00000196550	promoter	FAM72A	family with sequence similarity 72 member A [Source:HGNC Symbol;Acc:HGNC:24044]
1	206205372	206205448	77	9	0.0556588764260866	0.15072209095435	-0.0950632145282632	-50.4686956097537	CG	ENSG00000266028	utr5	SRGAP2	SLIT-ROBO Rho GTPase activating protein 2 [Source:HGNC Symbol;Acc:HGNC:19751]
1	206685063	206685155	93	31	0.262873917372109	0.121077049617584	0.141796867754525	133.236253745063	CG	1:206684746:206686306	CGI
1	206685063	206685155	93	31	0.262873917372109	0.121077049617584	0.141796867754525	133.236253745063	CG	ENSG00000162889	utr5	MAPKAPK2	MAPK activated protein kinase 2 [Source:HGNC Symbol;Acc:HGNC:6887]
1	206685063	206685155	93	31	0.262873917372109	0.121077049617584	0.141796867754525	133.236253745063	CG	ENSG00000162889	exon	MAPKAPK2	MAPK activated protein kinase 2 [Source:HGNC Symbol;Acc:HGNC:6887]
1	207320873	207320932	60	19	0.356341178275681	0.26939827778704	0.0869429004886416	63.0644885784542	CG	1:207319197:207321197	CGI_shore
1	207320873	207320932	60	19	0.356341178275681	0.26939827778704	0.0869429004886416	63.0644885784542	CG	ENSG00000196352	promoter	CD55	CD55 molecule (Cromer blood group) [Source:HGNC Symbol;Acc:HGNC:2665]
1	207563026	207563092	67	11	0.0320367776236492	0.000345134550745875	0.0316916430729034	40.1398178279131	CHG	ENSG00000203710	intron	CR1	complement C3b/C4b receptor 1 (Knops blood group) [Source:HGNC Symbol;Acc:HGNC:2334]
1	207563026	207563092	67	11	0.0320367776236492	0.000345134550745875	0.0316916430729034	40.1398178279131	CHG	Target=MIR1_Amn:92-198;Class=SINE/MIR	repeat
1	207563026	207563092	67	11	0.0320367776236492	0.000345134550745875	0.0316916430729034	40.1398178279131	CHG	ENSG00000236911	intron	AL137789.1	novel transcript, antisense to CR1
1	207863095	207863330	236	93	0.0294826291254481	0.0028318770822192	0.0266507520432289	577.376703265061	CHH	ENSG00000203709	intron	MIR29B2CHG	MIR29B2 and MIR29C host gene [Source:HGNC Symbol;Acc:HGNC:32018]
1	207959615	207959693	79	9	0.0598235131344787	0.122972142535339	-0.0631486294008606	-41.5339689689731	CG	1:207958982:207959772	CGI
1	207959615	207959693	79	9	0.0598235131344787	0.122972142535339	-0.0631486294008606	-41.5339689689731	CG	ENSG00000284237	exon	LINC02767	long intergenic non-protein coding RNA 2767 [Source:HGNC Symbol;Acc:HGNC:54287]
1	208475656	208475991	336	118	0.00149815387594329	0.0354934101453753	-0.033995256269432	-808.743787840799	CHH	Target=L2c:3009-3333;Class=LINE/L2	repeat
1	209713466	209713653	188	61	0.00287680462506197	0.0276026839348826	-0.0247258793098206	-370.703376262946	CHH	Target=MER2:2-338;Class=DNA/TcMar-Tigger	repeat
1	209713466	209713653	188	61	0.00287680462506197	0.0276026839348826	-0.0247258793098206	-370.703376262946	CHH	ENSG00000227591	intron	HSD11B1-AS1	HSD11B1 antisense RNA 1 [Source:HGNC Symbol;Acc:HGNC:54053]
1	209713466	209713653	188	61	0.00287680462506197	0.0276026839348826	-0.0247258793098206	-370.703376262946	CHH	ENSG00000117594	intron	HSD11B1	hydroxysteroid 11-beta dehydrogenase 1 [Source:HGNC Symbol;Acc:HGNC:5208]
1	210374246	210374320	75	6	0.582121931901672	0.410154401307676	0.171967530593996	28.0812428824011	CG	ENSG00000200972	exon	RNU5A-8P	RNA, U5A small nuclear 8, pseudogene [Source:HGNC Symbol;Acc:HGNC:42530]
1	210374246	210374320	75	6	0.582121931901672	0.410154401307676	0.171967530593996	28.0812428824011	CG	ENSG00000200972	TSS	RNU5A-8P	RNA, U5A small nuclear 8, pseudogene [Source:HGNC Symbol;Acc:HGNC:42530]
1	210374246	210374320	75	6	0.582121931901672	0.410154401307676	0.171967530593996	28.0812428824011	CG	ENSG00000200972	promoter	RNU5A-8P	RNA, U5A small nuclear 8, pseudogene [Source:HGNC Symbol;Acc:HGNC:42530]
1	210374246	210374320	75	6	0.582121931901672	0.410154401307676	0.171967530593996	28.0812428824011	CG	ENSG00000054392	intron	HHAT	hedgehog acyltransferase [Source:HGNC Symbol;Acc:HGNC:18270]
1	210455828	210455958	131	30	0.0228350950648005	0.00233480791088483	0.0205002871539157	165.218614608993	CHH	Target=L1ME3C:5972-6162;Class=LINE/L1	repeat
1	210455828	210455958	131	30	0.0228350950648005	0.00233480791088483	0.0205002871539157	165.218614608993	CHH	ENSG00000054392	intron	HHAT	hedgehog acyltransferase [Source:HGNC Symbol;Acc:HGNC:18270]
1	211146419	211146609	191	55	0.03247167594801	0.00209024497205517	0.0303814309759548	370.410638178681	CHH	Target=L2:1801-2075;Class=LINE/L2	repeat
1	211146419	211146609	191	55	0.03247167594801	0.00209024497205517	0.0303814309759548	370.410638178681	CHH	ENSG00000283952	intron	AC092017.3	novel protein
1	211146419	211146609	191	55	0.03247167594801	0.00209024497205517	0.0303814309759548	370.410638178681	CHH	ENSG00000284376	intron	AC092017.4	novel transcript
1	211416615	211416786	172	47	0.259220886444508	0.162521685705901	0.0966992007386069	231.072878360685	CG	ENSG00000236809	promoter	SNX25P1	sorting nexin 25 pseudogene 1 [Source:HGNC Symbol;Acc:HGNC:41509]
1	211416615	211416786	172	47	0.259220886444508	0.162521685705901	0.0966992007386069	231.072878360685	CG	1:211416335:211416951	CGI
1	211416615	211416786	172	47	0.259220886444508	0.162521685705901	0.0966992007386069	231.072878360685	CG	ENSG00000153363	intron	LINC00467	long intergenic non-protein coding RNA 467 [Source:HGNC Symbol;Acc:HGNC:28227]
1	212749018	212749285	268	59	0.0354512031239895	0.00274821354112724	0.0327029895828623	325.158968857677	CHH	Target=DNA1_Mam:2-91;Class=DNA/TcMar	repeat
1	212749018	212749285	268	59	0.0354512031239895	0.00274821354112724	0.0327029895828623	325.158968857677	CHH	Target=L1ME3:6049-6114;Class=LINE/L1	repeat
1	212749018	212749285	268	59	0.0354512031239895	0.00274821354112724	0.0327029895828623	325.158968857677	CHH	ENSG00000117697	intron	NSL1	NSL1 component of MIS12 kinetochore complex [Source:HGNC Symbol;Acc:HGNC:24548]
1	212845654	212845975	322	104	0.0318028409034765	0.00251900412618916	0.0292838367772873	658.563574998443	CHH	Target=HERVH-int:5747-6016;Class=LTR/ERV1	repeat
1	212845654	212845975	322	104	0.0318028409034765	0.00251900412618916	0.0292838367772873	658.563574998443	CHH	Target=HERVH-int:7157-7713;Class=LTR/ERV1	repeat
1	212845654	212845975	322	104	0.0318028409034765	0.00251900412618916	0.0292838367772873	658.563574998443	CHH	ENSG00000185523	intron	SPATA45	spermatogenesis associated 45 [Source:HGNC Symbol;Acc:HGNC:33709]
1	214481652	214481870	219	74	0.0261699991325692	0.00296761653192595	0.0232023826006433	429.260721718097	CHH	Target=AluY:2-297;Class=SINE/Alu	repeat
1	214481652	214481870	219	74	0.0261699991325692	0.00296761653192595	0.0232023826006433	429.260721718097	CHH	ENSG00000152104	intron	PTPN14	protein tyrosine phosphatase non-receptor type 14 [Source:HGNC Symbol;Acc:HGNC:9647]
1	214868363	214868579	217	77	0.0296789406007247	0.00295206434820295	0.0267268762525217	476.236254491391	CHH	Target=L2d2:1969-2318;Class=LINE/L2	repeat
1	214886419	214886496	78	7	0.866690504217422	0.732995604554536	0.133694899662885	28.0611374588712	CG	Target=L2c:3044-3351;Class=LINE/L2	repeat
1	214886419	214886496	78	7	0.866690504217422	0.732995604554536	0.133694899662885	28.0611374588712	CG	Target=L2c:2922-3223;Class=LINE/L2	repeat
1	215617494	215617672	179	64	0.0227547427713395	0.00207249026394839	0.0206822525073911	304.816821156217	CHH	ENSG00000136636	promoter	KCTD3	potassium channel tetramerization domain containing 3 [Source:HGNC Symbol;Acc:HGNC:21305]
1	215617494	215617672	179	64	0.0227547427713395	0.00207249026394839	0.0206822525073911	304.816821156217	CHH	Target=MER21B:1-803;Class=LTR/ERVL	repeat
1	215617494	215617672	179	64	0.0227547427713395	0.00207249026394839	0.0206822525073911	304.816821156217	CHH	Target=MER34D:3-289;Class=LTR/ERV1	repeat
1	215617494	215617672	179	64	0.0227547427713395	0.00207249026394839	0.0206822525073911	304.816821156217	CHH	ENSG00000136636	intron	KCTD3	potassium channel tetramerization domain containing 3 [Source:HGNC Symbol;Acc:HGNC:21305]
1	215902545	215902843	299	85	0.0061335846373383	0.0396681571284951	-0.0335345724911568	-535.706528451109	CHH	Target=L2a:2269-3426;Class=LINE/L2	repeat
1	215902545	215902843	299	85	0.0061335846373383	0.0396681571284951	-0.0335345724911568	-535.706528451109	CHH	ENSG00000042781	intron	USH2A	usherin [Source:HGNC Symbol;Acc:HGNC:12601]
1	216231086	216231197	112	24	0.000236095778556345	0.0388308441971659	-0.0385947484186096	-112.058761884158	CHH	ENSG00000042781	intron	USH2A	usherin [Source:HGNC Symbol;Acc:HGNC:12601]
1	216985220	216985384	165	60	0.0226628667494996	0.00245906323820462	0.020203803511295	352.610518813515	CHH	ENSG00000196482	intron	ESRRG	estrogen related receptor gamma [Source:HGNC Symbol;Acc:HGNC:3474]
1	217372813	217372933	121	30	0.00342565139455209	0.0238746480397384	-0.0204489966451863	-133.884415620214	CHG	Target=MER52A:6-1755;Class=LTR/ERV1	repeat
1	217653893	217654063	171	41	0.00219973440660171	0.0239751222608852	-0.0217753878542835	-197.647295170059	CHH	ENSG00000162814	intron	SPATA17	spermatogenesis associated 17 [Source:HGNC Symbol;Acc:HGNC:25184]
1	217653893	217654063	171	41	0.00219973440660171	0.0239751222608852	-0.0217753878542835	-197.647295170059	CHH	ENSG00000162814	utr3	SPATA17	spermatogenesis associated 17 [Source:HGNC Symbol;Acc:HGNC:25184]
1	218731666	218731758	93	34	0.0222925372016954	0.00113257926885157	0.0211599579328439	187.318162902128	CHH	Target=L2:2434-2731;Class=LINE/L2	repeat
1	218973714	218973904	191	74	0.00182298749114159	0.0275864254194572	-0.0257634379283157	-476.001605127288	CHH	Target=THE1D-int:1-1631;Class=LTR/ERVL-MaLR	repeat
1	218973714	218973904	191	74	0.00182298749114159	0.0275864254194572	-0.0257634379283157	-476.001605127288	CHH	Target=THE1D:1-381;Class=LTR/ERVL-MaLR	repeat
1	219103211	219103317	107	36	0.0273281799140401	0.00219953833506774	0.0251286415789724	177.977227153363	CHH	ENSG00000228063	intron	LYPLAL1-DT	LYPLAL1 divergent transcript [Source:HGNC Symbol;Acc:HGNC:50560]
1	219103211	219103317	107	36	0.0273281799140401	0.00219953833506774	0.0251286415789724	177.977227153363	CHH	Target=L1PA3:3036-6154;Class=LINE/L1	repeat
1	219115653	219115856	204	64	0.00240494867013949	0.0289216196276877	-0.0265166709575482	-332.652893879171	CHH	Target=L1PA3:4856-6155;Class=LINE/L1	repeat
1	219115653	219115856	204	64	0.00240494867013949	0.0289216196276877	-0.0265166709575482	-332.652893879171	CHH	ENSG00000228063	intron	LYPLAL1-DT	LYPLAL1 divergent transcript [Source:HGNC Symbol;Acc:HGNC:50560]
1	219252477	219252898	422	123	0.0024933027245523	0.0339049542285202	-0.0314116515039679	-799.304894815857	CHH	Target=L1PA14:3343-7894;Class=LINE/L1	repeat
1	219354889	219355028	140	34	0.00254749316022259	0.0258208194649099	-0.0232733263046873	-164.942194496976	CHH	Target=L1MC3:1712-2130;Class=LINE/L1	repeat
1	220830891	220831073	183	62	0.0274490906373288	0.000959596912133863	0.0264894937251949	424.98155833265	CHH	ENSG00000272823	promoter	AL445423.1	novel transcript
1	220830891	220831073	183	62	0.0274490906373288	0.000959596912133863	0.0264894937251949	424.98155833265	CHH	ENSG00000238078	exon	LINC01352	long intergenic non-protein coding RNA 1352 [Source:HGNC Symbol;Acc:HGNC:50578]
1	220830891	220831073	183	62	0.0274490906373288	0.000959596912133863	0.0264894937251949	424.98155833265	CHH	ENSG00000238078	intron	LINC01352	long intergenic non-protein coding RNA 1352 [Source:HGNC Symbol;Acc:HGNC:50578]
1	220830912	220831010	99	15	0.0207244642262391	5.68475036584427e-05	0.0206676167225807	63.8259635550439	CHG	ENSG00000272823	promoter	AL445423.1	novel transcript
1	220830912	220831010	99	15	0.0207244642262391	5.68475036584427e-05	0.0206676167225807	63.8259635550439	CHG	ENSG00000238078	intron	LINC01352	long intergenic non-protein coding RNA 1352 [Source:HGNC Symbol;Acc:HGNC:50578]
1	222468746	222469014	269	99	0.00151801233840341	0.0528877114743904	-0.0513696991359869	-749.058593682029	CHH	ENSG00000234419	exon	CICP13	capicua transcriptional repressor pseudogene 13 [Source:HGNC Symbol;Acc:HGNC:37907]
1	222468871	222469025	155	30	0.000183062490518294	0.0469262526542681	-0.0467431901637498	-165.994401908744	CHG	ENSG00000234419	exon	CICP13	capicua transcriptional repressor pseudogene 13 [Source:HGNC Symbol;Acc:HGNC:37907]
1	222726409	222726639	231	80	0.0284023464606563	0.00420252136788098	0.0241998250927753	461.538100835174	CHH	ENSG00000162819	intron	BROX	BRO1 domain and CAAX motif containing [Source:HGNC Symbol;Acc:HGNC:26512]
1	222726409	222726639	231	80	0.0284023464606563	0.00420252136788098	0.0241998250927753	461.538100835174	CHH	Target=AluJo:1-133;Class=SINE/Alu	repeat
1	222726409	222726639	231	80	0.0284023464606563	0.00420252136788098	0.0241998250927753	461.538100835174	CHH	Target=AluSp:1-301;Class=SINE/Alu	repeat
1	223116708	223116907	200	68	0.00251812408743741	0.023406399196901	-0.0208882751094636	-367.03620308564	CHH	ENSG00000187554	intron	TLR5	toll like receptor 5 [Source:HGNC Symbol;Acc:HGNC:11851]
1	223116708	223116907	200	68	0.00251812408743741	0.023406399196901	-0.0208882751094636	-367.03620308564	CHH	Target=LTR12E:1-1321;Class=LTR/ERV1	repeat
1	223949974	223950057	84	9	0.919970358660753	0.845891149201567	0.0740792094591859	38.3766051891302	CG	ENSG00000233771	intron	CICP5	capicua transcriptional repressor pseudogene 5 [Source:HGNC Symbol;Acc:HGNC:37754]
1	224394539	224394638	100	22	0.0321359231168643	0.00169014766350731	0.030445775453357	100.231952514476	CHG	Target=AluSc8:1-298;Class=SINE/Alu	repeat
1	224394539	224394638	100	22	0.0321359231168643	0.00169014766350731	0.030445775453357	100.231952514476	CHG	ENSG00000162923	intron	WDR26	WD repeat domain 26 [Source:HGNC Symbol;Acc:HGNC:21208]
1	224780534	224780705	172	56	0.00224086614852012	0.022806240239666	-0.0205653740911459	-317.722921128363	CHH	Target=L2a:3307-3425;Class=LINE/L2	repeat
1	224780534	224780705	172	56	0.00224086614852012	0.022806240239666	-0.0205653740911459	-317.722921128363	CHH	Target=LTR40a:4-608;Class=LTR/ERVL	repeat
1	226158969	226159066	98	28	0.00165363163308978	0.0231883455530263	-0.0215347139199365	-156.249205324324	CHH	ENSG00000182827	intron	ACBD3	acyl-CoA binding domain containing 3 [Source:HGNC Symbol;Acc:HGNC:15453]
1	226640602	226640820	219	76	0.00307227829020459	0.0281664614601627	-0.0250941831699581	-426.429793165438	CHH	1:226639880:226641880	CGI_shore
1	226640602	226640820	219	76	0.00307227829020459	0.0281664614601627	-0.0250941831699581	-426.429793165438	CHH	ENSG00000143772	intron	ITPKB	inositol-trisphosphate 3-kinase B [Source:HGNC Symbol;Acc:HGNC:6179]
1	228102007	228102145	139	25	0.181471470443125	0.101946188447684	0.0795252819954405	112.765312836581	CG	ENSG00000143793	exon	C1orf35	chromosome 1 open reading frame 35 [Source:HGNC Symbol;Acc:HGNC:19032]
1	228102007	228102145	139	25	0.181471470443125	0.101946188447684	0.0795252819954405	112.765312836581	CG	ENSG00000143793	intron	C1orf35	chromosome 1 open reading frame 35 [Source:HGNC Symbol;Acc:HGNC:19032]
1	228102007	228102145	139	25	0.181471470443125	0.101946188447684	0.0795252819954405	112.765312836581	CG	1:228101968:228103483	CGI
1	228165653	228165726	74	21	0.0322488961013723	0.055494944390917	-0.0232460482895446	-63.2102716728516	CG	ENSG00000181873	promoter	IBA57	iron-sulfur cluster assembly factor IBA57 [Source:HGNC Symbol;Acc:HGNC:27302]
1	228165653	228165726	74	21	0.0322488961013723	0.055494944390917	-0.0232460482895446	-63.2102716728516	CG	ENSG00000203684	promoter	IBA57-DT	IBA57 divergent transcript [Source:HGNC Symbol;Acc:HGNC:32062]
1	228165653	228165726	74	21	0.0322488961013723	0.055494944390917	-0.0232460482895446	-63.2102716728516	CG	1:228165407:228166285	CGI
1	228409900	228410041	142	59	0.00242372448719449	0.0245399560354537	-0.0221162315482592	-346.412025140523	CHH	ENSG00000162931	intron	TRIM17	tripartite motif containing 17 [Source:HGNC Symbol;Acc:HGNC:13430]
1	228547625	228547781	157	52	0.0282413741543104	0.00197144548053661	0.0262699286737738	296.53436337318	CHH	Target=HSAT4:1-10499;Class=Satellite/centr	repeat
1	228557335	228557496	162	40	0.722742519568988	0.525752587359257	0.196989932209732	191.457630179376	CG	1:228555760:228557761	CGI_shore
1	228557335	228557496	162	40	0.722742519568988	0.525752587359257	0.196989932209732	191.457630179376	CG	1:228556409:228557873	CGI
1	228609550	228609970	421	53	0.631943349848874	0.828814007004559	-0.196870657155685	-310.211000485781	CG	Target=AluY:1-307;Class=SINE/Alu	repeat
1	228609550	228609970	421	53	0.631943349848874	0.828814007004559	-0.196870657155685	-310.211000485781	CG	1:228608374:228648421	CGI
1	228620080	228620425	346	18	0.702770674051581	0.254085662604066	0.448685011447514	101.183142158222	CG	ENSG00000199396	promoter	RNA5S5	RNA, 5S ribosomal 5 [Source:HGNC Symbol;Acc:HGNC:34366]
1	228620080	228620425	346	18	0.702770674051581	0.254085662604066	0.448685011447514	101.183142158222	CG	1:228608374:228648421	CGI
1	228622118	228622327	210	46	0.810464009606216	0.890764670603555	-0.0803006609973392	-240.347441702811	CG	1:228608374:228648421	CGI
1	228622118	228622327	210	46	0.810464009606216	0.890764670603555	-0.0803006609973392	-240.347441702811	CG	ENSG00000200624	promoter	RNA5S6	RNA, 5S ribosomal 6 [Source:HGNC Symbol;Acc:HGNC:34367]
1	228635028	228635431	404	92	0.220344386344489	0.40038058236272	-0.18003619601823	-643.462041929491	CG	ENSG00000199270	promoter	RNA5S12	RNA, 5S ribosomal 12 [Source:HGNC Symbol;Acc:HGNC:34373]
1	228635028	228635431	404	92	0.220344386344489	0.40038058236272	-0.18003619601823	-643.462041929491	CG	1:228608374:228648421	CGI
1	228639601	228639736	136	16	0.927781561832706	0.652525450478361	0.275256111354345	78.3953159068764	CG	ENSG00000201355	promoter	RNA5S14	RNA, 5S ribosomal 14 [Source:HGNC Symbol;Acc:HGNC:34375]
1	228639601	228639736	136	16	0.927781561832706	0.652525450478361	0.275256111354345	78.3953159068764	CG	1:228608374:228648421	CGI
1	228755266	228755323	58	7	0.651329534212044	0.770586684977691	-0.119257150765647	-30.2166118125284	CG	1:228755204:228757205	CGI_shore
1	229175143	229175194	52	7	0.833111751571611	0.697666817855803	0.135444933715809	29.2943007062025	CG	Target=HERVH-int:1-2995;Class=LTR/ERV1	repeat
1	229456649	229456870	222	54	0.000367231677901607	0.0398221890724215	-0.0394549573945199	-365.909051857638	CHH	Target=L1MC4:6585-7283;Class=LINE/L1	repeat
1	229456649	229456870	222	54	0.000367231677901607	0.0398221890724215	-0.0394549573945199	-365.909051857638	CHH	Target=AluJr:2-299;Class=SINE/Alu	repeat
1	229456649	229456870	222	54	0.000367231677901607	0.0398221890724215	-0.0394549573945199	-365.909051857638	CHH	ENSG00000069248	intron	NUP133	nucleoporin 133 [Source:HGNC Symbol;Acc:HGNC:18016]
1	229504122	229504280	159	25	0.00249920347359767	0.0272203931473967	-0.024721189673799	-120.245847896353	CHH	ENSG00000069248	intron	NUP133	nucleoporin 133 [Source:HGNC Symbol;Acc:HGNC:18016]
1	230006640	230006734	95	36	0.000743032929290446	0.0273563036852552	-0.0266132707559648	-231.412502279932	CHH	ENSG00000228058	intron	LINC01736	long intergenic non-protein coding RNA 1736 [Source:HGNC Symbol;Acc:HGNC:52524]
1	230006640	230006734	95	36	0.000743032929290446	0.0273563036852552	-0.0266132707559648	-231.412502279932	CHH	Target=MLT1C:5-467;Class=LTR/ERVL-MaLR	repeat
1	230006915	230007087	173	66	0.00207448254735521	0.0230184702769983	-0.0209439877296431	-382.073989962182	CHH	ENSG00000228058	exon	LINC01736	long intergenic non-protein coding RNA 1736 [Source:HGNC Symbol;Acc:HGNC:52524]
1	233158422	233158705	284	71	0.0704035281116708	0.00220134973237738	0.0682021783792934	602.292260863064	CHH	ENSG00000135749	intron	PCNX2	pecanex 2 [Source:HGNC Symbol;Acc:HGNC:8736]
1	233263316	233263451	136	37	0.00387072084868185	0.0254056898764389	-0.0215349690277571	-166.139952759962	CHH	ENSG00000135749	intron	PCNX2	pecanex 2 [Source:HGNC Symbol;Acc:HGNC:8736]
1	234356814	234356880	67	7	0.427628272491931	0.568471984960757	-0.140843712468826	-33.2567954765665	CG	1:234356738:234357114	CGI
1	234356814	234356880	67	7	0.427628272491931	0.568471984960757	-0.140843712468826	-33.2567954765665	CG	ENSG00000236358	promoter	AL355472.2	novel transcript
1	234356814	234356880	67	7	0.427628272491931	0.568471984960757	-0.140843712468826	-33.2567954765665	CG	ENSG00000235605	exon	AL355472.1	ribosomal protein S15 (RPS15) pseudogene
1	235322753	235322990	238	87	0.00243519086180679	0.0514446693108812	-0.0490094784490744	-743.703525089104	CHH	Target=L2c:2933-3385;Class=LINE/L2	repeat
1	235322753	235322990	238	87	0.00243519086180679	0.0514446693108812	-0.0490094784490744	-743.703525089104	CHH	ENSG00000054267	intron	ARID4B	AT-rich interaction domain 4B [Source:HGNC Symbol;Acc:HGNC:15550]
1	235605589	235605886	298	117	0.0254325167078014	0.002510039308283	0.0229224773995184	734.139599740425	CHH	Target=L2c:2808-2946;Class=LINE/L2	repeat
1	235605589	235605886	298	117	0.0254325167078014	0.002510039308283	0.0229224773995184	734.139599740425	CHH	ENSG00000168243	intron	GNG4	G protein subunit gamma 4 [Source:HGNC Symbol;Acc:HGNC:4407]
1	235642066	235642131	66	10	0.193863844258325	0.106931294110676	0.0869325501476482	50.6302626689249	CG	1:235642018:235642471	CGI
1	235642066	235642131	66	10	0.193863844258325	0.106931294110676	0.0869325501476482	50.6302626689249	CG	ENSG00000168243	intron	GNG4	G protein subunit gamma 4 [Source:HGNC Symbol;Acc:HGNC:4407]
1	235866886	235866964	79	25	0.0329249759829473	0.0575103120425468	-0.0245853360595995	-96.3492577817925	CG	1:235866287:235867297	CGI
1	235866886	235866964	79	25	0.0329249759829473	0.0575103120425468	-0.0245853360595995	-96.3492577817925	CG	ENSG00000143669	exon	LYST	lysosomal trafficking regulator [Source:HGNC Symbol;Acc:HGNC:1968]
1	235866886	235866964	79	25	0.0329249759829473	0.0575103120425468	-0.0245853360595995	-96.3492577817925	CG	ENSG00000143669	utr5	LYST	lysosomal trafficking regulator [Source:HGNC Symbol;Acc:HGNC:1968]
1	235866886	235866964	79	25	0.0329249759829473	0.0575103120425468	-0.0245853360595995	-96.3492577817925	CG	ENSG00000143669	promoter	LYST	lysosomal trafficking regulator [Source:HGNC Symbol;Acc:HGNC:1968]
1	235866886	235866964	79	25	0.0329249759829473	0.0575103120425468	-0.0245853360595995	-96.3492577817925	CG	ENSG00000143669	intron	LYST	lysosomal trafficking regulator [Source:HGNC Symbol;Acc:HGNC:1968]
1	236142305	236142368	64	14	0.0589579771813393	0.199471845344147	-0.140513868162807	-88.3687249547731	CG	ENSG00000077585	promoter	GPR137B	G protein-coupled receptor 137B [Source:HGNC Symbol;Acc:HGNC:11862]
1	236142305	236142368	64	14	0.0589579771813393	0.199471845344147	-0.140513868162807	-88.3687249547731	CG	1:236141725:236143726	CGI_shore
1	236142305	236142368	64	14	0.0589579771813393	0.199471845344147	-0.140513868162807	-88.3687249547731	CG	1:236142009:236143374	CGI
1	236159766	236159846	81	5	0.931998362761358	0.834259344788657	0.0977390179727016	22.1596709724096	CG	ENSG00000077585	intron	GPR137B	G protein-coupled receptor 137B [Source:HGNC Symbol;Acc:HGNC:11862]
1	237030517	237030644	128	48	0.00367032027132909	0.0251985617325124	-0.0215282414611833	-260.918764436981	CHH	Target=L2:2313-2780;Class=LINE/L2	repeat
1	237452553	237452640	88	20	0.00017876516802282	0.0435075758423082	-0.0433288106742853	-135.484534421926	CHH	ENSG00000198626	intron	RYR2	ryanodine receptor 2 [Source:HGNC Symbol;Acc:HGNC:10484]
1	237726944	237727200	257	76	0.0019861886805223	0.0357583815866713	-0.033772192906149	-517.084964847379	CHH	ENSG00000198626	intron	RYR2	ryanodine receptor 2 [Source:HGNC Symbol;Acc:HGNC:10484]
1	237726944	237727200	257	76	0.0019861886805223	0.0357583815866713	-0.033772192906149	-517.084964847379	CHH	ENSG00000198626	exon	RYR2	ryanodine receptor 2 [Source:HGNC Symbol;Acc:HGNC:10484]
1	237863688	237863743	56	5	0.819178780733776	0.65558252815059	0.163596252583186	20.7278356237649	CG	Target=MLT1M:94-473;Class=LTR/ERVL-MaLR	repeat
1	237863688	237863743	56	5	0.819178780733776	0.65558252815059	0.163596252583186	20.7278356237649	CG	ENSG00000237250	intron	AL359924.1	novel transcript
1	239535879	239535980	102	30	0.0222622237476718	0.00194079911642912	0.0203214246312427	169.800373063695	CHH	ENSG00000133019	intron	CHRM3	cholinergic receptor muscarinic 3 [Source:HGNC Symbol;Acc:HGNC:1952]
1	239998426	239998836	411	106	0.0273996104861594	0.00304577094918292	0.0243538395369765	544.199313671382	CHH	1:239998316:240000317	CGI_shore
1	239998426	239998836	411	106	0.0273996104861594	0.00304577094918292	0.0243538395369765	544.199313671382	CHH	Target=L1ME2z:1597-1985;Class=LINE/L1	repeat
1	240468156	240468232	77	26	0.039433628440213	0.00287370614649708	0.0365599222937159	170.635653992185	CHH	ENSG00000155816	intron	FMN2	formin 2 [Source:HGNC Symbol;Acc:HGNC:14074]
1	241306465	241306527	63	5	0.816174985000212	0.739484732764843	0.076690252235369	17.5764642400624	CG	ENSG00000224348	promoter	AL592076.1	ribosomal protein L36 (RPL36) pseudogene
1	241306465	241306527	63	5	0.816174985000212	0.739484732764843	0.076690252235369	17.5764642400624	CG	ENSG00000182901	intron	RGS7	regulator of G protein signaling 7 [Source:HGNC Symbol;Acc:HGNC:10003]
1	241948417	241948603	187	65	0.0260650895513735	0.00328771777064985	0.0227773717807236	348.61741139224	CHH	Target=MLT1H:421-547;Class=LTR/ERVL-MaLR	repeat
1	241948447	241948537	91	20	0.0285984240128992	0.00295553490476942	0.0256428891081298	88.8813717191437	CHG	Target=MLT1H:421-547;Class=LTR/ERVL-MaLR	repeat
1	242390287	242390543	257	71	0.0014742747130356	0.021684839374699	-0.0202105646616634	-369.27163262635	CHH	ENSG00000180287	intron	PLD5	phospholipase D family member 5 [Source:HGNC Symbol;Acc:HGNC:26879]
1	242693876	242694172	297	113	0.0498786434002891	0.00480839791102271	0.0450702454892664	937.00786844937	CHH	Target=L2d:3058-3200;Class=LINE/L2	repeat
1	242742534	242742823	290	83	0.0275807535679654	0.00263144279110859	0.0249493107768568	478.434446789727	CHH	Target=L2a:3281-3426;Class=LINE/L2	repeat
1	242742534	242742823	290	83	0.0275807535679654	0.00263144279110859	0.0249493107768568	478.434446789727	CHH	Target=L2:2530-2936;Class=LINE/L2	repeat
1	243000143	243000352	210	68	0.0258534691475141	0.00176877388161191	0.0240846952659022	364.224575843517	CHH	Target=MER5B:11-178;Class=DNA/hAT-Charlie	repeat
1	243000207	243000313	107	13	0.0278921887008055	0.00115160125115713	0.0267405874496484	56.8844501061555	CHG	Target=MER5B:11-178;Class=DNA/hAT-Charlie	repeat
1	243096032	243096098	67	5	0.906197390866779	0.750564063198993	0.155633327667786	28.0046647143484	CG	ENSG00000214837	intron	LINC01347	long intergenic non-protein coding RNA 1347 [Source:HGNC Symbol;Acc:HGNC:50566]
1	243096032	243096098	67	5	0.906197390866779	0.750564063198993	0.155633327667786	28.0046647143484	CG	ENSG00000214837	exon	LINC01347	long intergenic non-protein coding RNA 1347 [Source:HGNC Symbol;Acc:HGNC:50566]
1	243416899	243417009	111	27	0.00255168076460013	0.0234664730042769	-0.0209147922396768	-137.363240887054	CHH	ENSG00000054282	intron	SDCCAG8	serologically defined colon cancer antigen 8 [Source:HGNC Symbol;Acc:HGNC:10671]
1	243416899	243417009	111	27	0.00255168076460013	0.0234664730042769	-0.0209147922396768	-137.363240887054	CHH	ENSG00000054282	promoter	SDCCAG8	serologically defined colon cancer antigen 8 [Source:HGNC Symbol;Acc:HGNC:10671]
1	245750659	245750835	177	68	0.0030180480279824	0.0270569606325362	-0.0240389126045538	-401.161771070965	CHH	ENSG00000185420	intron	SMYD3	SET and MYND domain containing 3 [Source:HGNC Symbol;Acc:HGNC:15513]
1	245900168	245900336	169	60	0.0258743852182135	0.00301313030842041	0.022861254909793	352.081472647162	CHH	ENSG00000185420	intron	SMYD3	SET and MYND domain containing 3 [Source:HGNC Symbol;Acc:HGNC:15513]
1	245993671	245993857	187	67	0.00208991047701123	0.0343446027362099	-0.0322546922591987	-402.231930613287	CHH	Target=L1MB3:5892-6183;Class=LINE/L1	repeat
1	245993671	245993857	187	67	0.00208991047701123	0.0343446027362099	-0.0322546922591987	-402.231930613287	CHH	ENSG00000185420	intron	SMYD3	SET and MYND domain containing 3 [Source:HGNC Symbol;Acc:HGNC:15513]
1	246006277	246006334	58	7	0.958990375487516	0.891476099751347	0.0675142757361691	31.89713770435	CG	ENSG00000185420	intron	SMYD3	SET and MYND domain containing 3 [Source:HGNC Symbol;Acc:HGNC:15513]
1	246605718	246605822	105	25	0.954647690988815	0.911316498216179	0.0433311927726363	101.274744788656	CG	ENSG00000225300	promoter	AL591623.1	novel transcript
1	246605718	246605822	105	25	0.954647690988815	0.911316498216179	0.0433311927726363	101.274744788656	CG	Target=MER48:132-173;Class=LTR/ERV1	repeat
1	246605718	246605822	105	25	0.954647690988815	0.911316498216179	0.0433311927726363	101.274744788656	CG	ENSG00000162852	intron	CNST	consortin, connexin sorting protein [Source:HGNC Symbol;Acc:HGNC:26486]
1	246731529	246731709	181	64	0.0039030355963337	0.0285817229428896	-0.0246786873465559	-372.555795210515	CHH	ENSG00000143653	intron	SCCPDH	saccharopine dehydrogenase (putative) [Source:HGNC Symbol;Acc:HGNC:24275]
1	246731529	246731709	181	64	0.0039030355963337	0.0285817229428896	-0.0246786873465559	-372.555795210515	CHH	Target=L2b:2933-3122;Class=LINE/L2	repeat
1	246733250	246733478	229	69	0.00267240166086227	0.0521026684685475	-0.0494302668076852	-535.16992697462	CHH	ENSG00000143653	intron	SCCPDH	saccharopine dehydrogenase (putative) [Source:HGNC Symbol;Acc:HGNC:24275]
1	246733250	246733478	229	69	0.00267240166086227	0.0521026684685475	-0.0494302668076852	-535.16992697462	CHH	Target=AluJb:1-306;Class=SINE/Alu	repeat
1	246788998	246789193	196	47	0.0688644158641624	0.144441354566924	-0.075576938702762	-247.137822462793	CG	ENSG00000227953	intron	LINC01341	long intergenic non-protein coding RNA 1341 [Source:HGNC Symbol;Acc:HGNC:49457]
1	246788998	246789193	196	47	0.0688644158641624	0.144441354566924	-0.075576938702762	-247.137822462793	CG	ENSG00000227953	promoter	LINC01341	long intergenic non-protein coding RNA 1341 [Source:HGNC Symbol;Acc:HGNC:49457]
1	246788998	246789193	196	47	0.0688644158641624	0.144441354566924	-0.075576938702762	-247.137822462793	CG	ENSG00000223519	intron	KIF28P	kinesin family member 28, pseudogene [Source:HGNC Symbol;Acc:HGNC:49205]
1	246788998	246789193	196	47	0.0688644158641624	0.144441354566924	-0.075576938702762	-247.137822462793	CG	1:246788912:246789209	CGI
1	246788998	246789193	196	47	0.0688644158641624	0.144441354566924	-0.075576938702762	-247.137822462793	CG	ENSG00000227953	exon	LINC01341	long intergenic non-protein coding RNA 1341 [Source:HGNC Symbol;Acc:HGNC:49457]
1	247010892	247011034	143	46	0.00715674362461987	0.0291803244724304	-0.0220235808478105	-218.87703502628	CHH	Target=AluSc8:1-292;Class=SINE/Alu	repeat
1	247010892	247011034	143	46	0.00715674362461987	0.0291803244724304	-0.0220235808478105	-218.87703502628	CHH	ENSG00000135747	intron	ZNF670-ZNF695	ZNF670-ZNF695 readthrough (NMD candidate) [Source:HGNC Symbol;Acc:HGNC:49200]
1	247126384	247126461	78	12	0.505051185473562	0.129941311653884	0.375109873819678	89.6404466565889	CG	1:247126361:247126923	CGI
1	247126384	247126461	78	12	0.505051185473562	0.129941311653884	0.375109873819678	89.6404466565889	CG	ENSG00000196418	intron	ZNF124	zinc finger protein 124 [Source:HGNC Symbol;Acc:HGNC:12907]
1	247639512	247639668	157	48	0.20431287281666	0.319460341579828	-0.115147468763168	-263.76368580813	CG	ENSG00000236817	intron	AL606804.1	novel transcript
1	247639512	247639668	157	48	0.20431287281666	0.319460341579828	-0.115147468763168	-263.76368580813	CG	ENSG00000235749	promoter	AL390860.1	novel transcript, antisense to OR13G1, OR6F1 and OR14A2
1	247639512	247639668	157	48	0.20431287281666	0.319460341579828	-0.115147468763168	-263.76368580813	CG	1:247639436:247639839	CGI
1	248299381	248299576	196	62	0.0241482400007341	0.000836075406109163	0.023312164594625	359.606124079101	CHH	ENSG00000177201	intron	OR2T12	olfactory receptor family 2 subfamily T member 12 [Source:HGNC Symbol;Acc:HGNC:19592]
1	248299381	248299576	196	62	0.0241482400007341	0.000836075406109163	0.023312164594625	359.606124079101	CHH	Target=L1PA3:1851-3012;Class=LINE/L1	repeat
10	48962	49014	53	7	0.850149258098933	0.727821860920181	0.122327397178752	32.1395886672813	CG	10:48586:49361	CGI
10	48962	49014	53	7	0.850149258098933	0.727821860920181	0.122327397178752	32.1395886672813	CG	ENSG00000261456	intron	TUBB8	tubulin beta 8 class VIII [Source:HGNC Symbol;Acc:HGNC:20773]
10	90548	90684	137	44	0.026668958102069	0.00238937560039429	0.0242795825016747	246.728195574987	CHH	Target=MamRTE1:3633-3729;Class=LINE/RTE-BovB	repeat
10	329500	329569	70	9	0.715772524498743	0.554001533063079	0.161770991435664	38.7826037783111	CG	ENSG00000151240	exon	DIP2C	disco interacting protein 2 homolog C [Source:HGNC Symbol;Acc:HGNC:29150]
10	329500	329569	70	9	0.715772524498743	0.554001533063079	0.161770991435664	38.7826037783111	CG	ENSG00000151240	promoter	DIP2C	disco interacting protein 2 homolog C [Source:HGNC Symbol;Acc:HGNC:29150]
10	485011	485213	203	30	0.619334048165426	0.45640151199717	0.162932536168256	164.220074907541	CG	10:484773:485159	CGI
10	485011	485213	203	30	0.619334048165426	0.45640151199717	0.162932536168256	164.220074907541	CG	ENSG00000151240	intron	DIP2C	disco interacting protein 2 homolog C [Source:HGNC Symbol;Acc:HGNC:29150]
10	485011	485213	203	30	0.619334048165426	0.45640151199717	0.162932536168256	164.220074907541	CG	10:485159:487160	CGI_shore
10	587746	587855	110	26	0.00192308606916656	0.025133259272329	-0.0232101732031624	-119.467966955	CHG	ENSG00000151240	intron	DIP2C	disco interacting protein 2 homolog C [Source:HGNC Symbol;Acc:HGNC:29150]
10	959484	959555	72	32	0.0528957437949762	0.0122048101766197	0.0406909336183565	179.073739499726	CHH	10:959471:959885	CGI
10	1138811	1138998	188	57	0.0279057328503439	0.0013574293798505	0.0265483034704934	363.787410849721	CHH	Target=L1MCa:734-1930;Class=LINE/L1	repeat
10	1271605	1271663	59	5	0.808732881350332	0.642331919058881	0.166400962291451	32.3879162038496	CG	ENSG00000185736	intron	ADARB2	adenosine deaminase RNA specific B2 (inactive) [Source:HGNC Symbol;Acc:HGNC:227]
10	1363802	1363907	106	38	0.461441804354103	0.598872865242558	-0.137431060888455	-189.806295811061	CG	10:1362464:1364024	CGI
10	1363802	1363907	106	38	0.461441804354103	0.598872865242558	-0.137431060888455	-189.806295811061	CG	ENSG00000185736	exon	ADARB2	adenosine deaminase RNA specific B2 (inactive) [Source:HGNC Symbol;Acc:HGNC:227]
10	1418001	1418121	121	46	0.00411079419542019	0.025149491581277	-0.0210386973858568	-243.346412017225	CHH	ENSG00000185736	intron	ADARB2	adenosine deaminase RNA specific B2 (inactive) [Source:HGNC Symbol;Acc:HGNC:227]
10	1540601	1540775	175	44	0.00165391772132906	0.029096811245837	-0.0274428935245079	-229.485129991534	CHH	10:1540553:1542553	CGI_shore
10	1540601	1540775	175	44	0.00165391772132906	0.029096811245837	-0.0274428935245079	-229.485129991534	CHH	ENSG00000205696	intron	ADARB2-AS1	ADARB2 antisense RNA 1 [Source:HGNC Symbol;Acc:HGNC:23299]
10	1540601	1540775	175	44	0.00165391772132906	0.029096811245837	-0.0274428935245079	-229.485129991534	CHH	10:1539341:1541341	CGI_shore
10	1540601	1540775	175	44	0.00165391772132906	0.029096811245837	-0.0274428935245079	-229.485129991534	CHH	ENSG00000185736	intron	ADARB2	adenosine deaminase RNA specific B2 (inactive) [Source:HGNC Symbol;Acc:HGNC:227]
10	1542891	1543183	293	90	0.00246471179474671	0.0351443189981802	-0.0326796072034335	-509.896264113427	CHH	10:1540978:1542978	CGI_shore
10	1542891	1543183	293	90	0.00246471179474671	0.0351443189981802	-0.0326796072034335	-509.896264113427	CHH	10:1541803:1543804	CGI_shore
10	1542891	1543183	293	90	0.00246471179474671	0.0351443189981802	-0.0326796072034335	-509.896264113427	CHH	10:1542757:1544758	CGI_shore
10	1542891	1543183	293	90	0.00246471179474671	0.0351443189981802	-0.0326796072034335	-509.896264113427	CHH	10:1542979:1543226	CGI
10	1542891	1543183	293	90	0.00246471179474671	0.0351443189981802	-0.0326796072034335	-509.896264113427	CHH	ENSG00000205696	intron	ADARB2-AS1	ADARB2 antisense RNA 1 [Source:HGNC Symbol;Acc:HGNC:23299]
10	1542891	1543183	293	90	0.00246471179474671	0.0351443189981802	-0.0326796072034335	-509.896264113427	CHH	ENSG00000185736	intron	ADARB2	adenosine deaminase RNA specific B2 (inactive) [Source:HGNC Symbol;Acc:HGNC:227]
10	1542953	1543163	211	46	0.00327541270703797	0.0425961532848058	-0.0393207405777679	-258.286216218637	CHG	10:1540978:1542978	CGI_shore
10	1542953	1543163	211	46	0.00327541270703797	0.0425961532848058	-0.0393207405777679	-258.286216218637	CHG	10:1541803:1543804	CGI_shore
10	1542953	1543163	211	46	0.00327541270703797	0.0425961532848058	-0.0393207405777679	-258.286216218637	CHG	10:1542757:1544758	CGI_shore
10	1542953	1543163	211	46	0.00327541270703797	0.0425961532848058	-0.0393207405777679	-258.286216218637	CHG	10:1542979:1543226	CGI
10	1542953	1543163	211	46	0.00327541270703797	0.0425961532848058	-0.0393207405777679	-258.286216218637	CHG	ENSG00000205696	intron	ADARB2-AS1	ADARB2 antisense RNA 1 [Source:HGNC Symbol;Acc:HGNC:23299]
10	1542953	1543163	211	46	0.00327541270703797	0.0425961532848058	-0.0393207405777679	-258.286216218637	CHG	ENSG00000185736	intron	ADARB2	adenosine deaminase RNA specific B2 (inactive) [Source:HGNC Symbol;Acc:HGNC:227]
10	3781653	3781734	82	6	0.442592567842503	0.316327603536946	0.126264964305557	28.763819551689	CG	ENSG00000067082	promoter	KLF6	Kruppel like factor 6 [Source:HGNC Symbol;Acc:HGNC:2235]
10	3781653	3781734	82	6	0.442592567842503	0.316327603536946	0.126264964305557	28.763819551689	CG	ENSG00000067082	intron	KLF6	Kruppel like factor 6 [Source:HGNC Symbol;Acc:HGNC:2235]
10	3781653	3781734	82	6	0.442592567842503	0.316327603536946	0.126264964305557	28.763819551689	CG	ENSG00000067082	exon	KLF6	Kruppel like factor 6 [Source:HGNC Symbol;Acc:HGNC:2235]
10	3781653	3781734	82	6	0.442592567842503	0.316327603536946	0.126264964305557	28.763819551689	CG	10:3781597:3781825	CGI
10	4300275	4300514	240	84	0.000614220274175611	0.0277924593030054	-0.0271782390288298	-560.73855651955	CHH	Target=L1MB3:39-1021;Class=LINE/L1	repeat
10	4300330	4300429	100	22	0.00165605193579401	0.0248664252567644	-0.0232103733209704	-100.750012090868	CHG	Target=L1MB3:39-1021;Class=LINE/L1	repeat
10	4333749	4333865	117	9	0.833026603740965	0.727197061139973	0.105829542600992	34.9722975106216	CG	Target=MER57B2:215-262;Class=LTR/ERV1	repeat
10	4645785	4645919	135	35	0.0243062750171216	0.00152432438021786	0.0227819506369037	193.712026624821	CHH	Target=L2a:2401-3399;Class=LINE/L2	repeat
10	5517888	5518072	185	45	0.0351140417183544	0.000671707129817434	0.034442334588537	273.998858326533	CHH	Target=MER87B:129-509;Class=LTR/ERV1	repeat
10	5517888	5518072	185	45	0.0351140417183544	0.000671707129817434	0.034442334588537	273.998858326533	CHH	ENSG00000205488	intron	CALML3-AS1	CALML3 antisense RNA 1 [Source:HGNC Symbol;Acc:HGNC:44682]
10	6453842	6454022	181	73	0.00244280858263658	0.0268802837601192	-0.0244374751774826	-431.041001682815	CHH	Target=L1PA3:840-6155;Class=LINE/L1	repeat
10	6453842	6454022	181	73	0.00244280858263658	0.0268802837601192	-0.0244374751774826	-431.041001682815	CHH	ENSG00000065675	intron	PRKCQ	protein kinase C theta [Source:HGNC Symbol;Acc:HGNC:9410]
10	6786036	6786102	67	5	0.979252687497637	0.892058028026195	0.0871946594714412	22.8945407738548	CG	ENSG00000238266	intron	LINC00707	long intergenic non-protein coding RNA 707 [Source:HGNC Symbol;Acc:HGNC:44691]
10	7833219	7833419	201	68	0.00122200063662381	0.0217530551151434	-0.0205310544785196	-364.516633760615	CHH	Target=L1MA7:5300-5813;Class=LINE/L1	repeat
10	7833219	7833419	201	68	0.00122200063662381	0.0217530551151434	-0.0205310544785196	-364.516633760615	CHH	ENSG00000165632	intron	TAF3	TATA-box binding protein associated factor 3 [Source:HGNC Symbol;Acc:HGNC:17303]
10	8036381	8036450	70	13	0.166217312082774	0.0878764602567439	0.0783408518260297	54.5028013047508	CG	10:8035298:8037299	CGI_shore
10	8036381	8036450	70	13	0.166217312082774	0.0878764602567439	0.0783408518260297	54.5028013047508	CG	10:8035866:8036415	CGI
10	8036381	8036450	70	13	0.166217312082774	0.0878764602567439	0.0783408518260297	54.5028013047508	CG	10:8036415:8038416	CGI_shore
10	9190209	9190357	149	38	0.0285693252363349	0.00356663682829911	0.0250026884080358	193.856714326664	CHH	Target=L1ME3Cz:1134-3954;Class=LINE/L1	repeat
10	11178073	11178207	135	19	0.302365378134464	0.178330563731227	0.124034814403237	94.4266684450341	CG	ENSG00000048740	intron	CELF2	CUGBP Elav-like family member 2 [Source:HGNC Symbol;Acc:HGNC:2550]
10	11869968	11870236	269	69	0.783913325578491	0.881763535501137	-0.097850209922646	-315.602759528869	CG	ENSG00000148426	exon	PROSER2	proline and serine rich 2 [Source:HGNC Symbol;Acc:HGNC:23728]
10	11869968	11870236	269	69	0.783913325578491	0.881763535501137	-0.097850209922646	-315.602759528869	CG	ENSG00000225778	intron	PROSER2-AS1	PROSER2 antisense RNA 1 [Source:HGNC Symbol;Acc:HGNC:27343]
10	11869968	11870236	269	69	0.783913325578491	0.881763535501137	-0.097850209922646	-315.602759528869	CG	10:11869555:11870433	CGI
10	11869968	11870236	269	69	0.783913325578491	0.881763535501137	-0.097850209922646	-315.602759528869	CG	ENSG00000148426	intron	PROSER2	proline and serine rich 2 [Source:HGNC Symbol;Acc:HGNC:23728]
10	11894752	11894846	95	15	0.900149938189494	0.740624084458432	0.159525853731062	77.0342585399315	CG	10:11894170:11895061	CGI
10	11894752	11894846	95	15	0.900149938189494	0.740624084458432	0.159525853731062	77.0342585399315	CG	ENSG00000225778	promoter	PROSER2-AS1	PROSER2 antisense RNA 1 [Source:HGNC Symbol;Acc:HGNC:27343]
10	12349200	12349432	233	62	0.0593053479380442	0.159235883786374	-0.0999305358483295	-295.916744427783	CG	ENSG00000183049	promoter	CAMK1D	calcium/calmodulin dependent protein kinase ID [Source:HGNC Symbol;Acc:HGNC:19341]
10	12349200	12349432	233	62	0.0593053479380442	0.159235883786374	-0.0999305358483295	-295.916744427783	CG	10:12348803:12350590	CGI
10	12653699	12653873	175	53	0.00256383206939985	0.0256189060632749	-0.023055073993875	-313.5311675544	CHH	ENSG00000283699	promoter	MIR4481	microRNA 4481 [Source:HGNC Symbol;Acc:HGNC:41781]
10	12653699	12653873	175	53	0.00256383206939985	0.0256189060632749	-0.023055073993875	-313.5311675544	CHH	ENSG00000183049	intron	CAMK1D	calcium/calmodulin dependent protein kinase ID [Source:HGNC Symbol;Acc:HGNC:19341]
10	13116320	13116410	91	9	0.845086231136112	0.692186464217275	0.152899766918838	43.1829266249753	CG	ENSG00000123240	exon	OPTN	optineurin [Source:HGNC Symbol;Acc:HGNC:17142]
10	13116320	13116410	91	9	0.845086231136112	0.692186464217275	0.152899766918838	43.1829266249753	CG	ENSG00000123240	utr3	OPTN	optineurin [Source:HGNC Symbol;Acc:HGNC:17142]
10	13116320	13116410	91	9	0.845086231136112	0.692186464217275	0.152899766918838	43.1829266249753	CG	ENSG00000123240	intron	OPTN	optineurin [Source:HGNC Symbol;Acc:HGNC:17142]
10	13275718	13275970	253	78	0.0016191667141253	0.0227555335971296	-0.0211363668830043	-394.589550693031	CHH	Target=AluY:1-309;Class=SINE/Alu	repeat
10	13308830	13308921	92	15	0.00227479971282574	0.0316081417605858	-0.0293333420477601	-66.0156613399849	CHG	ENSG00000226209	promoter	RBISP1	RBIS pseudogene 1 [Source:HGNC Symbol;Acc:HGNC:51355]
10	13308830	13308921	92	15	0.00227479971282574	0.0316081417605858	-0.0293333420477601	-66.0156613399849	CHG	Target=AluYm1:11-310;Class=SINE/Alu	repeat
10	13308839	13308993	155	45	0.00555514624905798	0.0271078685718456	-0.0215527223227876	-215.951454903239	CHH	ENSG00000226209	promoter	RBISP1	RBIS pseudogene 1 [Source:HGNC Symbol;Acc:HGNC:51355]
10	13308839	13308993	155	45	0.00555514624905798	0.0271078685718456	-0.0215527223227876	-215.951454903239	CHH	Target=AluYm1:11-310;Class=SINE/Alu	repeat
10	13308839	13308993	155	45	0.00555514624905798	0.0271078685718456	-0.0215527223227876	-215.951454903239	CHH	Target=AluSx3:128-311;Class=SINE/Alu	repeat
10	14380976	14381155	180	50	0.0256885283854016	0.00304170371389582	0.0226468246715058	273.84451247075	CHH	Target=MIRb:169-262;Class=SINE/MIR	repeat
10	14380976	14381155	180	50	0.0256885283854016	0.00304170371389582	0.0226468246715058	273.84451247075	CHH	ENSG00000151474	intron	FRMD4A	FERM domain containing 4A [Source:HGNC Symbol;Acc:HGNC:25491]
10	14780836	14781023	188	60	0.00339580486412347	0.030348438986204	-0.0269526341220805	-358.069361483241	CHH	Target=HAL1:2148-2335;Class=LINE/L1	repeat
10	15665927	15666064	138	41	0.0218669484782803	0.00164822923668646	0.0202187192415938	217.813422840755	CHH	Target=L1PA4:623-6152;Class=LINE/L1	repeat
10	15665927	15666064	138	41	0.0218669484782803	0.00164822923668646	0.0202187192415938	217.813422840755	CHH	ENSG00000077943	intron	ITGA8	integrin subunit alpha 8 [Source:HGNC Symbol;Acc:HGNC:6144]
10	16206188	16206366	179	54	0.0249707450237082	0.0024114370639947	0.0225593079597135	293.006307043423	CHH	Target=L1MA2:3007-4164;Class=LINE/L1	repeat
10	17229308	17229526	219	67	0.0281533071738362	0.00132705998420395	0.0268262471896322	417.780635448469	CHH	ENSG00000026025	promoter	VIM	vimentin [Source:HGNC Symbol;Acc:HGNC:12692]
10	17229308	17229526	219	67	0.0281533071738362	0.00132705998420395	0.0268262471896322	417.780635448469	CHH	10:17228431:17230618	CGI
10	17229308	17229526	219	67	0.0281533071738362	0.00132705998420395	0.0268262471896322	417.780635448469	CHH	ENSG00000026025	utr5	VIM	vimentin [Source:HGNC Symbol;Acc:HGNC:12692]
10	17229308	17229526	219	67	0.0281533071738362	0.00132705998420395	0.0268262471896322	417.780635448469	CHH	ENSG00000026025	exon	VIM	vimentin [Source:HGNC Symbol;Acc:HGNC:12692]
10	17229308	17229526	219	67	0.0281533071738362	0.00132705998420395	0.0268262471896322	417.780635448469	CHH	ENSG00000229124	exon	VIM-AS1	VIM antisense RNA 1 [Source:HGNC Symbol;Acc:HGNC:44879]
10	17229308	17229526	219	67	0.0281533071738362	0.00132705998420395	0.0268262471896322	417.780635448469	CHH	ENSG00000229124	intron	VIM-AS1	VIM antisense RNA 1 [Source:HGNC Symbol;Acc:HGNC:44879]
10	17229370	17229492	123	26	0.0263472211865397	0.00073643400538881	0.0256107871811509	131.655768505886	CHG	ENSG00000026025	promoter	VIM	vimentin [Source:HGNC Symbol;Acc:HGNC:12692]
10	17229370	17229492	123	26	0.0263472211865397	0.00073643400538881	0.0256107871811509	131.655768505886	CHG	10:17228431:17230618	CGI
10	17229370	17229492	123	26	0.0263472211865397	0.00073643400538881	0.0256107871811509	131.655768505886	CHG	ENSG00000026025	utr5	VIM	vimentin [Source:HGNC Symbol;Acc:HGNC:12692]
10	17229370	17229492	123	26	0.0263472211865397	0.00073643400538881	0.0256107871811509	131.655768505886	CHG	ENSG00000026025	exon	VIM	vimentin [Source:HGNC Symbol;Acc:HGNC:12692]
10	17229370	17229492	123	26	0.0263472211865397	0.00073643400538881	0.0256107871811509	131.655768505886	CHG	ENSG00000229124	exon	VIM-AS1	VIM antisense RNA 1 [Source:HGNC Symbol;Acc:HGNC:44879]
10	17587045	17587267	223	71	0.00414568730333683	0.0275810859503359	-0.0234353986469991	-380.010156973985	CHH	Target=MER4E1:1-286;Class=LTR/ERV1	repeat
10	17587045	17587267	223	71	0.00414568730333683	0.0275810859503359	-0.0234353986469991	-380.010156973985	CHH	Target=AluSz:106-307;Class=SINE/Alu	repeat
10	17587057	17587258	202	32	0.00379410548174791	0.0363297025855569	-0.032535597103809	-145.673027653763	CHG	Target=MER4E1:1-286;Class=LTR/ERV1	repeat
10	17587057	17587258	202	32	0.00379410548174791	0.0363297025855569	-0.032535597103809	-145.673027653763	CHG	Target=AluSz:106-307;Class=SINE/Alu	repeat
10	17815531	17815583	53	5	0.945816077500034	0.820122817330166	0.125693260169868	21.9388261104256	CG	ENSG00000260314	intron	MRC1	mannose receptor C-type 1 [Source:HGNC Symbol;Acc:HGNC:7228]
10	18054454	18054798	345	85	0.00215855950704489	0.0321096499883747	-0.0299510904813298	-479.756424213836	CHH	Target=L1MCa:2705-4693;Class=LINE/L1	repeat
10	18241969	18242210	242	49	0.00374634482940035	0.0412413576390292	-0.0374950128096289	-246.773460787066	CHH	ENSG00000235020	intron	AL390783.1	novel transcript
10	18241969	18242210	242	49	0.00374634482940035	0.0412413576390292	-0.0374950128096289	-246.773460787066	CHH	ENSG00000165995	intron	CACNB2	calcium voltage-gated channel auxiliary subunit beta 2 [Source:HGNC Symbol;Acc:HGNC:1402]
10	18261140	18261309	170	56	0.0242559641836501	0.00314295907001004	0.02111300511364	285.81182057557	CHH	ENSG00000235020	intron	AL390783.1	novel transcript
10	18261140	18261309	170	56	0.0242559641836501	0.00314295907001004	0.02111300511364	285.81182057557	CHH	ENSG00000235020	exon	AL390783.1	novel transcript
10	18261140	18261309	170	56	0.0242559641836501	0.00314295907001004	0.02111300511364	285.81182057557	CHH	ENSG00000165995	utr5	CACNB2	calcium voltage-gated channel auxiliary subunit beta 2 [Source:HGNC Symbol;Acc:HGNC:1402]
10	18261140	18261309	170	56	0.0242559641836501	0.00314295907001004	0.02111300511364	285.81182057557	CHH	ENSG00000165995	exon	CACNB2	calcium voltage-gated channel auxiliary subunit beta 2 [Source:HGNC Symbol;Acc:HGNC:1402]
10	18261140	18261309	170	56	0.0242559641836501	0.00314295907001004	0.02111300511364	285.81182057557	CHH	ENSG00000235020	promoter	AL390783.1	novel transcript
10	18261140	18261309	170	56	0.0242559641836501	0.00314295907001004	0.02111300511364	285.81182057557	CHH	ENSG00000235020	TSS	AL390783.1	novel transcript
10	18261140	18261309	170	56	0.0242559641836501	0.00314295907001004	0.02111300511364	285.81182057557	CHH	ENSG00000165995	intron	CACNB2	calcium voltage-gated channel auxiliary subunit beta 2 [Source:HGNC Symbol;Acc:HGNC:1402]
10	18558099	18558355	257	103	0.000456540829835978	0.124868386534901	-0.124411845705065	-864.019060060054	CHH	ENSG00000241058	intron	NSUN6	NOP2/Sun RNA methyltransferase 6 [Source:HGNC Symbol;Acc:HGNC:23529]
10	18560843	18561383	541	180	0.233212130090941	0.000670933196406525	0.232541196894535	1887.23588998228	CHH	ENSG00000241058	intron	NSUN6	NOP2/Sun RNA methyltransferase 6 [Source:HGNC Symbol;Acc:HGNC:23529]
10	19489021	19489088	68	17	0.366228434478557	0.493704158475115	-0.127475723996558	-77.2742484625487	CG	ENSG00000204740	promoter	MALRD1	MAM and LDL receptor class A domain containing 1 [Source:HGNC Symbol;Acc:HGNC:24331]
10	19489021	19489088	68	17	0.366228434478557	0.493704158475115	-0.127475723996558	-77.2742484625487	CG	ENSG00000239539	promoter	HMGN1P20	high mobility group nucleosome binding domain 1 pseudogene 20 [Source:HGNC Symbol;Acc:HGNC:39364]
10	19489021	19489088	68	17	0.366228434478557	0.493704158475115	-0.127475723996558	-77.2742484625487	CG	ENSG00000204740	intron	MALRD1	MAM and LDL receptor class A domain containing 1 [Source:HGNC Symbol;Acc:HGNC:24331]
10	19489021	19489088	68	17	0.366228434478557	0.493704158475115	-0.127475723996558	-77.2742484625487	CG	ENSG00000204740	exon	MALRD1	MAM and LDL receptor class A domain containing 1 [Source:HGNC Symbol;Acc:HGNC:24331]
10	19627960	19628130	171	39	0.0257714609859799	0.00351551227904159	0.0222559487069383	179.611236236466	CHH	Target=L1ME3G:5295-5918;Class=LINE/L1	repeat
10	19627960	19628130	171	39	0.0257714609859799	0.00351551227904159	0.0222559487069383	179.611236236466	CHH	ENSG00000204740	intron	MALRD1	MAM and LDL receptor class A domain containing 1 [Source:HGNC Symbol;Acc:HGNC:24331]
10	19704492	19704688	197	69	0.0244008410433412	0.00261673031266997	0.0217841107306712	396.498060341627	CHH	Target=MLT1A:5-368;Class=LTR/ERVL-MaLR	repeat
10	19704492	19704688	197	69	0.0244008410433412	0.00261673031266997	0.0217841107306712	396.498060341627	CHH	ENSG00000204740	intron	MALRD1	MAM and LDL receptor class A domain containing 1 [Source:HGNC Symbol;Acc:HGNC:24331]
10	19953803	19953978	176	42	0.0226696723084295	0.00213982252061042	0.0205298497878191	205.906126096794	CHH	ENSG00000120594	intron	PLXDC2	plexin domain containing 2 [Source:HGNC Symbol;Acc:HGNC:21013]
10	20184413	20184610	198	39	0.0261804962638059	0.000529806391249392	0.0256506898725565	179.904509363624	CHH	Target=MamRep137:9-253;Class=DNA/TcMar-Tigger	repeat
10	20184413	20184610	198	39	0.0261804962638059	0.000529806391249392	0.0256506898725565	179.904509363624	CHH	ENSG00000120594	intron	PLXDC2	plexin domain containing 2 [Source:HGNC Symbol;Acc:HGNC:21013]
10	20229198	20229389	192	74	0.00212267963451488	0.0266263893386436	-0.0245037097041287	-471.809068158089	CHH	ENSG00000120594	intron	PLXDC2	plexin domain containing 2 [Source:HGNC Symbol;Acc:HGNC:21013]
10	21614841	21614970	130	32	0.0283643546927011	0.00201334710081914	0.026351007591882	180.757601548836	CHH	ENSG00000078403	exon	MLLT10	MLLT10 histone lysine methyltransferase DOT1L cofactor [Source:HGNC Symbol;Acc:HGNC:16063]
10	21614841	21614970	130	32	0.0283643546927011	0.00201334710081914	0.026351007591882	180.757601548836	CHH	ENSG00000078403	intron	MLLT10	MLLT10 histone lysine methyltransferase DOT1L cofactor [Source:HGNC Symbol;Acc:HGNC:16063]
10	21632055	21632278	224	55	0.0294138706671719	0.0016874843859187	0.0277263862812532	318.151745406145	CHH	ENSG00000078403	intron	MLLT10	MLLT10 histone lysine methyltransferase DOT1L cofactor [Source:HGNC Symbol;Acc:HGNC:16063]
10	21981831	21982035	205	73	0.00313997417801985	0.0263526450258864	-0.0232126708478666	-434.362544220268	CHH	Target=MER31B:1-465;Class=LTR/ERV1	repeat
10	21981831	21982035	205	73	0.00313997417801985	0.0263526450258864	-0.0232126708478666	-434.362544220268	CHH	ENSG00000136770	intron	DNAJC1	DnaJ heat shock protein family (Hsp40) member C1 [Source:HGNC Symbol;Acc:HGNC:20090]
10	22147833	22148142	310	99	0.0287002539147153	0.00135352736052686	0.0273467265541885	673.145258087916	CHH	Target=AluY:1-303;Class=SINE/Alu	repeat
10	22147833	22148142	310	99	0.0287002539147153	0.00135352736052686	0.0273467265541885	673.145258087916	CHH	Target=L1M6:4187-4596;Class=LINE/L1	repeat
10	24720288	24720425	138	40	0.0268761992162227	0.0048543366608064	0.0220218625554163	206.587632030418	CHH	ENSG00000107863	intron	ARHGAP21	Rho GTPase activating protein 21 [Source:HGNC Symbol;Acc:HGNC:23725]
10	25216778	25216957	180	57	0.00225713024662027	0.0246391636975932	-0.022382033450973	-307.300820907663	CHH	ENSG00000151025	intron	GPR158	G protein-coupled receptor 158 [Source:HGNC Symbol;Acc:HGNC:23689]
10	25760831	25761004	174	41	0.024650303180571	0.000606402085709633	0.0240439010948614	236.325660135583	CHH	Target=MER75:1-512;Class=DNA/PiggyBac	repeat
10	26180196	26180383	188	35	0.0324638078973816	0.00227759658272913	0.0301862113146525	201.88409709897	CHH	Target=L1ME4a:3898-4220;Class=LINE/L1	repeat
10	26180196	26180383	188	35	0.0324638078973816	0.00227759658272913	0.0301862113146525	201.88409709897	CHH	ENSG00000095777	intron	MYO3A	myosin IIIA [Source:HGNC Symbol;Acc:HGNC:7601]
10	26312980	26313044	65	21	0.0292751568636062	0.00310791664407278	0.0261672402195334	101.946538710672	CHH	Target=MLT1A0:306-364;Class=LTR/ERVL-MaLR	repeat
10	27427936	27428130	195	67	0.00290971491134202	0.0376488165198593	-0.0347391016085173	-474.404100102935	CHH	Target=ERVL-B4-int:2803-3056;Class=LTR/ERVL	repeat
10	27427936	27428130	195	67	0.00290971491134202	0.0376488165198593	-0.0347391016085173	-474.404100102935	CHH	Target=AluSp:1-284;Class=SINE/Alu	repeat
10	27756517	27756777	261	61	0.00120902795842047	0.0328710066662482	-0.0316619787078277	-374.803107789177	CHH	Target=Zaphod:5-981;Class=DNA/hAT-Tip100	repeat
10	27756517	27756777	261	61	0.00120902795842047	0.0328710066662482	-0.0316619787078277	-374.803107789177	CHH	ENSG00000230500	intron	MKX-AS1	MKX antisense RNA 1 [Source:HGNC Symbol;Acc:HGNC:50686]
10	28488757	28488890	134	40	0.00172816823014128	0.0221396527914522	-0.0204114845613109	-210.457690522947	CHH	Target=AluSg7:1-309;Class=SINE/Alu	repeat
10	28488757	28488890	134	40	0.00172816823014128	0.0221396527914522	-0.0204114845613109	-210.457690522947	CHH	ENSG00000237128	intron	LINC02652	long intergenic non-protein coding RNA 2652 [Source:HGNC Symbol;Acc:HGNC:54137]
10	28822925	28823126	202	69	0.0276495008491325	0.00261001049297389	0.0250394903561586	372.189813989268	CHH	ENSG00000232624	intron	LINC01517	long intergenic non-protein coding RNA 1517 [Source:HGNC Symbol;Acc:HGNC:51212]
10	29168849	29169068	220	72	0.02588172486124	0.00197608901138951	0.0239056358498505	456.218238985947	CHH	Target=MLT1F2-int:1-1489;Class=LTR/ERVL-MaLR	repeat
10	29692382	29692561	180	59	0.00443614873495138	0.0300577739765375	-0.0256216252415862	-326.306024956116	CHH	Target=MIRb:49-262;Class=SINE/MIR	repeat
10	29692382	29692561	180	59	0.00443614873495138	0.0300577739765375	-0.0256216252415862	-326.306024956116	CHH	ENSG00000197321	intron	SVIL	supervillin [Source:HGNC Symbol;Acc:HGNC:11480]
10	29695819	29695999	181	14	0.898615626119745	0.664754987899149	0.233860638220596	79.5595505839063	CG	Target=SVA_A:1-31;Class=Retroposon/SVA	repeat
10	29695819	29695999	181	14	0.898615626119745	0.664754987899149	0.233860638220596	79.5595505839063	CG	Target=SVA_D:2-1382;Class=Retroposon/SVA	repeat
10	29695819	29695999	181	14	0.898615626119745	0.664754987899149	0.233860638220596	79.5595505839063	CG	ENSG00000225976	promoter	CKS1BP2	CDC28 protein kinase regulatory subunit 1B pseudogene 2 [Source:HGNC Symbol;Acc:HGNC:24232]
10	29695819	29695999	181	14	0.898615626119745	0.664754987899149	0.233860638220596	79.5595505839063	CG	ENSG00000197321	intron	SVIL	supervillin [Source:HGNC Symbol;Acc:HGNC:11480]
10	30889094	30889277	184	41	0.00225977066832753	0.0330379470005647	-0.0307781763322372	-236.655151169726	CHH	ENSG00000183621	intron	ZNF438	zinc finger protein 438 [Source:HGNC Symbol;Acc:HGNC:21029]
10	30889343	30889509	167	68	0.0012680865825369	0.0248825179493075	-0.0236144313667706	-426.641499305158	CHH	Target=AluSz:2-276;Class=SINE/Alu	repeat
10	30889343	30889509	167	68	0.0012680865825369	0.0248825179493075	-0.0236144313667706	-426.641499305158	CHH	ENSG00000183621	intron	ZNF438	zinc finger protein 438 [Source:HGNC Symbol;Acc:HGNC:21029]
10	31268554	31268730	177	55	0.00296945635407502	0.0270852165510879	-0.0241157601970128	-318.246397755422	CHH	ENSG00000237036	intron	ZEB1-AS1	ZEB1 antisense RNA 1 [Source:HGNC Symbol;Acc:HGNC:42354]
10	31921487	31921593	107	14	0.765682147310011	0.590622268845441	0.17505987846457	69.0898910726461	CG	Target=AluSg:1-307;Class=SINE/Alu	repeat
10	31921487	31921593	107	14	0.765682147310011	0.590622268845441	0.17505987846457	69.0898910726461	CG	ENSG00000165322	intron	ARHGAP12	Rho GTPase activating protein 12 [Source:HGNC Symbol;Acc:HGNC:16348]
10	32238564	32238803	240	68	0.00158415944859491	0.0306797968488023	-0.0290956374002074	-400.040205926209	CHH	Target=MLT1B-int:532-603;Class=LTR/ERVL-MaLR	repeat
10	32238564	32238803	240	68	0.00158415944859491	0.0306797968488023	-0.0290956374002074	-400.040205926209	CHH	Target=L1MA9:6982-7333;Class=LINE/L1	repeat
10	32343430	32343557	128	13	0.821657159390582	0.698399619333436	0.123257540057147	55.4929572362118	CG	Target=AluSq:1-291;Class=SINE/Alu	repeat
10	32343430	32343557	128	13	0.821657159390582	0.698399619333436	0.123257540057147	55.4929572362118	CG	ENSG00000120616	intron	EPC1	enhancer of polycomb homolog 1 [Source:HGNC Symbol;Acc:HGNC:19876]
10	32416810	32416887	78	6	0.683174156381514	0.952909093113686	-0.269734936732172	-28.6096937477427	CG	Target=AluY:1-309;Class=SINE/Alu	repeat
10	33267602	33267848	247	96	0.0408836800050422	0.00208854033475035	0.0387951396702919	728.493266423506	CHH	ENSG00000099250	intron	NRP1	neuropilin 1 [Source:HGNC Symbol;Acc:HGNC:8004]
10	34142583	34142639	57	5	0.87796402383997	0.775619111730575	0.102344912109396	20.8732318945885	CG	ENSG00000148498	intron	PARD3	par-3 family cell polarity regulator [Source:HGNC Symbol;Acc:HGNC:16051]
10	34644475	34644643	169	56	0.0228046666791557	0.00195970658743138	0.0208449600917243	327.061438546512	CHH	ENSG00000148498	intron	PARD3	par-3 family cell polarity regulator [Source:HGNC Symbol;Acc:HGNC:16051]
10	35534599	35534863	265	86	0.0359400392669034	0.00201874712640271	0.0339212921405007	600.522315441627	CHH	Target=L1MB8:5781-6178;Class=LINE/L1	repeat
10	35534599	35534863	265	86	0.0359400392669034	0.00201874712640271	0.0339212921405007	600.522315441627	CHH	ENSG00000108100	intron	CCNY	cyclin Y [Source:HGNC Symbol;Acc:HGNC:23354]
10	36193422	36193609	188	53	0.00281155349857698	0.0238192287885966	-0.0210076752900196	-281.973922458739	CHH	Target=L1MC1:5338-6333;Class=LINE/L1	repeat
10	36193422	36193609	188	53	0.00281155349857698	0.0238192287885966	-0.0210076752900196	-281.973922458739	CHH	Target=L2:2796-3040;Class=LINE/L2	repeat
10	36213850	36214101	252	51	0.0446505293677976	0.00389290322584392	0.0407576261419537	323.129144292815	CHH	Target=L2a:3217-3425;Class=LINE/L2	repeat
10	36213850	36214101	252	51	0.0446505293677976	0.00389290322584392	0.0407576261419537	323.129144292815	CHH	Target=AluSc8:1-287;Class=SINE/Alu	repeat
10	37108003	37108180	178	59	0.00265261851430322	0.0230850300050251	-0.0204324114907219	-313.380288857252	CHH	Target=L2c:3010-3156;Class=LINE/L2	repeat
10	37108003	37108180	178	59	0.00265261851430322	0.0230850300050251	-0.0204324114907219	-313.380288857252	CHH	Target=MER89:172-559;Class=LTR/ERV1	repeat
10	37178818	37178978	161	51	0.00357799336908643	0.0267429049790577	-0.0231649116099713	-226.387339401777	CHH	ENSG00000148513	intron	ANKRD30A	ankyrin repeat domain 30A [Source:HGNC Symbol;Acc:HGNC:17234]
10	37835786	37835990	205	60	0.0258862497963281	0.00216334298905139	0.0237229068072767	348.562614569891	CHH	ENSG00000198105	intron	ZNF248	zinc finger protein 248 [Source:HGNC Symbol;Acc:HGNC:13041]
10	37835786	37835990	205	60	0.0258862497963281	0.00216334298905139	0.0237229068072767	348.562614569891	CHH	Target=MER58C:104-215;Class=DNA/hAT-Charlie	repeat
10	37835786	37835990	205	60	0.0258862497963281	0.00216334298905139	0.0237229068072767	348.562614569891	CHH	Target=L2a:2281-3277;Class=LINE/L2	repeat
10	39619752	39619987	236	68	0.00940295863559086	0.0581864612967195	-0.0487835026611287	-334.995863838503	CHH	Target=ALR/Alpha:1-5115;Class=Satellite/centr	repeat
10	39716573	39716653	81	26	0.047041137678888	0.000548573741749977	0.0464925639371381	100.16661382698	CHH	Target=ALR/Alpha:1-250509;Class=Satellite/centr	repeat
10	39856042	39856103	62	7	0.887592469536827	0.686176428905753	0.201416040631075	40.2944025396562	CG	Target=ALR/Alpha:1-250509;Class=Satellite/centr	repeat
10	40213745	40213805	61	5	0.0594582205234535	0.000619794322971468	0.058838426200482	17.2953091631704	CHG	Target=ALR/Alpha:1-559683;Class=Satellite/centr	repeat
10	40396419	40396533	115	36	0.0354949290195628	0.00781571886143154	0.0276792101581313	170.079113935182	CHH	Target=ALR/Alpha:1-559683;Class=Satellite/centr	repeat
10	40721684	40721769	86	5	0.843578840418226	0.4729751883192	0.370603652099026	22.5353022808538	CG	Target=ALR/Alpha:1-140260;Class=Satellite/centr	repeat
10	40829689	40829774	86	5	0.923247289535927	0.538400804303976	0.384846485231951	23.2357470061835	CG	Target=ALR/Alpha:1-205090;Class=Satellite/centr	repeat
10	40906865	40906935	71	23	0.00264759503214307	0.0420289818889627	-0.0393813868568196	-150.033630994103	CHH	Target=ALR/Alpha:1-205090;Class=Satellite/centr	repeat
10	40994920	40995000	81	15	0.000335698348141253	0.0405427604803429	-0.0402070621322016	-49.9253291758503	CHG	Target=ALR/Alpha:1-572049;Class=Satellite/centr	repeat
10	41127383	41127441	59	9	0.0321766769090449	0.00418766553978047	0.0279890113692644	28.0441676051515	CHG	Target=ALR/Alpha:1-572049;Class=Satellite/centr	repeat
10	41176593	41176719	127	39	0.00233980059507037	0.0318037955863513	-0.0294639949912809	-188.804696561944	CHH	Target=ALR/Alpha:1-572049;Class=Satellite/centr	repeat
10	41257220	41257271	52	12	0.000767163286186975	0.0552902585409232	-0.0545230952547362	-56.2779360214915	CHH	Target=ALR/Alpha:1-572049;Class=Satellite/centr	repeat
10	41385911	41385992	82	14	0.000531994280444724	0.0659364829321167	-0.0654044886516719	-60.3421154904442	CHH	Target=ALR/Alpha:1-572049;Class=Satellite/centr	repeat
10	41444140	41444226	87	7	0.000746743921318597	0.145442890146059	-0.14469614622474	-54.355753921233	CHG	Target=ALR/Alpha:1-572049;Class=Satellite/centr	repeat
10	42177092	42177362	271	79	0.331892996558173	0.129684342059329	0.202208654498844	426.871447905196	CG	10:42177061:42177984	CGI
10	42243214	42243690	477	94	0.218155240628451	0.489063815215462	-0.27090857458701	-669.10393767032	CG	10:42241838:42243690	CGI
10	42243214	42243690	477	94	0.218155240628451	0.489063815215462	-0.27090857458701	-669.10393767032	CG	ENSG00000274167	intron	AL031601.2	solute carrier family 9, subfamily B (NHA2, cation proton antiporter 2), member 2 (SLC9B2) pseudogene
10	42475934	42476070	137	27	0.0880015782510543	0.173775749351088	-0.0857741711000342	-123.03127898878	CG	10:42475303:42477303	CGI_shore
10	42475934	42476070	137	27	0.0880015782510543	0.173775749351088	-0.0857741711000342	-123.03127898878	CG	ENSG00000182632	promoter	CCNYL2	cyclin Y like 2 (pseudogene) [Source:HGNC Symbol;Acc:HGNC:23495]
10	42475934	42476070	137	27	0.0880015782510543	0.173775749351088	-0.0857741711000342	-123.03127898878	CG	ENSG00000185904	exon	LINC00839	long intergenic non-protein coding RNA 839 [Source:HGNC Symbol;Acc:HGNC:28269]
10	42475934	42476070	137	27	0.0880015782510543	0.173775749351088	-0.0857741711000342	-123.03127898878	CG	10:42475747:42476386	CGI
10	42475934	42476070	137	27	0.0880015782510543	0.173775749351088	-0.0857741711000342	-123.03127898878	CG	ENSG00000185904	intron	LINC00839	long intergenic non-protein coding RNA 839 [Source:HGNC Symbol;Acc:HGNC:28269]
10	43023471	43023564	94	33	0.00521477520914915	0.0257528641841899	-0.0205380889750408	-159.673596026214	CHH	Target=L2a:3252-3426;Class=LINE/L2	repeat
10	43395930	43396118	189	23	0.328218382795247	0.198041306932946	0.130177075862301	112.299433444718	CG	ENSG00000169813	intron	HNRNPF	heterogeneous nuclear ribonucleoprotein F [Source:HGNC Symbol;Acc:HGNC:5039]
10	43395930	43396118	189	23	0.328218382795247	0.198041306932946	0.130177075862301	112.299433444718	CG	10:43395881:43397469	CGI
10	43395930	43396118	189	23	0.328218382795247	0.198041306932946	0.130177075862301	112.299433444718	CG	Target=MER5A:55-97;Class=DNA/hAT-Charlie	repeat
10	43561795	43561920	126	38	0.00323275709855092	0.0289015116078319	-0.025668754509281	-218.533366894031	CHH	Target=AluJo:1-132;Class=SINE/Alu	repeat
10	43561795	43561920	126	38	0.00323275709855092	0.0289015116078319	-0.025668754509281	-218.533366894031	CHH	ENSG00000196793	intron	ZNF239	zinc finger protein 239 [Source:HGNC Symbol;Acc:HGNC:13031]
10	43682630	43682798	169	57	0.0224607832710313	0.00225657320459334	0.020204210066438	229.141490841169	CHH	Target=MLT1J2:12-149;Class=LTR/ERVL-MaLR	repeat
10	44379031	44379103	73	5	0.773724270361991	0.615973777931434	0.157750492430556	18.9557980217872	CG	ENSG00000107562	intron	CXCL12	C-X-C motif chemokine ligand 12 [Source:HGNC Symbol;Acc:HGNC:10672]
10	44379031	44379103	73	5	0.773724270361991	0.615973777931434	0.157750492430556	18.9557980217872	CG	Target=L2d2:3076-3184;Class=LINE/L2	repeat
10	45427758	45427927	170	41	0.880418386233304	0.77527256372794	0.105145822505364	210.181178477357	CG	ENSG00000012779	intron	ALOX5	arachidonate 5-lipoxygenase [Source:HGNC Symbol;Acc:HGNC:435]
10	45427758	45427927	170	41	0.880418386233304	0.77527256372794	0.105145822505364	210.181178477357	CG	10:45427383:45427927	CGI
10	45691704	45691787	84	17	0.975905496073983	0.94598686340566	0.0299186326683227	65.6977021846863	CG	ENSG00000230869	intron	AGAP10P	ArfGAP with GTPase domain, ankyrin repeat and PH domain 10, pseudogene [Source:HGNC Symbol;Acc:HGNC:23659]
10	45691704	45691787	84	17	0.975905496073983	0.94598686340566	0.0299186326683227	65.6977021846863	CG	Target=AluY:2-310;Class=SINE/Alu	repeat
10	45769038	45769356	319	96	0.00302707859206672	0.0411226068944928	-0.0380955283024261	-710.86301734991	CHH	ENSG00000172661	intron	WASHC2C	WASH complex subunit 2C [Source:HGNC Symbol;Acc:HGNC:23414]
10	45769038	45769356	319	96	0.00302707859206672	0.0411226068944928	-0.0380955283024261	-710.86301734991	CHH	Target=AluY:1-298;Class=SINE/Alu	repeat
10	45769152	45769258	107	22	0.00362588126048539	0.0365036965422858	-0.0328778152818004	-102.094054557351	CHG	ENSG00000172661	intron	WASHC2C	WASH complex subunit 2C [Source:HGNC Symbol;Acc:HGNC:23414]
10	45769152	45769258	107	22	0.00362588126048539	0.0365036965422858	-0.0328778152818004	-102.094054557351	CHG	Target=AluY:1-298;Class=SINE/Alu	repeat
10	45854732	45854914	183	60	0.0265770167319907	0.00212682082083947	0.0244501959111513	349.02956957851	CHH	ENSG00000188234	promoter	AGAP4	ArfGAP with GTPase domain, ankyrin repeat and PH domain 4 [Source:HGNC Symbol;Acc:HGNC:23459]
10	45854732	45854914	183	60	0.0265770167319907	0.00212682082083947	0.0244501959111513	349.02956957851	CHH	ENSG00000239152	promoter	RNA5SP310	RNA, 5S ribosomal pseudogene 310 [Source:HGNC Symbol;Acc:HGNC:43210]
10	45854732	45854914	183	60	0.0265770167319907	0.00212682082083947	0.0244501959111513	349.02956957851	CHH	ENSG00000239883	intron	PARGP1	poly(ADP-ribose) glycohydrolase pseudogene 1 [Source:HGNC Symbol;Acc:HGNC:45008]
10	45854732	45854914	183	60	0.0265770167319907	0.00212682082083947	0.0244501959111513	349.02956957851	CHH	ENSG00000239883	exon	PARGP1	poly(ADP-ribose) glycohydrolase pseudogene 1 [Source:HGNC Symbol;Acc:HGNC:45008]
10	46122791	46122859	69	29	0.00296107180208802	0.0357534143295514	-0.0327923425274634	-170.799283668735	CHH	Target=AluY:2-295;Class=SINE/Alu	repeat
10	46122791	46122859	69	29	0.00296107180208802	0.0357534143295514	-0.0327923425274634	-170.799283668735	CHH	ENSG00000264204	intron	AGAP7P	ArfGAP with GTPase domain, ankyrin repeat and PH domain 7, pseudogene [Source:HGNC Symbol;Acc:HGNC:23465]
10	46239207	46239362	156	47	0.00062283040679521	0.021915587187831	-0.0212927567810358	-224.357978013846	CHH	Target=MER57A1:1-432;Class=LTR/ERV1	repeat
10	46239207	46239362	156	47	0.00062283040679521	0.021915587187831	-0.0212927567810358	-224.357978013846	CHH	ENSG00000263482	intron	ANTXRLP1	ANTXR like pseudogene 1 [Source:HGNC Symbol;Acc:HGNC:45004]
10	46312647	46312720	74	8	0.911639859237948	0.79459789575888	0.117041963479068	33.4554551225178	CG	ENSG00000274209	intron	ANTXRL	ANTXR like [Source:HGNC Symbol;Acc:HGNC:27277]
10	46411802	46411878	77	5	0.868254364335623	0.621978290759715	0.246276073575908	26.1613935926718	CG	ENSG00000285294	intron	LINC00842	long intergenic non-protein coding RNA 842 [Source:HGNC Symbol;Acc:HGNC:44989]
10	46411802	46411878	77	5	0.868254364335623	0.621978290759715	0.246276073575908	26.1613935926718	CG	ENSG00000285402	intron	AC244230.2	novel transcript
10	46579333	46579435	103	9	0.626654820625081	0.259926580752733	0.366728239872347	53.4591133674275	CG	10:46578059:46579625	CGI
10	46579333	46579435	103	9	0.626654820625081	0.259926580752733	0.366728239872347	53.4591133674275	CG	ENSG00000204176	intron	SYT15	synaptotagmin 15 [Source:HGNC Symbol;Acc:HGNC:17167]
10	46689802	46689860	59	7	0.94888938953665	0.857036363477189	0.0918530260594603	28.8321613401958	CG	Target=AluY:1-295;Class=SINE/Alu	repeat
10	46843895	46843958	64	7	0.956241578038747	0.872555571897108	0.0836860061416385	32.4379300567765	CG	Target=AluSx:3-305;Class=SINE/Alu	repeat
10	47084034	47084316	283	92	0.00244663083356904	0.0305503595325264	-0.0281037286989574	-601.497026738678	CHH	Target=EUTREP14:520-589;Class=Unknown	repeat
10	47509279	47509347	69	9	0.000286888898860583	0.0416186528822012	-0.0413317639833406	-31.2852315271269	CHG	ENSG00000204172	intron	AGAP9	ArfGAP with GTPase domain, ankyrin repeat and PH domain 9 [Source:HGNC Symbol;Acc:HGNC:23463]
10	47565674	47565885	212	51	0.910907994745431	0.791444101712419	0.119463893033012	337.126869661717	CG	ENSG00000265630	intron	BX547991.2	glutamate dehydrogenase pseudogene 8
10	47565674	47565885	212	51	0.910907994745431	0.791444101712419	0.119463893033012	337.126869661717	CG	ENSG00000215065	exon	BX547991.1	dual specificity phosphatase 8 (DUSP8) pseudogene
10	47565674	47565885	212	51	0.910907994745431	0.791444101712419	0.119463893033012	337.126869661717	CG	10:47564945:47566050	CGI
10	47566422	47566478	57	8	0.389180333550915	0.626414921486685	-0.23723458793577	-39.2433574122553	CG	ENSG00000265630	intron	BX547991.2	glutamate dehydrogenase pseudogene 8
10	47566422	47566478	57	8	0.389180333550915	0.626414921486685	-0.23723458793577	-39.2433574122553	CG	10:47566050:47568051	CGI_shore
10	47706079	47706308	230	51	0.0340418445605188	0.110520701578948	-0.0764788570184291	-290.180930669476	CG	ENSG00000226964	promoter	RHEBP2	RHEB pseudogene 2 [Source:HGNC Symbol;Acc:HGNC:44991]
10	47706079	47706308	230	51	0.0340418445605188	0.110520701578948	-0.0764788570184291	-290.180930669476	CG	10:47705820:47706246	CGI
10	47706079	47706308	230	51	0.0340418445605188	0.110520701578948	-0.0764788570184291	-290.180930669476	CG	ENSG00000226964	TSS	RHEBP2	RHEB pseudogene 2 [Source:HGNC Symbol;Acc:HGNC:44991]
10	47706079	47706308	230	51	0.0340418445605188	0.110520701578948	-0.0764788570184291	-290.180930669476	CG	ENSG00000226964	exon	RHEBP2	RHEB pseudogene 2 [Source:HGNC Symbol;Acc:HGNC:44991]
10	47706079	47706308	230	51	0.0340418445605188	0.110520701578948	-0.0764788570184291	-290.180930669476	CG	10:47706246:47708247	CGI_shore
10	47706079	47706308	230	51	0.0340418445605188	0.110520701578948	-0.0764788570184291	-290.180930669476	CG	ENSG00000189014	intron	SHLD2P3	shieldin complex subunit 2 pseudogene 3 [Source:HGNC Symbol;Acc:HGNC:34038]
10	47741550	47741738	189	55	0.0360421774786112	0.00313128513390342	0.0329108923447078	318.13504533729	CHH	Target=L1MB8:6089-6178;Class=LINE/L1	repeat
10	47756617	47756955	339	149	0.00111396855540374	0.031887659843898	-0.0307736912884943	-1038.61933656538	CHH	ENSG00000277758	intron	FO681492.1	synaptotagmin-15 [Source:NCBI gene;Acc:102724488]
10	47756617	47756955	339	149	0.00111396855540374	0.031887659843898	-0.0307736912884943	-1038.61933656538	CHH	Target=L3:3711-4012;Class=LINE/CR1	repeat
10	48082835	48083138	304	92	0.00218265273084745	0.0490302792300179	-0.0468476264991704	-589.801975632164	CHH	Target=L2:2620-2954;Class=LINE/L2	repeat
10	48082835	48083138	304	92	0.00218265273084745	0.0490302792300179	-0.0468476264991704	-589.801975632164	CHH	ENSG00000278561	intron	PTPN20CP	protein tyrosine phosphatase non-receptor type 20C, pseudogene [Source:HGNC Symbol;Acc:HGNC:23424]
10	48082884	48083006	123	21	0.00573141938603996	0.0501161658871827	-0.0443847465011427	-105.30025552714	CHG	Target=L2:2620-2954;Class=LINE/L2	repeat
10	48082884	48083006	123	21	0.00573141938603996	0.0501161658871827	-0.0443847465011427	-105.30025552714	CHG	ENSG00000278561	intron	PTPN20CP	protein tyrosine phosphatase non-receptor type 20C, pseudogene [Source:HGNC Symbol;Acc:HGNC:23424]
10	48225829	48225986	158	54	0.0235132976563708	0.00205493197073746	0.0214583656856334	308.747126841476	CHH	ENSG00000170324	intron	FRMPD2	FERM and PDZ domain containing 2 [Source:HGNC Symbol;Acc:HGNC:28572]
10	49115249	49115404	156	47	0.038329011015396	0.0789643536371656	-0.0406353426217695	-199.299147144493	CG	ENSG00000165633	intron	VSTM4	V-set and transmembrane domain containing 4 [Source:HGNC Symbol;Acc:HGNC:26470]
10	49115249	49115404	156	47	0.038329011015396	0.0789643536371656	-0.0406353426217695	-199.299147144493	CG	10:49115139:49115690	CGI
10	49340193	49340345	153	40	0.0294035578702796	0.00422517363611539	0.0251783842341642	199.081834898466	CHH	Target=AluYb8:1-317;Class=SINE/Alu	repeat
10	49631835	49632008	174	67	0.0331602419558388	0.002133337808046	0.0310269041477928	467.458001971568	CHH	Target=L2d2:352-1116;Class=LINE/L2	repeat
10	49631835	49632008	174	67	0.0331602419558388	0.002133337808046	0.0310269041477928	467.458001971568	CHH	ENSG00000070748	intron	CHAT	choline O-acetyltransferase [Source:HGNC Symbol;Acc:HGNC:1912]
10	50272158	50272309	152	55	0.00151118957363472	0.0237947816846134	-0.0222835921109787	-326.753279343025	CHH	Target=L2b:2910-3061;Class=LINE/L2	repeat
10	50553957	50554156	200	79	0.0242038941008393	0.00128127040140968	0.0229226236994296	378.376151346916	CHH	Target=MamTip2:133-236;Class=DNA/hAT-Tip100	repeat
10	50553957	50554156	200	79	0.0242038941008393	0.00128127040140968	0.0229226236994296	378.376151346916	CHH	ENSG00000198964	intron	SGMS1	sphingomyelin synthase 1 [Source:HGNC Symbol;Acc:HGNC:29799]
10	51074226	51074278	53	13	0.0347366455987179	0.0693168585528272	-0.0345802129541093	-51.7838839910875	CG	ENSG00000185532	promoter	PRKG1	protein kinase cGMP-dependent 1 [Source:HGNC Symbol;Acc:HGNC:9414]
10	51074226	51074278	53	13	0.0347366455987179	0.0693168585528272	-0.0345802129541093	-51.7838839910875	CG	10:51073779:51074992	CGI
10	51074226	51074278	53	13	0.0347366455987179	0.0693168585528272	-0.0345802129541093	-51.7838839910875	CG	ENSG00000185532	intron	PRKG1	protein kinase cGMP-dependent 1 [Source:HGNC Symbol;Acc:HGNC:9414]
10	51226062	51226199	138	25	0.000528882626621934	0.02221552651716	-0.0216866438905381	-110.670056206254	CHG	Target=AluSx1:2-307;Class=SINE/Alu	repeat
10	51226062	51226199	138	25	0.000528882626621934	0.02221552651716	-0.0216866438905381	-110.670056206254	CHG	ENSG00000185532	intron	PRKG1	protein kinase cGMP-dependent 1 [Source:HGNC Symbol;Acc:HGNC:9414]
10	51494919	51495101	183	55	0.00385645983995449	0.0267930605324079	-0.0229366006924535	-294.054614424033	CHH	ENSG00000185532	intron	PRKG1	protein kinase cGMP-dependent 1 [Source:HGNC Symbol;Acc:HGNC:9414]
10	51614648	51614839	192	59	0.022165735682326	0.00191587165577738	0.0202498640265486	297.776733014469	CHH	Target=L1MA4A:2439-2923;Class=LINE/L1	repeat
10	51614648	51614839	192	59	0.022165735682326	0.00191587165577738	0.0202498640265486	297.776733014469	CHH	ENSG00000185532	intron	PRKG1	protein kinase cGMP-dependent 1 [Source:HGNC Symbol;Acc:HGNC:9414]
10	52711031	52711209	179	50	0.00325913698916218	0.0271222579775664	-0.0238631209884042	-251.070052009414	CHH	Target=L1MDa:2571-3261;Class=LINE/L1	repeat
10	52711031	52711209	179	50	0.00325913698916218	0.0271222579775664	-0.0238631209884042	-251.070052009414	CHH	ENSG00000228651	intron
10	53278968	53279024	57	7	0.907979764563049	0.812199937998385	0.0957798265646633	31.5170930038339	CG	Target=AluY:1-310;Class=SINE/Alu	repeat
10	53949836	53949961	126	26	0.0241249646084702	0.000754051388340784	0.0233709132201294	136.889467263998	CHH	ENSG00000150275	intron	PCDH15	protocadherin related 15 [Source:HGNC Symbol;Acc:HGNC:14674]
10	54736478	54736702	225	60	0.00158740089531317	0.0264400197852305	-0.0248526188899173	-327.193765449009	CHH	ENSG00000150275	intron	PCDH15	protocadherin related 15 [Source:HGNC Symbol;Acc:HGNC:14674]
10	55320282	55320445	164	69	0.00279672668781656	0.0241107077745564	-0.0213139810867399	-368.035894467904	CHH	ENSG00000150275	promoter	PCDH15	protocadherin related 15 [Source:HGNC Symbol;Acc:HGNC:14674]
10	55320282	55320445	164	69	0.00279672668781656	0.0241107077745564	-0.0213139810867399	-368.035894467904	CHH	Target=L1PA15:1145-1908;Class=LINE/L1	repeat
10	55320282	55320445	164	69	0.00279672668781656	0.0241107077745564	-0.0213139810867399	-368.035894467904	CHH	ENSG00000236744	intron	AC016822.1	novel transcript
10	55320282	55320445	164	69	0.00279672668781656	0.0241107077745564	-0.0213139810867399	-368.035894467904	CHH	ENSG00000150275	intron	PCDH15	protocadherin related 15 [Source:HGNC Symbol;Acc:HGNC:14674]
10	55343334	55343599	266	78	0.0466056484417841	0.0033896390519605	0.0432160093898236	567.776177748913	CHH	ENSG00000236744	intron	AC016822.1	novel transcript
10	55343334	55343599	266	78	0.0466056484417841	0.0033896390519605	0.0432160093898236	567.776177748913	CHH	ENSG00000150275	intron	PCDH15	protocadherin related 15 [Source:HGNC Symbol;Acc:HGNC:14674]
10	55355286	55355559	274	81	0.0256209430872585	0.00109819587764674	0.0245227472096118	476.908726730422	CHH	Target=L1MD2:5159-6132;Class=LINE/L1	repeat
10	55355286	55355559	274	81	0.0256209430872585	0.00109819587764674	0.0245227472096118	476.908726730422	CHH	ENSG00000236744	intron	AC016822.1	novel transcript
10	55355286	55355559	274	81	0.0256209430872585	0.00109819587764674	0.0245227472096118	476.908726730422	CHH	ENSG00000150275	intron	PCDH15	protocadherin related 15 [Source:HGNC Symbol;Acc:HGNC:14674]
10	55434634	55434752	119	45	0.00287399087612285	0.0229793096740271	-0.0201053187979043	-243.368493820599	CHH	Target=AluSg4:1-292;Class=SINE/Alu	repeat
10	55434634	55434752	119	45	0.00287399087612285	0.0229793096740271	-0.0201053187979043	-243.368493820599	CHH	ENSG00000150275	intron	PCDH15	protocadherin related 15 [Source:HGNC Symbol;Acc:HGNC:14674]
10	55434634	55434752	119	45	0.00287399087612285	0.0229793096740271	-0.0201053187979043	-243.368493820599	CHH	ENSG00000236744	intron	AC016822.1	novel transcript
10	55976691	55976867	177	62	0.00118061470373072	0.0312656116958902	-0.0300849969921595	-428.955141308611	CHH	Target=LTR7:2-450;Class=LTR/ERV1	repeat
10	55976691	55976867	177	62	0.00118061470373072	0.0312656116958902	-0.0300849969921595	-428.955141308611	CHH	Target=HERVH-int:4555-4812;Class=LTR/ERV1	repeat
10	56213809	56213911	103	37	0.0230442332509583	0.0023576656545494	0.0206865675964089	180.501484624204	CHH	Target=L1PA13:501-625;Class=LINE/L1	repeat
10	56788698	56788861	164	58	0.00314315979609919	0.0262711848674252	-0.023128025071326	-303.242974984302	CHH	Target=AluY:1-308;Class=SINE/Alu	repeat
10	56823698	56823965	268	113	0.00180717962867862	0.0275559379274729	-0.0257487582987943	-771.049658119408	CHH	Target=MER11A:1-1266;Class=LTR/ERVK	repeat
10	57291444	57291652	209	57	0.00142970285512613	0.0244867812018013	-0.0230570783466752	-314.248336341867	CHH	Target=L1ME2z:5402-5918;Class=LINE/L1	repeat
10	58136192	58136503	312	89	0.00189087641196046	0.0254288712393079	-0.0235379948273475	-475.247728585328	CHH	Target=MER99:217-779;Class=DNA/hAT?	repeat
10	60281865	60281976	112	25	0.00451766999571698	0.0261196813958154	-0.0216020114000984	-115.056851067691	CHH	ENSG00000151150	intron	ANK3	ankyrin 3 [Source:HGNC Symbol;Acc:HGNC:494]
10	61447464	61447561	98	23	0.00251480159963503	0.0262192067920106	-0.0237044051923756	-110.915146940363	CHH	ENSG00000196932	intron	TMEM26	transmembrane protein 26 [Source:HGNC Symbol;Acc:HGNC:28550]
10	61894068	61894179	112	36	0.00270676277385778	0.0323209996125498	-0.029614236838692	-250.432995116336	CHH	Target=MLT2B1:1-534;Class=LTR/ERVL	repeat
10	62170272	62170369	98	24	0.00500453988128019	0.0319828453416375	-0.0269783054603573	-106.782826998666	CHH	Target=Charlie1a:102-1253;Class=DNA/hAT-Charlie	repeat
10	62800650	62800822	173	65	0.0232475931494496	0.00261176855967554	0.0206358245897741	325.31890577816	CHH	Target=L2a:2704-2912;Class=LINE/L2	repeat
10	62800650	62800822	173	65	0.0232475931494496	0.00261176855967554	0.0206358245897741	325.31890577816	CHH	ENSG00000238280	intron	AC067751.1	novel transcript
10	63973460	63973815	356	61	0.823804466840561	0.667540539613291	0.15626392722727	358.870524121607	CG	10:63971506:63973506	CGI_shore
10	63973460	63973815	356	61	0.823804466840561	0.667540539613291	0.15626392722727	358.870524121607	CG	10:63973507:63973816	CGI
10	63973460	63973815	356	61	0.823804466840561	0.667540539613291	0.15626392722727	358.870524121607	CG	ENSG00000228566	intron	AC013287.1	novel transcript
10	64017863	64018024	162	50	0.00435734098758445	0.0250110932724171	-0.0206537522848327	-228.68769058726	CHH	Target=L1PA4:1-5308;Class=LINE/L1	repeat
10	64246403	64246640	238	44	0.0293468652082604	0.000732843141683196	0.0286140220665772	215.22849215759	CHH	Target=L1MEg:3040-4291;Class=LINE/L1	repeat
10	64246403	64246640	238	44	0.0293468652082604	0.000732843141683196	0.0286140220665772	215.22849215759	CHH	Target=L1MA7:5925-6285;Class=LINE/L1	repeat
10	64388848	64389069	222	47	0.000902307713613361	0.0434631352345383	-0.042560827520925	-299.428742403157	CHH	Target=L1ME3A:5688-6141;Class=LINE/L1	repeat
10	65053888	65054082	195	37	0.694007763887156	0.849321400214271	-0.155313636327115	-204.411308292084	CG	ENSG00000270754	promoter	NEK4P3	NIMA-related kinase 4 pseudogene 3 [Source:HGNC Symbol;Acc:HGNC:39651]
10	65053888	65054082	195	37	0.694007763887156	0.849321400214271	-0.155313636327115	-204.411308292084	CG	10:65053877:65054303	CGI
10	65832285	65832426	142	39	0.0228668997580924	0.0025843608989702	0.0202825388591222	216.903078169283	CHH	Target=AluSp:1-298;Class=SINE/Alu	repeat
10	66272805	66272984	180	58	0.0252243565424329	0.00177490748400657	0.0234494490584263	300.193556870952	CHH	Target=MER44C:2-725;Class=DNA/TcMar-Tigger	repeat
10	66272805	66272984	180	58	0.0252243565424329	0.00177490748400657	0.0234494490584263	300.193556870952	CHH	ENSG00000183230	intron	CTNNA3	catenin alpha 3 [Source:HGNC Symbol;Acc:HGNC:2511]
10	66509553	66509792	240	59	0.00270784956834525	0.0258270719567195	-0.0231192223883743	-291.074361460337	CHH	Target=L1MA5A:3343-7362;Class=LINE/L1	repeat
10	66509553	66509792	240	59	0.00270784956834525	0.0258270719567195	-0.0231192223883743	-291.074361460337	CHH	ENSG00000183230	intron	CTNNA3	catenin alpha 3 [Source:HGNC Symbol;Acc:HGNC:2511]
10	66591031	66591325	295	82	0.00110610942692052	0.0311513872578932	-0.0300452778309727	-482.177090419054	CHH	Target=L2d:3136-3422;Class=LINE/L2	repeat
10	66591031	66591325	295	82	0.00110610942692052	0.0311513872578932	-0.0300452778309727	-482.177090419054	CHH	ENSG00000183230	intron	CTNNA3	catenin alpha 3 [Source:HGNC Symbol;Acc:HGNC:2511]
10	66915150	66915686	537	8	0.829667011878224	0.65090655043024	0.178760461447984	38.5879209291047	CG	Target=HAL1:1152-1793;Class=LINE/L1	repeat
10	66915150	66915686	537	8	0.829667011878224	0.65090655043024	0.178760461447984	38.5879209291047	CG	ENSG00000183230	intron	CTNNA3	catenin alpha 3 [Source:HGNC Symbol;Acc:HGNC:2511]
10	67387198	67387296	99	13	0.240552429931514	0.138241034707756	0.102311395223759	61.0524827404815	CG	Target=L1PA3:124-6155;Class=LINE/L1	repeat
10	67387198	67387296	99	13	0.240552429931514	0.138241034707756	0.102311395223759	61.0524827404815	CG	ENSG00000183230	intron	CTNNA3	catenin alpha 3 [Source:HGNC Symbol;Acc:HGNC:2511]
10	67664419	67664706	288	83	0.00270339426836325	0.0303573378118401	-0.0276539435434769	-505.867718542958	CHH	Target=L4_A_Mam:4847-4986;Class=LINE/RTE-X	repeat
10	67664419	67664706	288	83	0.00270339426836325	0.0303573378118401	-0.0276539435434769	-505.867718542958	CHH	ENSG00000183230	intron	CTNNA3	catenin alpha 3 [Source:HGNC Symbol;Acc:HGNC:2511]
10	68020529	68020746	218	66	0.0218406525662102	0.00140762577230448	0.0204330267939057	309.203344412142	CHH	ENSG00000148634	intron	HERC4	HECT and RLD domain containing E3 ubiquitin protein ligase 4 [Source:HGNC Symbol;Acc:HGNC:24521]
10	68020529	68020746	218	66	0.0218406525662102	0.00140762577230448	0.0204330267939057	309.203344412142	CHH	Target=AluYa5:1-298;Class=SINE/Alu	repeat
10	68020575	68020639	65	6	0.0305068003474894	0.00545869091336955	0.0250481094341199	24.3732254559381	CHG	ENSG00000148634	intron	HERC4	HECT and RLD domain containing E3 ubiquitin protein ligase 4 [Source:HGNC Symbol;Acc:HGNC:24521]
10	68020575	68020639	65	6	0.0305068003474894	0.00545869091336955	0.0250481094341199	24.3732254559381	CHG	Target=AluYa5:1-298;Class=SINE/Alu	repeat
10	68242503	68242685	183	51	0.00296823808188805	0.0252481774803853	-0.0222799393984972	-275.030728437772	CHH	ENSG00000233590	promoter	LINC02640	long intergenic non-protein coding RNA 2640 [Source:HGNC Symbol;Acc:HGNC:54123]
10	68242503	68242685	183	51	0.00296823808188805	0.0252481774803853	-0.0222799393984972	-275.030728437772	CHH	Target=MER2:71-345;Class=DNA/TcMar-Tigger	repeat
10	68458523	68458863	341	110	0.00354767160206809	0.0245278952785277	-0.0209802236764596	-574.942626988788	CHH	Target=AluSx1:1-312;Class=SINE/Alu	repeat
10	68458523	68458863	341	110	0.00354767160206809	0.0245278952785277	-0.0209802236764596	-574.942626988788	CHH	Target=AluSx1:1-306;Class=SINE/Alu	repeat
10	68458523	68458863	341	110	0.00354767160206809	0.0245278952785277	-0.0209802236764596	-574.942626988788	CHH	ENSG00000138346	intron	DNA2	DNA replication helicase/nuclease 2 [Source:HGNC Symbol;Acc:HGNC:2939]
10	69459899	69459966	68	5	0.857619998706517	0.715888135351892	0.141731863354625	19.2834698857683	CG	ENSG00000099282	intron	TSPAN15	tetraspanin 15 [Source:HGNC Symbol;Acc:HGNC:23298]
10	69715234	69715638	405	147	0.00193316343725105	0.0259125008836196	-0.0239793374463686	-934.513606449834	CHH	Target=MIRb:103-268;Class=SINE/MIR	repeat
10	69962708	69962879	172	85	0.00165733820147672	0.0225443483365483	-0.0208870101350716	-412.351015075805	CHH	ENSG00000197467	intron	COL13A1	collagen type XIII alpha 1 chain [Source:HGNC Symbol;Acc:HGNC:2190]
10	70283691	70283857	167	42	0.122537087099555	0.246237004169787	-0.123699917070232	-234.871641089975	CG	ENSG00000148734	promoter	NPFFR1	neuropeptide FF receptor 1 [Source:HGNC Symbol;Acc:HGNC:17425]
10	70283691	70283857	167	42	0.122537087099555	0.246237004169787	-0.123699917070232	-234.871641089975	CG	10:70283690:70284130	CGI
10	70693143	70693440	298	122	0.00287795963579903	0.031601771216816	-0.028723811581017	-879.678652958144	CHH	Target=MSTB:1-426;Class=LTR/ERVL-MaLR	repeat
10	70693143	70693440	298	122	0.00287795963579903	0.031601771216816	-0.028723811581017	-879.678652958144	CHH	ENSG00000138316	intron	ADAMTS14	ADAM metallopeptidase with thrombospondin type 1 motif 14 [Source:HGNC Symbol;Acc:HGNC:14899]
10	70856967	70857146	180	55	0.00277036770211835	0.027332922672537	-0.0245625549704187	-323.143357371337	CHH	ENSG00000166224	intron	SGPL1	sphingosine-1-phosphate lyase 1 [Source:HGNC Symbol;Acc:HGNC:10817]
10	70856967	70857146	180	55	0.00277036770211835	0.027332922672537	-0.0245625549704187	-323.143357371337	CHH	ENSG00000166224	promoter	SGPL1	sphingosine-1-phosphate lyase 1 [Source:HGNC Symbol;Acc:HGNC:10817]
10	71431819	71432158	340	146	0.00317335310707807	0.0339504671056777	-0.0307771139985997	-956.256921655886	CHH	ENSG00000107736	intron	CDH23	cadherin related 23 [Source:HGNC Symbol;Acc:HGNC:13733]
10	72128335	72128526	192	59	0.00286811818242639	0.02403199343233	-0.0211638752499036	-327.084559364752	CHH	ENSG00000138303	intron	ASCC1	activating signal cointegrator 1 complex subunit 1 [Source:HGNC Symbol;Acc:HGNC:24268]
10	72128335	72128526	192	59	0.00286811818242639	0.02403199343233	-0.0211638752499036	-327.084559364752	CHH	Target=MIR3:1-83;Class=SINE/MIR	repeat
10	72128335	72128526	192	59	0.00286811818242639	0.02403199343233	-0.0211638752499036	-327.084559364752	CHH	Target=MIR3:57-177;Class=SINE/MIR	repeat
10	72420536	72420697	162	55	0.0228048620902382	0.00215135772044659	0.0206535043697916	303.773861794285	CHH	Target=MIRc:7-77;Class=SINE/MIR	repeat
10	72420536	72420697	162	55	0.0228048620902382	0.00215135772044659	0.0206535043697916	303.773861794285	CHH	Target=AluJb:69-296;Class=SINE/Alu	repeat
10	72420536	72420697	162	55	0.0228048620902382	0.00215135772044659	0.0206535043697916	303.773861794285	CHH	ENSG00000107745	intron	MICU1	mitochondrial calcium uptake 1 [Source:HGNC Symbol;Acc:HGNC:1530]
10	72421152	72421365	214	66	0.00313208064480131	0.0272238404760205	-0.0240917598312192	-365.509608926301	CHH	Target=AluJb:4-63;Class=SINE/Alu	repeat
10	72421152	72421365	214	66	0.00313208064480131	0.0272238404760205	-0.0240917598312192	-365.509608926301	CHH	Target=AluSx1:1-312;Class=SINE/Alu	repeat
10	72421152	72421365	214	66	0.00313208064480131	0.0272238404760205	-0.0240917598312192	-365.509608926301	CHH	ENSG00000107745	intron	MICU1	mitochondrial calcium uptake 1 [Source:HGNC Symbol;Acc:HGNC:1530]
10	73337018	73337213	196	54	0.0025326690256642	0.023065721764285	-0.0205330527386208	-259.198495280624	CHH	ENSG00000156042	intron	CFAP70	cilia and flagella associated protein 70 [Source:HGNC Symbol;Acc:HGNC:30726]
10	73337018	73337213	196	54	0.0025326690256642	0.023065721764285	-0.0205330527386208	-259.198495280624	CHH	Target=L1ME4b:5768-5975;Class=LINE/L1	repeat
10	73337018	73337213	196	54	0.0025326690256642	0.023065721764285	-0.0205330527386208	-259.198495280624	CHH	Target=AluSz:1-299;Class=SINE/Alu	repeat
10	74465607	74465859	253	82	0.00442198732505675	0.0370058705779198	-0.032583883252863	-540.975285537554	CHH	Target=L2a:2564-3404;Class=LINE/L2	repeat
10	74465607	74465859	253	82	0.00442198732505675	0.0370058705779198	-0.032583883252863	-540.975285537554	CHH	ENSG00000156110	intron	ADK	adenosine kinase [Source:HGNC Symbol;Acc:HGNC:257]
10	74825896	74826121	226	65	0.0447295570677937	0.155755371486873	-0.11102581441908	-415.039789955264	CG	ENSG00000156650	promoter	KAT6B	lysine acetyltransferase 6B [Source:HGNC Symbol;Acc:HGNC:17582]
10	74825896	74826121	226	65	0.0447295570677937	0.155755371486873	-0.11102581441908	-415.039789955264	CG	10:74824867:74827078	CGI
10	74825896	74826121	226	65	0.0447295570677937	0.155755371486873	-0.11102581441908	-415.039789955264	CG	ENSG00000156650	intron	KAT6B	lysine acetyltransferase 6B [Source:HGNC Symbol;Acc:HGNC:17582]
10	75031330	75031502	173	53	0.00352178523038216	0.0301204758925175	-0.0265986906621354	-319.645158166131	CHH	ENSG00000156650	exon	KAT6B	lysine acetyltransferase 6B [Source:HGNC Symbol;Acc:HGNC:17582]
10	75031330	75031502	173	53	0.00352178523038216	0.0301204758925175	-0.0265986906621354	-319.645158166131	CHH	ENSG00000156650	utr3	KAT6B	lysine acetyltransferase 6B [Source:HGNC Symbol;Acc:HGNC:17582]
10	75310908	75311076	169	44	0.00121565862059231	0.0260601877790035	-0.0248445291584112	-223.602108730882	CHH	Target=L1MDa:19-1126;Class=LINE/L1	repeat
10	75310908	75311076	169	44	0.00121565862059231	0.0260601877790035	-0.0248445291584112	-223.602108730882	CHH	Target=MLT2A2:1-453;Class=LTR/ERVL	repeat
10	75310908	75311076	169	44	0.00121565862059231	0.0260601877790035	-0.0248445291584112	-223.602108730882	CHH	ENSG00000226051	intron	ZNF503-AS1	ZNF503 antisense RNA 1 [Source:HGNC Symbol;Acc:HGNC:27370]
10	75310908	75311076	169	44	0.00121565862059231	0.0260601877790035	-0.0248445291584112	-223.602108730882	CHH	ENSG00000270087	intron	AC010997.3	novel transcript
10	75318286	75318481	196	63	0.0242313944159871	0.000891288060771585	0.0233401063552155	367.60680763627	CHH	Target=L1MDa:1820-1967;Class=LINE/L1	repeat
10	75318286	75318481	196	63	0.0242313944159871	0.000891288060771585	0.0233401063552155	367.60680763627	CHH	Target=AluJo:1-301;Class=SINE/Alu	repeat
10	75318286	75318481	196	63	0.0242313944159871	0.000891288060771585	0.0233401063552155	367.60680763627	CHH	ENSG00000226051	intron	ZNF503-AS1	ZNF503 antisense RNA 1 [Source:HGNC Symbol;Acc:HGNC:27370]
10	75318286	75318481	196	63	0.0242313944159871	0.000891288060771585	0.0233401063552155	367.60680763627	CHH	ENSG00000270087	intron	AC010997.3	novel transcript
10	75481151	75481303	153	63	0.023494385975344	0.00223055806086554	0.0212638279144785	361.400696514874	CHH	Target=L2a:1966-2236;Class=LINE/L2	repeat
10	75481151	75481303	153	63	0.023494385975344	0.00223055806086554	0.0212638279144785	361.400696514874	CHH	ENSG00000148655	intron	LRMDA	leucine rich melanocyte differentiation associated [Source:HGNC Symbol;Acc:HGNC:23405]
10	75508135	75508372	238	87	0.0024433382494616	0.0253563303034595	-0.0229129920539979	-506.860328860281	CHH	ENSG00000148655	intron	LRMDA	leucine rich melanocyte differentiation associated [Source:HGNC Symbol;Acc:HGNC:23405]
10	75716076	75716301	226	80	0.028055519449065	0.00192630109927061	0.0261292183497944	526.971394403951	CHH	Target=MIR3:99-160;Class=SINE/MIR	repeat
10	75716076	75716301	226	80	0.028055519449065	0.00192630109927061	0.0261292183497944	526.971394403951	CHH	Target=MLT1L:447-602;Class=LTR/ERVL-MaLR	repeat
10	75716076	75716301	226	80	0.028055519449065	0.00192630109927061	0.0261292183497944	526.971394403951	CHH	ENSG00000148655	intron	LRMDA	leucine rich melanocyte differentiation associated [Source:HGNC Symbol;Acc:HGNC:23405]
10	76036541	76036774	234	107	0.00211813453166528	0.0282749690596103	-0.026156834527945	-713.707871009947	CHH	ENSG00000148655	intron	LRMDA	leucine rich melanocyte differentiation associated [Source:HGNC Symbol;Acc:HGNC:23405]
10	76501758	76502007	250	78	0.0237844723178306	0.00153583447839811	0.0222486378394325	431.591072309289	CHH	Target=L1PA16:4107-6493;Class=LINE/L1	repeat
10	76501758	76502007	250	78	0.0237844723178306	0.00153583447839811	0.0222486378394325	431.591072309289	CHH	ENSG00000148655	intron	LRMDA	leucine rich melanocyte differentiation associated [Source:HGNC Symbol;Acc:HGNC:23405]
10	76905430	76905619	190	70	0.00144748131548736	0.0285141931003069	-0.0270667117848195	-460.714755587538	CHH	ENSG00000156113	intron	KCNMA1	potassium calcium-activated channel subfamily M alpha 1 [Source:HGNC Symbol;Acc:HGNC:6284]
10	76905430	76905619	190	70	0.00144748131548736	0.0285141931003069	-0.0270667117848195	-460.714755587538	CHH	ENSG00000236467	intron	KCNMA1-AS1	KCNMA1 antisense RNA 1 [Source:HGNC Symbol;Acc:HGNC:51213]
10	77437087	77437392	306	104	0.0010690382569342	0.0360370554408916	-0.0349680171839574	-774.310628461801	CHH	ENSG00000156113	intron	KCNMA1	potassium calcium-activated channel subfamily M alpha 1 [Source:HGNC Symbol;Acc:HGNC:6284]
10	77957558	77957722	165	48	0.00248383416845679	0.027811880664926	-0.0253280464964692	-279.033183018084	CHH	Target=L1ME2:6012-6161;Class=LINE/L1	repeat
10	79757558	79757722	165	46	0.00262783965304825	0.0238633646774646	-0.0212355250244164	-238.779065552787	CHH	ENSG00000225484	intron	NUTM2B-AS1	NUTM2B antisense RNA 1 [Source:HGNC Symbol;Acc:HGNC:51204]
10	79757558	79757722	165	46	0.00262783965304825	0.0238633646774646	-0.0212355250244164	-238.779065552787	CHH	Target=HAL1:1709-2407;Class=LINE/L1	repeat
10	79759336	79759496	161	41	0.0250829063163193	0.0047565824498193	0.0203263238665	182.194832904967	CHH	Target=Tigger16a:610-857;Class=DNA/TcMar-Tigger	repeat
10	79759336	79759496	161	41	0.0250829063163193	0.0047565824498193	0.0203263238665	182.194832904967	CHH	ENSG00000225484	intron	NUTM2B-AS1	NUTM2B antisense RNA 1 [Source:HGNC Symbol;Acc:HGNC:51204]
10	79783006	79783284	279	84	0.0249309480100309	0.00170028456624801	0.0232306634437829	460.897008603683	CHH	Target=L1MA3:5684-6305;Class=LINE/L1	repeat
10	79783006	79783284	279	84	0.0249309480100309	0.00170028456624801	0.0232306634437829	460.897008603683	CHH	ENSG00000225484	intron	NUTM2B-AS1	NUTM2B antisense RNA 1 [Source:HGNC Symbol;Acc:HGNC:51204]
10	80866577	80866709	133	42	0.00475440056984958	0.0268787600761013	-0.0221243595062518	-207.892492702018	CHH	Target=L1PA6:3507-6149;Class=LINE/L1	repeat
10	80914548	80914716	169	51	0.00191670221665463	0.0234539718692347	-0.02153726965258	-288.183111743138	CHH	Target=LTR81B:1021-1386;Class=LTR/Gypsy	repeat
10	82460941	82461146	206	71	0.000529424046474805	0.0298080449748291	-0.0292786209283543	-468.235806662976	CHH	ENSG00000185737	intron	NRG3	neuregulin 3 [Source:HGNC Symbol;Acc:HGNC:7999]
10	85345103	85345339	237	73	0.00170505720204912	0.0260180224694013	-0.0243129652673522	-416.277273342335	CHH	Target=MER103C:118-296;Class=DNA/hAT-Charlie	repeat
10	85586960	85587175	216	72	0.00356533114871044	0.0315721318877753	-0.0280068007390648	-436.237527472097	CHH	Target=AluY:1-300;Class=SINE/Alu	repeat
10	85586960	85587175	216	72	0.00356533114871044	0.0315721318877753	-0.0280068007390648	-436.237527472097	CHH	ENSG00000234942	intron	GRID1-AS1	GRID1 antisense RNA 1 [Source:HGNC Symbol;Acc:HGNC:44131]
10	85732786	85733019	234	77	0.0436198804144145	0.00217711460732346	0.041442765807091	602.488492143324	CHH	Target=L2b:2678-3104;Class=LINE/L2	repeat
10	85732786	85733019	234	77	0.0436198804144145	0.00217711460732346	0.041442765807091	602.488492143324	CHH	Target=L1MC3:7636-7785;Class=LINE/L1	repeat
10	85732786	85733019	234	77	0.0436198804144145	0.00217711460732346	0.041442765807091	602.488492143324	CHH	ENSG00000182771	intron	GRID1	glutamate ionotropic receptor delta type subunit 1 [Source:HGNC Symbol;Acc:HGNC:4575]
10	86085889	86086257	369	154	0.00261917693124948	0.0282128479760549	-0.0255936710448054	-1006.56224498118	CHH	Target=L2a:2954-3425;Class=LINE/L2	repeat
10	86085889	86086257	369	154	0.00261917693124948	0.0282128479760549	-0.0255936710448054	-1006.56224498118	CHH	ENSG00000182771	intron	GRID1	glutamate ionotropic receptor delta type subunit 1 [Source:HGNC Symbol;Acc:HGNC:4575]
10	86289059	86289380	322	121	0.0302315935813073	0.00496045753642399	0.0252711360448833	684.374698348256	CHH	ENSG00000182771	intron	GRID1	glutamate ionotropic receptor delta type subunit 1 [Source:HGNC Symbol;Acc:HGNC:4575]
10	86366619	86366784	166	49	0.0432148015317215	0.0820942677249868	-0.0388794661932653	-191.857721317344	CG	10:86363167:86367607	CGI
10	86366619	86366784	166	49	0.0432148015317215	0.0820942677249868	-0.0388794661932653	-191.857721317344	CG	ENSG00000182771	promoter	GRID1	glutamate ionotropic receptor delta type subunit 1 [Source:HGNC Symbol;Acc:HGNC:4575]
10	88468451	88468649	199	59	0.00213934787874498	0.0226434626275829	-0.0205041147488379	-318.510967323719	CHH	Target=LTR87:10-588;Class=LTR/ERVL?	repeat
10	88468451	88468649	199	59	0.00213934787874498	0.0226434626275829	-0.0205041147488379	-318.510967323719	CHH	ENSG00000184719	intron	RNLS	renalase, FAD dependent amine oxidase [Source:HGNC Symbol;Acc:HGNC:25641]
10	90810160	90810547	388	145	0.0517466802515317	0.00186926900174621	0.0498774112497855	1260.81875188993	CHH	Target=HERVH-int:1-3746;Class=LTR/ERV1	repeat
10	90810160	90810547	388	145	0.0517466802515317	0.00186926900174621	0.0498774112497855	1260.81875188993	CHH	ENSG00000148680	intron	HTR7	5-hydroxytryptamine receptor 7 [Source:HGNC Symbol;Acc:HGNC:5302]
10	91221706	91221901	196	42	0.0225864425953678	0.00216200421293272	0.0204244383824351	205.766192472521	CHH	ENSG00000180628	intron	PCGF5	polycomb group ring finger 5 [Source:HGNC Symbol;Acc:HGNC:28264]
10	91221706	91221901	196	42	0.0225864425953678	0.00216200421293272	0.0204244383824351	205.766192472521	CHH	10:91221208:91223209	CGI_shore
10	93687577	93687976	400	105	0.0237276188183809	0.00167262292453923	0.0220549958938417	562.985401823126	CHH	ENSG00000148690	exon	FRA10AC1	FRA10A associated CGG repeat 1 [Source:HGNC Symbol;Acc:HGNC:1162]
10	93687577	93687976	400	105	0.0237276188183809	0.00167262292453923	0.0220549958938417	562.985401823126	CHH	ENSG00000148690	intron	FRA10AC1	FRA10A associated CGG repeat 1 [Source:HGNC Symbol;Acc:HGNC:1162]
10	93687577	93687976	400	105	0.0237276188183809	0.00167262292453923	0.0220549958938417	562.985401823126	CHH	Target=MIRb:2-235;Class=SINE/MIR	repeat
10	93687577	93687976	400	105	0.0237276188183809	0.00167262292453923	0.0220549958938417	562.985401823126	CHH	ENSG00000148690	promoter	FRA10AC1	FRA10A associated CGG repeat 1 [Source:HGNC Symbol;Acc:HGNC:1162]
10	93703804	93703912	109	34	0.00288790984011539	0.0300522270540372	-0.0271643172139218	-174.82145725772	CHH	ENSG00000148690	promoter	FRA10AC1	FRA10A associated CGG repeat 1 [Source:HGNC Symbol;Acc:HGNC:1162]
10	93703804	93703912	109	34	0.00288790984011539	0.0300522270540372	-0.0271643172139218	-174.82145725772	CHH	10:93702743:93704744	CGI_shore
10	93703804	93703912	109	34	0.00288790984011539	0.0300522270540372	-0.0271643172139218	-174.82145725772	CHH	Target=MIRb:21-251;Class=SINE/MIR	repeat
10	94272153	94272318	166	52	0.0220391750400359	0.0018404912648532	0.0201986837751827	295.196828142099	CHH	Target=MER11A:1-1266;Class=LTR/ERVK	repeat
10	94272153	94272318	166	52	0.0220391750400359	0.0018404912648532	0.0201986837751827	295.196828142099	CHH	ENSG00000138193	intron	PLCE1	phospholipase C epsilon 1 [Source:HGNC Symbol;Acc:HGNC:17175]
10	94499229	94499454	226	76	0.0382958081164066	0.00159021312532871	0.0367055949910779	571.69399343691	CHH	ENSG00000108239	intron	TBC1D12	TBC1 domain family member 12 [Source:HGNC Symbol;Acc:HGNC:29082]
10	94499229	94499454	226	76	0.0382958081164066	0.00159021312532871	0.0367055949910779	571.69399343691	CHH	Target=L1MA7:5819-6248;Class=LINE/L1	repeat
10	94499229	94499454	226	76	0.0382958081164066	0.00159021312532871	0.0367055949910779	571.69399343691	CHH	ENSG00000119969	promoter	HELLS	helicase, lymphoid specific [Source:HGNC Symbol;Acc:HGNC:4861]
10	94736374	94736582	209	63	0.00160867593572211	0.0240267188089578	-0.0224180428732357	-329.926283945393	CHH	ENSG00000276490	intron	AL583836.1	novel transcript
10	95677663	95677878	216	63	0.00229184923905598	0.024768321543154	-0.0224764723040981	-343.356159712402	CHH	Target=MER102b:6-341;Class=DNA/hAT-Charlie	repeat
10	95677663	95677878	216	63	0.00229184923905598	0.024768321543154	-0.0224764723040981	-343.356159712402	CHH	ENSG00000119977	intron	TCTN3	tectonic family member 3 [Source:HGNC Symbol;Acc:HGNC:24519]
10	95877804	95877982	179	53	0.0255174974975882	0.00182517377761025	0.0236923237199779	332.826783768176	CHH	ENSG00000270099	intron	AL365273.2	novel transcript
10	95877804	95877982	179	53	0.0255174974975882	0.00182517377761025	0.0236923237199779	332.826783768176	CHH	ENSG00000226688	intron	ENTPD1-AS1	ENTPD1 antisense RNA 1 [Source:HGNC Symbol;Acc:HGNC:45203]
10	96321680	96321916	237	78	0.0220201190073236	0.000672815899278988	0.0213473031080447	416.231829625719	CHH	ENSG00000107447	intron	DNTT	DNA nucleotidylexotransferase [Source:HGNC Symbol;Acc:HGNC:2983]
10	96321680	96321916	237	78	0.0220201190073236	0.000672815899278988	0.0213473031080447	416.231829625719	CHH	Target=MER50:1-735;Class=LTR/ERV1	repeat
10	96627712	96627866	155	41	0.0234855204102417	0.00124304734069407	0.0222424730695476	207.159054574365	CHH	ENSG00000155629	intron	PIK3AP1	phosphoinositide-3-kinase adaptor protein 1 [Source:HGNC Symbol;Acc:HGNC:30034]
10	96627712	96627866	155	41	0.0234855204102417	0.00124304734069407	0.0222424730695476	207.159054574365	CHH	Target=MIR:4-262;Class=SINE/MIR	repeat
10	97529325	97529413	89	11	0.973466672071801	0.879395538469912	0.0940711336018886	51.5094707670524	CG	Target=SVA_D:4-1384;Class=Retroposon/SVA	repeat
10	97529325	97529413	89	11	0.973466672071801	0.879395538469912	0.0940711336018886	51.5094707670524	CG	ENSG00000165886	intron	UBTD1	ubiquitin domain containing 1 [Source:HGNC Symbol;Acc:HGNC:25683]
10	98180265	98180598	334	92	0.032132805278744	0.00291869231893625	0.0292141129598078	566.977522127209	CHH	Target=L1PA6:2872-6939;Class=LINE/L1	repeat
10	98180265	98180598	334	92	0.032132805278744	0.00291869231893625	0.0292141129598078	566.977522127209	CHH	ENSG00000166024	intron	R3HCC1L	R3H domain and coiled-coil containing 1 like [Source:HGNC Symbol;Acc:HGNC:23512]
10	98255585	98255704	120	30	0.0222080754881933	0.00156682684602427	0.020641248642169	139.371019623428	CHG	ENSG00000138131	exon	LOXL4	lysyl oxidase like 4 [Source:HGNC Symbol;Acc:HGNC:17171]
10	98255585	98255704	120	30	0.0222080754881933	0.00156682684602427	0.020641248642169	139.371019623428	CHG	ENSG00000230928	exon	AL139241.1	novel transcript
10	98255585	98255704	120	30	0.0222080754881933	0.00156682684602427	0.020641248642169	139.371019623428	CHG	ENSG00000230928	intron	AL139241.1	novel transcript
10	98255590	98255784	195	68	0.022865172639828	0.00183400011574971	0.0210311725240783	364.383975868932	CHH	ENSG00000138131	exon	LOXL4	lysyl oxidase like 4 [Source:HGNC Symbol;Acc:HGNC:17171]
10	98255590	98255784	195	68	0.022865172639828	0.00183400011574971	0.0210311725240783	364.383975868932	CHH	ENSG00000230928	exon	AL139241.1	novel transcript
10	98255590	98255784	195	68	0.022865172639828	0.00183400011574971	0.0210311725240783	364.383975868932	CHH	ENSG00000138131	intron	LOXL4	lysyl oxidase like 4 [Source:HGNC Symbol;Acc:HGNC:17171]
10	98255590	98255784	195	68	0.022865172639828	0.00183400011574971	0.0210311725240783	364.383975868932	CHH	Target=L3:3844-4066;Class=LINE/CR1	repeat
10	98358583	98358845	263	92	0.00272759414271818	0.0240882077598992	-0.0213606136171811	-498.586071841932	CHH	Target=MIR:67-173;Class=SINE/MIR	repeat
10	98358583	98358845	263	92	0.00272759414271818	0.0240882077598992	-0.0213606136171811	-498.586071841932	CHH	Target=AluYk3:1-311;Class=SINE/Alu	repeat
10	98561869	98561967	99	23	0.00278739136138022	0.0257960349414774	-0.0230086435800972	-113.072102846323	CHH	Target=AluSx1:1-310;Class=SINE/Alu	repeat
10	98561869	98561967	99	23	0.00278739136138022	0.0257960349414774	-0.0230086435800972	-113.072102846323	CHH	Target=Tigger3:2570-3027;Class=DNA/TcMar-Tigger	repeat
10	98561869	98561967	99	23	0.00278739136138022	0.0257960349414774	-0.0230086435800972	-113.072102846323	CHH	ENSG00000172987	intron	HPSE2	heparanase 2 (inactive) [Source:HGNC Symbol;Acc:HGNC:18374]
10	98594272	98594416	145	46	0.0245776102894204	0.00267704031029164	0.0219005699791288	208.998249603979	CHH	Target=L1MA8:7349-7706;Class=LINE/L1	repeat
10	98594272	98594416	145	46	0.0245776102894204	0.00267704031029164	0.0219005699791288	208.998249603979	CHH	ENSG00000172987	intron	HPSE2	heparanase 2 (inactive) [Source:HGNC Symbol;Acc:HGNC:18374]
10	98675326	98675618	293	97	0.0023877303722202	0.0418050176062171	-0.0394172872339969	-642.96056724846	CHH	Target=MIRb:30-152;Class=SINE/MIR	repeat
10	98675326	98675618	293	97	0.0023877303722202	0.0418050176062171	-0.0394172872339969	-642.96056724846	CHH	Target=AluJo:1-291;Class=SINE/Alu	repeat
10	98675326	98675618	293	97	0.0023877303722202	0.0418050176062171	-0.0394172872339969	-642.96056724846	CHH	ENSG00000172987	intron	HPSE2	heparanase 2 (inactive) [Source:HGNC Symbol;Acc:HGNC:18374]
10	98675401	98675534	134	24	0.00372367463486106	0.0406463212685913	-0.0369226466337303	-117.395740666138	CHG	Target=AluJo:1-291;Class=SINE/Alu	repeat
10	98675401	98675534	134	24	0.00372367463486106	0.0406463212685913	-0.0369226466337303	-117.395740666138	CHG	ENSG00000172987	intron	HPSE2	heparanase 2 (inactive) [Source:HGNC Symbol;Acc:HGNC:18374]
10	98932131	98932369	239	60	0.0036669362669294	0.0368779912931316	-0.0332110550262022	-368.877295349132	CHH	Target=L1PA10:2709-6465;Class=LINE/L1	repeat
10	98932131	98932369	239	60	0.0036669362669294	0.0368779912931316	-0.0332110550262022	-368.877295349132	CHH	ENSG00000172987	intron	HPSE2	heparanase 2 (inactive) [Source:HGNC Symbol;Acc:HGNC:18374]
10	99053144	99053290	147	35	0.0324019513206273	0.00281547158344037	0.0295864797371869	196.65314926901	CHH	Target=L1MEf:1706-2087;Class=LINE/L1	repeat
10	99053144	99053290	147	35	0.0324019513206273	0.00281547158344037	0.0295864797371869	196.65314926901	CHH	ENSG00000172987	intron	HPSE2	heparanase 2 (inactive) [Source:HGNC Symbol;Acc:HGNC:18374]
10	100605526	100605642	117	38	0.00174661141671787	0.0257119665346184	-0.0239653551179005	-182.060017421772	CHH	Target=L1MEd:836-2024;Class=LINE/L1	repeat
10	101795124	101795302	179	50	0.0214344449095954	0.00108223572688102	0.0203522091827144	261.454962905138	CHH	ENSG00000198408	intron	OGA	O-GlcNAcase [Source:HGNC Symbol;Acc:HGNC:7056]
10	101795124	101795302	179	50	0.0214344449095954	0.00108223572688102	0.0203522091827144	261.454962905138	CHH	ENSG00000198408	promoter	OGA	O-GlcNAcase [Source:HGNC Symbol;Acc:HGNC:7056]
10	102160378	102160683	306	108	0.0277293707499731	0.002959074567913	0.0247702961820601	602.126327194051	CHH	ENSG00000166197	promoter	NOLC1	nucleolar and coiled-body phosphoprotein 1 [Source:HGNC Symbol;Acc:HGNC:15608]
10	102160378	102160683	306	108	0.0277293707499731	0.002959074567913	0.0247702961820601	602.126327194051	CHH	ENSG00000166197	intron	NOLC1	nucleolar and coiled-body phosphoprotein 1 [Source:HGNC Symbol;Acc:HGNC:15608]
10	102160378	102160683	306	108	0.0277293707499731	0.002959074567913	0.0247702961820601	602.126327194051	CHH	ENSG00000166197	exon	NOLC1	nucleolar and coiled-body phosphoprotein 1 [Source:HGNC Symbol;Acc:HGNC:15608]
10	102160378	102160683	306	108	0.0277293707499731	0.002959074567913	0.0247702961820601	602.126327194051	CHH	ENSG00000166197	utr3	NOLC1	nucleolar and coiled-body phosphoprotein 1 [Source:HGNC Symbol;Acc:HGNC:15608]
10	102160442	102160650	209	45	0.0388575492496827	0.00203631419480487	0.0368212350548778	271.086858089989	CHG	ENSG00000166197	promoter	NOLC1	nucleolar and coiled-body phosphoprotein 1 [Source:HGNC Symbol;Acc:HGNC:15608]
10	102160442	102160650	209	45	0.0388575492496827	0.00203631419480487	0.0368212350548778	271.086858089989	CHG	ENSG00000166197	intron	NOLC1	nucleolar and coiled-body phosphoprotein 1 [Source:HGNC Symbol;Acc:HGNC:15608]
10	102160442	102160650	209	45	0.0388575492496827	0.00203631419480487	0.0368212350548778	271.086858089989	CHG	ENSG00000166197	exon	NOLC1	nucleolar and coiled-body phosphoprotein 1 [Source:HGNC Symbol;Acc:HGNC:15608]
10	102160442	102160650	209	45	0.0388575492496827	0.00203631419480487	0.0368212350548778	271.086858089989	CHG	ENSG00000166197	utr3	NOLC1	nucleolar and coiled-body phosphoprotein 1 [Source:HGNC Symbol;Acc:HGNC:15608]
10	102228575	102228853	279	123	0.00134392827302542	0.0252911243186571	-0.0239471960456316	-598.418192069853	CHH	10:102228455:102230455	CGI_shore
10	102228575	102228853	279	123	0.00134392827302542	0.0252911243186571	-0.0239471960456316	-598.418192069853	CHH	ENSG00000119915	intron	ELOVL3	ELOVL fatty acid elongase 3 [Source:HGNC Symbol;Acc:HGNC:18047]
10	102228575	102228853	279	123	0.00134392827302542	0.0252911243186571	-0.0239471960456316	-598.418192069853	CHH	ENSG00000119915	exon	ELOVL3	ELOVL fatty acid elongase 3 [Source:HGNC Symbol;Acc:HGNC:18047]
10	102339783	102340136	354	112	0.00270380820616827	0.0320216460164107	-0.0293178378102425	-744.94019140955	CHH	Target=L1ME1:4735-4844;Class=LINE/L1	repeat
10	102339783	102340136	354	112	0.00270380820616827	0.0320216460164107	-0.0293178378102425	-744.94019140955	CHH	Target=AluJb:134-294;Class=SINE/Alu	repeat
10	102339783	102340136	354	112	0.00270380820616827	0.0320216460164107	-0.0293178378102425	-744.94019140955	CHH	Target=AluSx:1-300;Class=SINE/Alu	repeat
10	102339783	102340136	354	112	0.00270380820616827	0.0320216460164107	-0.0293178378102425	-744.94019140955	CHH	ENSG00000107862	intron	GBF1	golgi brefeldin A resistant guanine nucleotide exchange factor 1 [Source:HGNC Symbol;Acc:HGNC:4181]
10	102339903	102340094	192	33	0.00137200536614697	0.0307328482552653	-0.0293608428891183	-163.804695271271	CHG	Target=AluJb:134-294;Class=SINE/Alu	repeat
10	102339903	102340094	192	33	0.00137200536614697	0.0307328482552653	-0.0293608428891183	-163.804695271271	CHG	Target=AluSx:1-300;Class=SINE/Alu	repeat
10	102339903	102340094	192	33	0.00137200536614697	0.0307328482552653	-0.0293608428891183	-163.804695271271	CHG	ENSG00000107862	intron	GBF1	golgi brefeldin A resistant guanine nucleotide exchange factor 1 [Source:HGNC Symbol;Acc:HGNC:4181]
10	102725980	102726158	179	34	0.00339437749388585	0.0279861732548773	-0.0245917957609915	-151.278686235648	CHG	ENSG00000156398	intron	SFXN2	sideroflexin 2 [Source:HGNC Symbol;Acc:HGNC:16086]
10	102725980	102726158	179	34	0.00339437749388585	0.0279861732548773	-0.0245917957609915	-151.278686235648	CHG	ENSG00000156398	promoter	SFXN2	sideroflexin 2 [Source:HGNC Symbol;Acc:HGNC:16086]
10	102725980	102726158	179	34	0.00339437749388585	0.0279861732548773	-0.0245917957609915	-151.278686235648	CHG	Target=AluSg4:2-310;Class=SINE/Alu	repeat
10	102726044	102726218	175	61	0.00291716548173916	0.0229869325317937	-0.0200697670500545	-313.127896145058	CHH	ENSG00000156398	intron	SFXN2	sideroflexin 2 [Source:HGNC Symbol;Acc:HGNC:16086]
10	102726044	102726218	175	61	0.00291716548173916	0.0229869325317937	-0.0200697670500545	-313.127896145058	CHH	ENSG00000156398	promoter	SFXN2	sideroflexin 2 [Source:HGNC Symbol;Acc:HGNC:16086]
10	102726044	102726218	175	61	0.00291716548173916	0.0229869325317937	-0.0200697670500545	-313.127896145058	CHH	Target=AluSg4:2-310;Class=SINE/Alu	repeat
10	103661455	103661560	106	24	0.743952508354007	0.559741427199254	0.184211081154753	120.599195337352	CG	10:103660927:103661560	CGI
10	103661455	103661560	106	24	0.743952508354007	0.559741427199254	0.184211081154753	120.599195337352	CG	ENSG00000107957	intron	SH3PXD2A	SH3 and PX domains 2A [Source:HGNC Symbol;Acc:HGNC:23664]
10	103661639	103661690	52	7	0.674386844514099	0.511295088179615	0.163091756334484	28.7864337228096	CG	ENSG00000107957	intron	SH3PXD2A	SH3 and PX domains 2A [Source:HGNC Symbol;Acc:HGNC:23664]
10	103661639	103661690	52	7	0.674386844514099	0.511295088179615	0.163091756334484	28.7864337228096	CG	10:103661560:103663561	CGI_shore
10	104008977	104009137	161	35	0.0215422820294755	0.00122533164005906	0.0203169503894164	171.373396042041	CHH	ENSG00000065613	intron	SLK	STE20 like kinase [Source:HGNC Symbol;Acc:HGNC:11088]
10	104436394	104436523	130	9	0.896505927756054	0.760819349976958	0.135686577779096	40.2097536706182	CG	Target=MSTA:1-428;Class=LTR/ERVL-MaLR	repeat
10	104436394	104436523	130	9	0.896505927756054	0.760819349976958	0.135686577779096	40.2097536706182	CG	ENSG00000120051	intron	CFAP58	cilia and flagella associated protein 58 [Source:HGNC Symbol;Acc:HGNC:26676]
10	105277814	105277893	80	25	0.00198100496500686	0.0239347770441865	-0.0219537720791796	-118.211864296644	CHH	Target=LTR16A1:246-389;Class=LTR/ERVL	repeat
10	107546746	107546877	132	40	0.00658403147386109	0.0308935502392648	-0.0243095187654038	-216.087723358031	CHH	Target=L1MA9:5866-6268;Class=LINE/L1	repeat
10	107691602	107691718	117	29	9.54589601270723e-05	0.0214538039950076	-0.0213583450348805	-136.342178969384	CHH	Target=L1MEg:1972-2241;Class=LINE/L1	repeat
10	107849849	107850044	196	65	0.00295375631938093	0.0254533096221309	-0.02249955330275	-362.492290510832	CHH	Target=L2b:3085-3127;Class=LINE/L2	repeat
10	107849849	107850044	196	65	0.00295375631938093	0.0254533096221309	-0.02249955330275	-362.492290510832	CHH	Target=L1PA8A:3557-3642;Class=LINE/L1	repeat
10	107849849	107850044	196	65	0.00295375631938093	0.0254533096221309	-0.02249955330275	-362.492290510832	CHH	Target=L1PA8A:3638-6129;Class=LINE/L1	repeat
10	107849849	107850044	196	65	0.00295375631938093	0.0254533096221309	-0.02249955330275	-362.492290510832	CHH	ENSG00000229981	intron	LINC01435	long intergenic non-protein coding RNA 1435 [Source:HGNC Symbol;Acc:HGNC:50753]
10	107925579	107925840	262	57	0.0302108781084631	0.00111498389188547	0.0290958942165777	332.41633502589	CHH	Target=L1ME1:3964-4774;Class=LINE/L1	repeat
10	107925579	107925840	262	57	0.0302108781084631	0.00111498389188547	0.0290958942165777	332.41633502589	CHH	ENSG00000229981	intron	LINC01435	long intergenic non-protein coding RNA 1435 [Source:HGNC Symbol;Acc:HGNC:50753]
10	108777110	108777187	78	24	0.0208012923942981	0.000702014344485502	0.0200992780498126	101.044946409546	CHH	ENSG00000223381	intron	LINC02661	long intergenic non-protein coding RNA 2661 [Source:HGNC Symbol;Acc:HGNC:54147]
10	108839393	108839576	184	44	0.000566175755115692	0.0245226411167077	-0.023956465361592	-216.572906458758	CHH	Target=L2d2:3345-3444;Class=LINE/L2	repeat
10	108912944	108913114	171	35	0.00178738569874598	0.0455919924362979	-0.0438046067375519	-246.163333822495	CHH	10:108912568:108914569	CGI_shore
10	109895811	109895996	186	61	0.00348662679385092	0.0256446573078665	-0.0221580305140156	-337.072041819014	CHH	Target=L2d2:2689-3070;Class=LINE/L2	repeat
10	109895811	109895996	186	61	0.00348662679385092	0.0256446573078665	-0.0221580305140156	-337.072041819014	CHH	Target=L2b:2937-3233;Class=LINE/L2	repeat
10	109895811	109895996	186	61	0.00348662679385092	0.0256446573078665	-0.0221580305140156	-337.072041819014	CHH	ENSG00000108039	intron	XPNPEP1	X-prolyl aminopeptidase 1 [Source:HGNC Symbol;Acc:HGNC:12822]
10	110086013	110086187	175	21	0.674075991389185	0.491372999673737	0.182702991715447	101.016392638443	CG	Target=AluSp:1-306;Class=SINE/Alu	repeat
10	110086013	110086187	175	21	0.674075991389185	0.491372999673737	0.182702991715447	101.016392638443	CG	Target=AluSc:1-299;Class=SINE/Alu	repeat
10	110086013	110086187	175	21	0.674075991389185	0.491372999673737	0.182702991715447	101.016392638443	CG	ENSG00000148700	intron	ADD3	adducin 3 [Source:HGNC Symbol;Acc:HGNC:245]
10	110499184	110499285	102	14	0.531171661199465	0.347617994893912	0.183553666305553	72.5917491743025	CG	ENSG00000138166	intron	DUSP5	dual specificity phosphatase 5 [Source:HGNC Symbol;Acc:HGNC:3071]
10	110499184	110499285	102	14	0.531171661199465	0.347617994893912	0.183553666305553	72.5917491743025	CG	10:110498926:110500927	CGI_shore
10	111051009	111051150	142	40	0.0264583386917845	0.000933809148667782	0.0255245295431168	219.373241697232	CHH	Target=L1MC4:6420-6770;Class=LINE/L1	repeat
10	111051009	111051150	142	40	0.0264583386917845	0.000933809148667782	0.0255245295431168	219.373241697232	CHH	Target=L1M4:4313-4649;Class=LINE/L1	repeat
10	111529570	111529726	157	39	0.00119730132512666	0.0245067822824195	-0.0233094809572928	-224.049744868005	CHH	Target=L1ME3G:5312-5959;Class=LINE/L1	repeat
10	112051758	112052051	294	102	0.00234711395745269	0.0269787110686803	-0.0246315971112276	-574.193557785929	CHH	Target=AluJb:1-267;Class=SINE/Alu	repeat
10	113881959	113882100	142	38	0.0220790309118075	0.00147448409970804	0.0206045468120994	180.019604563782	CHH	ENSG00000196865	intron	NHLRC2	NHL repeat containing 2 [Source:HGNC Symbol;Acc:HGNC:24731]
10	113881959	113882100	142	38	0.0220790309118075	0.00147448409970804	0.0206045468120994	180.019604563782	CHH	Target=L1MB8:5254-6178;Class=LINE/L1	repeat
10	115288489	115288737	249	75	0.00254277859639058	0.0246036905034526	-0.022060911907062	-395.402418351074	CHH	Target=L1MA5A:6775-7713;Class=LINE/L1	repeat
10	115288489	115288737	249	75	0.00254277859639058	0.0246036905034526	-0.022060911907062	-395.402418351074	CHH	Target=AluSx:1-308;Class=SINE/Alu	repeat
10	115288489	115288737	249	75	0.00254277859639058	0.0246036905034526	-0.022060911907062	-395.402418351074	CHH	ENSG00000107518	intron	ATRNL1	attractin like 1 [Source:HGNC Symbol;Acc:HGNC:29063]
10	117114504	117114661	158	64	0.00180214645052437	0.022811177463272	-0.0210090310127477	-396.81422696091	CHH	ENSG00000187164	intron	SHTN1	shootin 1 [Source:HGNC Symbol;Acc:HGNC:29319]
10	117239823	117240005	183	75	0.00295985305427662	0.0229645389471183	-0.0200046858928417	-346.204642152695	CHH	10:117238923:117240923	CGI_shore
10	117239823	117240005	183	75	0.00295985305427662	0.0229645389471183	-0.0200046858928417	-346.204642152695	CHH	ENSG00000165646	promoter	SLC18A2	solute carrier family 18 member A2 [Source:HGNC Symbol;Acc:HGNC:10935]
10	117239823	117240005	183	75	0.00295985305427662	0.0229645389471183	-0.0200046858928417	-346.204642152695	CHH	ENSG00000225936	exon	AL731557.1	novel transcript
10	119104027	119104109	83	21	0.0425675963115934	0.0836499907614178	-0.0410823944498244	-81.919083843257	CG	ENSG00000119979	promoter	DENND10	DENN domain containing 10 [Source:HGNC Symbol;Acc:HGNC:31793]
10	119104027	119104109	83	21	0.0425675963115934	0.0836499907614178	-0.0410823944498244	-81.919083843257	CG	10:119103898:119104704	CGI
10	119104027	119104109	83	21	0.0425675963115934	0.0836499907614178	-0.0410823944498244	-81.919083843257	CG	ENSG00000119979	TSS	DENND10	DENN domain containing 10 [Source:HGNC Symbol;Acc:HGNC:31793]
10	119104027	119104109	83	21	0.0425675963115934	0.0836499907614178	-0.0410823944498244	-81.919083843257	CG	ENSG00000119979	exon	DENND10	DENN domain containing 10 [Source:HGNC Symbol;Acc:HGNC:31793]
10	120259900	120260058	159	45	0.00263873402807078	0.0260307544791456	-0.0233920204510748	-230.530459165102	CHH	Target=Tigger1:1-1719;Class=DNA/TcMar-Tigger	repeat
10	120457165	120457232	68	23	0.0391815455062057	0.0618058308890229	-0.0226242853828172	-73.1505029429111	CG	ENSG00000203805	promoter	PLPP4	phospholipid phosphatase 4 [Source:HGNC Symbol;Acc:HGNC:23531]
10	120457165	120457232	68	23	0.0391815455062057	0.0618058308890229	-0.0226242853828172	-73.1505029429111	CG	10:120456747:120457865	CGI
10	120457165	120457232	68	23	0.0391815455062057	0.0618058308890229	-0.0226242853828172	-73.1505029429111	CG	ENSG00000203805	utr5	PLPP4	phospholipid phosphatase 4 [Source:HGNC Symbol;Acc:HGNC:23531]
10	120457165	120457232	68	23	0.0391815455062057	0.0618058308890229	-0.0226242853828172	-73.1505029429111	CG	ENSG00000203805	exon	PLPP4	phospholipid phosphatase 4 [Source:HGNC Symbol;Acc:HGNC:23531]
10	121174685	121174849	165	55	0.00141692594943623	0.0234983201385448	-0.0220813941891085	-295.499077824085	CHH	Target=Tigger3a:1-317;Class=DNA/TcMar-Tigger	repeat
10	121255162	121255331	170	40	0.0269945436204533	0.00193061579000666	0.0250639278304466	212.845864520194	CHH	Target=L1ME3:1725-2215;Class=LINE/L1	repeat
10	121360745	121360921	177	40	0.00207367126470913	0.030721398453027	-0.0286477271883179	-195.953996229452	CHH	Target=AluY:1-306;Class=SINE/Alu	repeat
10	121662988	121663139	152	65	0.023950834373891	0.00239207645463339	0.0215587579192576	371.316343263165	CHH	Target=LTR16B2:12-462;Class=LTR/ERVL	repeat
10	122087970	122088261	292	84	0.0316081986433602	0.00251440136206222	0.029093797281298	540.236971650493	CHH	ENSG00000138162	intron	TACC2	transforming acidic coiled-coil containing protein 2 [Source:HGNC Symbol;Acc:HGNC:11523]
10	122584268	122584340	73	5	0.839140585209902	0.441838650444017	0.397301934765885	35.2929527579701	CG	ENSG00000187908	intron	DMBT1	deleted in malignant brain tumors 1 [Source:HGNC Symbol;Acc:HGNC:2926]
10	122584268	122584340	73	5	0.839140585209902	0.441838650444017	0.397301934765885	35.2929527579701	CG	ENSG00000187908	exon	DMBT1	deleted in malignant brain tumors 1 [Source:HGNC Symbol;Acc:HGNC:2926]
10	122933990	122934106	117	33	0.000666972610876252	0.0214279756414413	-0.020761003030565	-162.514279047848	CHH	ENSG00000119965	intron	C10orf88	chromosome 10 open reading frame 88 [Source:HGNC Symbol;Acc:HGNC:25822]
10	122933990	122934106	117	33	0.000666972610876252	0.0214279756414413	-0.020761003030565	-162.514279047848	CHH	ENSG00000119965	promoter	C10orf88	chromosome 10 open reading frame 88 [Source:HGNC Symbol;Acc:HGNC:25822]
10	122933990	122934106	117	33	0.000666972610876252	0.0214279756414413	-0.020761003030565	-162.514279047848	CHH	Target=L1MD2:4398-6357;Class=LINE/L1	repeat
10	123149131	123149269	139	13	0.22987301918863	0.371865791667089	-0.141992772478459	-56.5453064125795	CG	10:123147767:123151519	CGI
10	123149131	123149269	139	13	0.22987301918863	0.371865791667089	-0.141992772478459	-56.5453064125795	CG	ENSG00000188816	intron	HMX2	H6 family homeobox 2 [Source:HGNC Symbol;Acc:HGNC:5018]
10	123891770	123891892	123	39	0.0754066037105914	0.148650600864201	-0.0732439971536096	-205.378174180068	CG	10:123891304:123891937	CGI
10	123891770	123891892	123	39	0.0754066037105914	0.148650600864201	-0.0732439971536096	-205.378174180068	CG	ENSG00000121898	exon	CPXM2	carboxypeptidase X, M14 family member 2 [Source:HGNC Symbol;Acc:HGNC:26977]
10	123891770	123891892	123	39	0.0754066037105914	0.148650600864201	-0.0732439971536096	-205.378174180068	CG	ENSG00000121898	utr5	CPXM2	carboxypeptidase X, M14 family member 2 [Source:HGNC Symbol;Acc:HGNC:26977]
10	123891770	123891892	123	39	0.0754066037105914	0.148650600864201	-0.0732439971536096	-205.378174180068	CG	ENSG00000121898	promoter	CPXM2	carboxypeptidase X, M14 family member 2 [Source:HGNC Symbol;Acc:HGNC:26977]
10	123891770	123891892	123	39	0.0754066037105914	0.148650600864201	-0.0732439971536096	-205.378174180068	CG	ENSG00000121898	intron	CPXM2	carboxypeptidase X, M14 family member 2 [Source:HGNC Symbol;Acc:HGNC:26977]
10	123935700	123935885	186	73	0.085362289084673	0.000805039066189556	0.0845572500184834	621.014999551868	CHH	ENSG00000121898	intron	CPXM2	carboxypeptidase X, M14 family member 2 [Source:HGNC Symbol;Acc:HGNC:26977]
10	123991617	123991753	137	47	0.104017194444793	0.216961927950873	-0.11294473350608	-246.04487608631	CG	ENSG00000213438	promoter	YBX2P1	YBX2 pseudogene 1 [Source:HGNC Symbol;Acc:HGNC:49498]
10	123991617	123991753	137	47	0.104017194444793	0.216961927950873	-0.11294473350608	-246.04487608631	CG	10:123991616:123992468	CGI
10	124996239	124996494	256	59	0.0271028378589889	0.0017690911048526	0.0253337467541363	302.839705517952	CHG	ENSG00000175029	intron	CTBP2	C-terminal binding protein 2 [Source:HGNC Symbol;Acc:HGNC:2495]
10	124996239	124996494	256	59	0.0271028378589889	0.0017690911048526	0.0253337467541363	302.839705517952	CHG	10:124995981:124997981	CGI_shore
10	124996239	124996494	256	59	0.0271028378589889	0.0017690911048526	0.0253337467541363	302.839705517952	CHG	ENSG00000273599	exon	AL731571.1	novel transcript, antisense to CTBP2
10	124996295	124996495	201	67	0.0285772532181948	0.002692230287846	0.0258850229303488	397.224293408361	CHH	ENSG00000175029	intron	CTBP2	C-terminal binding protein 2 [Source:HGNC Symbol;Acc:HGNC:2495]
10	124996295	124996495	201	67	0.0285772532181948	0.002692230287846	0.0258850229303488	397.224293408361	CHH	10:124995981:124997981	CGI_shore
10	124996295	124996495	201	67	0.0285772532181948	0.002692230287846	0.0258850229303488	397.224293408361	CHH	ENSG00000273599	exon	AL731571.1	novel transcript, antisense to CTBP2
10	125118419	125118507	89	10	0.865521110475891	0.700840425742736	0.164680684733155	48.1399961333536	CG	ENSG00000175029	intron	CTBP2	C-terminal binding protein 2 [Source:HGNC Symbol;Acc:HGNC:2495]
10	126071391	126071567	177	64	0.0242376942119042	0.000851461655274263	0.0233862325566299	309.513641264097	CHH	ENSG00000148848	intron	ADAM12	ADAM metallopeptidase domain 12 [Source:HGNC Symbol;Acc:HGNC:190]
10	126071391	126071567	177	64	0.0242376942119042	0.000851461655274263	0.0233862325566299	309.513641264097	CHH	ENSG00000148848	promoter	ADAM12	ADAM metallopeptidase domain 12 [Source:HGNC Symbol;Acc:HGNC:190]
10	126071391	126071567	177	64	0.0242376942119042	0.000851461655274263	0.0233862325566299	309.513641264097	CHH	ENSG00000148848	exon	ADAM12	ADAM metallopeptidase domain 12 [Source:HGNC Symbol;Acc:HGNC:190]
10	126104478	126104666	189	64	0.000688891288307817	0.0263840188267646	-0.0256951275384568	-419.532723921586	CHH	ENSG00000148848	intron	ADAM12	ADAM metallopeptidase domain 12 [Source:HGNC Symbol;Acc:HGNC:190]
10	126756580	126756964	385	116	0.00193308149785258	0.0252167163138957	-0.0232836348160432	-642.362451545894	CHH	Target=AluSg:2-307;Class=SINE/Alu	repeat
10	127164338	127164584	247	89	0.00216633070100499	0.0255227047632179	-0.0233563740622129	-509.618581076823	CHH	Target=AluSx1:1-312;Class=SINE/Alu	repeat
10	127164338	127164584	247	89	0.00216633070100499	0.0255227047632179	-0.0233563740622129	-509.618581076823	CHH	ENSG00000188916	intron	INSYN2A	inhibitory synaptic factor 2A [Source:HGNC Symbol;Acc:HGNC:33859]
10	127164338	127164584	247	89	0.00216633070100499	0.0255227047632179	-0.0233563740622129	-509.618581076823	CHH	ENSG00000150760	intron	DOCK1	dedicator of cytokinesis 1 [Source:HGNC Symbol;Acc:HGNC:2987]
10	127177524	127177679	156	30	0.0295546794332801	0.00103628106207435	0.0285183983712058	150.278501319038	CHG	10:127175800:127177801	CGI_shore
10	127177524	127177679	156	30	0.0295546794332801	0.00103628106207435	0.0285183983712058	150.278501319038	CHG	ENSG00000188916	promoter	INSYN2A	inhibitory synaptic factor 2A [Source:HGNC Symbol;Acc:HGNC:33859]
10	127177524	127177679	156	30	0.0295546794332801	0.00103628106207435	0.0285183983712058	150.278501319038	CHG	ENSG00000188916	intron	INSYN2A	inhibitory synaptic factor 2A [Source:HGNC Symbol;Acc:HGNC:33859]
10	127177524	127177679	156	30	0.0295546794332801	0.00103628106207435	0.0285183983712058	150.278501319038	CHG	ENSG00000150760	intron	DOCK1	dedicator of cytokinesis 1 [Source:HGNC Symbol;Acc:HGNC:2987]
10	127177555	127177700	146	54	0.0231071447425242	0.00152176750005287	0.0215853772424714	268.488304350318	CHH	10:127175800:127177801	CGI_shore
10	127177555	127177700	146	54	0.0231071447425242	0.00152176750005287	0.0215853772424714	268.488304350318	CHH	ENSG00000188916	promoter	INSYN2A	inhibitory synaptic factor 2A [Source:HGNC Symbol;Acc:HGNC:33859]
10	127177555	127177700	146	54	0.0231071447425242	0.00152176750005287	0.0215853772424714	268.488304350318	CHH	ENSG00000188916	intron	INSYN2A	inhibitory synaptic factor 2A [Source:HGNC Symbol;Acc:HGNC:33859]
10	127177555	127177700	146	54	0.0231071447425242	0.00152176750005287	0.0215853772424714	268.488304350318	CHH	ENSG00000150760	intron	DOCK1	dedicator of cytokinesis 1 [Source:HGNC Symbol;Acc:HGNC:2987]
10	127347231	127347556	326	125	0.00367446373388635	0.0336092655120608	-0.0299348017781745	-841.828765524988	CHH	ENSG00000150760	intron	DOCK1	dedicator of cytokinesis 1 [Source:HGNC Symbol;Acc:HGNC:2987]
10	127347362	127347487	126	27	0.0019383420017908	0.036524077383395	-0.0345857353816042	-134.423787309154	CHG	ENSG00000150760	intron	DOCK1	dedicator of cytokinesis 1 [Source:HGNC Symbol;Acc:HGNC:2987]
10	127403317	127403698	382	121	0.00260686312065497	0.0263476026251713	-0.0237407395045163	-693.139651493547	CHH	ENSG00000150760	intron	DOCK1	dedicator of cytokinesis 1 [Source:HGNC Symbol;Acc:HGNC:2987]
10	127403317	127403698	382	121	0.00260686312065497	0.0263476026251713	-0.0237407395045163	-693.139651493547	CHH	Target=AluSc8:1-295;Class=SINE/Alu	repeat
10	128587328	128587385	58	5	0.718285687016847	0.912767932890278	-0.194482245873431	-19.495402138133	CG	Target=L1PA3:5168-6155;Class=LINE/L1	repeat
10	129083987	129084080	94	26	0.0242873204565928	0.0026995388223377	0.0215877816342551	119.393705556019	CHH	Target=L1ME3A:4203-5761;Class=LINE/L1	repeat
10	129534680	129534890	211	77	0.0253607099418935	0.00231972389145501	0.0230409860504385	466.00732868097	CHH	Target=MER58A:1-224;Class=DNA/hAT-Charlie	repeat
10	129534680	129534890	211	77	0.0253607099418935	0.00231972389145501	0.0230409860504385	466.00732868097	CHH	ENSG00000170430	intron	MGMT	O-6-methylguanine-DNA methyltransferase [Source:HGNC Symbol;Acc:HGNC:7059]
10	129534750	129534940	191	41	0.0251297851632257	0.00266177078643903	0.0224680143767867	197.298088871472	CHG	Target=MER58A:1-224;Class=DNA/hAT-Charlie	repeat
10	129534750	129534940	191	41	0.0251297851632257	0.00266177078643903	0.0224680143767867	197.298088871472	CHG	ENSG00000170430	intron	MGMT	O-6-methylguanine-DNA methyltransferase [Source:HGNC Symbol;Acc:HGNC:7059]
10	130045485	130045580	96	21	0.695431733637207	0.563481861757584	0.131949871879623	98.3321745167466	CG	10:130045252:130046415	CGI
10	130045485	130045580	96	21	0.695431733637207	0.563481861757584	0.131949871879623	98.3321745167466	CG	ENSG00000237489	intron	C10orf143	chromosome 10 open reading frame 143 [Source:HGNC Symbol;Acc:HGNC:48677]
10	130046119	130046206	88	17	0.949834046371835	0.903507473154129	0.0463265732177053	69.9190543359653	CG	10:130045252:130046415	CGI
10	130046119	130046206	88	17	0.949834046371835	0.903507473154129	0.0463265732177053	69.9190543359653	CG	ENSG00000237489	intron	C10orf143	chromosome 10 open reading frame 143 [Source:HGNC Symbol;Acc:HGNC:48677]
10	130245743	130245840	98	18	0.0230955495015924	6.94239290054376e-05	0.023026125572587	79.6738174433961	CHG	Target=AluSx:1-301;Class=SINE/Alu	repeat
10	131617719	131617805	87	17	0.922662796489832	0.818069636379284	0.104593160110547	78.0264842280948	CG	10:131617380:131619381	CGI_shore
10	131696388	131696632	245	87	0.00267595543100413	0.0265750569297346	-0.0238991014987305	-449.857574548831	CHH	Target=L1MA10:6056-6253;Class=LINE/L1	repeat
10	132246818	132246976	159	35	0.00311236081928104	0.0315323480626491	-0.028419987243368	-165.442653309123	CHG	ENSG00000165752	intron	STK32C	serine/threonine kinase 32C [Source:HGNC Symbol;Acc:HGNC:21332]
10	132604245	132604557	313	123	0.00122020413757564	0.0396367887483228	-0.0384165846107471	-848.941360601117	CHH	10:132604121:132606122	CGI_shore
10	132604245	132604557	313	123	0.00122020413757564	0.0396367887483228	-0.0384165846107471	-848.941360601117	CHH	ENSG00000068383	intron	INPP5A	inositol polyphosphate-5-phosphatase A [Source:HGNC Symbol;Acc:HGNC:6076]
10	132604316	132604465	150	30	9.44990093485678e-05	0.0382625342450773	-0.0381680352357287	-145.556788066931	CHG	10:132604121:132606122	CGI_shore
10	132604316	132604465	150	30	9.44990093485678e-05	0.0382625342450773	-0.0381680352357287	-145.556788066931	CHG	ENSG00000068383	intron	INPP5A	inositol polyphosphate-5-phosphatase A [Source:HGNC Symbol;Acc:HGNC:6076]
10	132608796	132608986	191	90	0.00279127575076294	0.0261191774660192	-0.0233279017152563	-471.17999418087	CHH	ENSG00000068383	intron	INPP5A	inositol polyphosphate-5-phosphatase A [Source:HGNC Symbol;Acc:HGNC:6076]
10	132662541	132662718	178	70	0.027707678388758	0.00330744980418042	0.0244002285845776	434.800656289884	CHH	10:132661793:132663793	CGI_shore
10	132662541	132662718	178	70	0.027707678388758	0.00330744980418042	0.0244002285845776	434.800656289884	CHH	Target=L1ME1:5866-6023;Class=LINE/L1	repeat
10	132662541	132662718	178	70	0.027707678388758	0.00330744980418042	0.0244002285845776	434.800656289884	CHH	ENSG00000068383	intron	INPP5A	inositol polyphosphate-5-phosphatase A [Source:HGNC Symbol;Acc:HGNC:6076]
10	132662619	132662728	110	17	0.0246424246502893	0.000650313711662336	0.0239921109386269	74.1459182354828	CHG	10:132661793:132663793	CGI_shore
10	132662619	132662728	110	17	0.0246424246502893	0.000650313711662336	0.0239921109386269	74.1459182354828	CHG	Target=L1ME1:5866-6023;Class=LINE/L1	repeat
10	132662619	132662728	110	17	0.0246424246502893	0.000650313711662336	0.0239921109386269	74.1459182354828	CHG	ENSG00000068383	intron	INPP5A	inositol polyphosphate-5-phosphatase A [Source:HGNC Symbol;Acc:HGNC:6076]
10	132745298	132745441	144	23	0.00113930059471884	0.0259346092760819	-0.0247953086813631	-103.399437178412	CHG	ENSG00000068383	intron	INPP5A	inositol polyphosphate-5-phosphatase A [Source:HGNC Symbol;Acc:HGNC:6076]
10	132809053	132809112	60	15	0.736142947812675	0.848961929668816	-0.112818981856141	-66.844112382971	CG	ENSG00000171811	intron	CFAP46	cilia and flagella associated protein 46 [Source:HGNC Symbol;Acc:HGNC:25247]
10	132809053	132809112	60	15	0.736142947812675	0.848961929668816	-0.112818981856141	-66.844112382971	CG	10:132808919:132809137	CGI
10	132809053	132809112	60	15	0.736142947812675	0.848961929668816	-0.112818981856141	-66.844112382971	CG	10:132807868:132809869	CGI_shore
10	132809053	132809112	60	15	0.736142947812675	0.848961929668816	-0.112818981856141	-66.844112382971	CG	10:132808549:132810549	CGI_shore
10	132885705	132885760	56	5	0.89820518056163	0.761824943649424	0.136380236912206	30.9136600957973	CG	ENSG00000171811	intron	CFAP46	cilia and flagella associated protein 46 [Source:HGNC Symbol;Acc:HGNC:25247]
10	132885705	132885760	56	5	0.89820518056163	0.761824943649424	0.136380236912206	30.9136600957973	CG	10:132885464:132887465	CGI_shore
10	132942205	132942257	53	11	0.132281150074606	0.230341712570496	-0.0980605624958902	-44.5781156829578	CG	ENSG00000171811	intron	CFAP46	cilia and flagella associated protein 46 [Source:HGNC Symbol;Acc:HGNC:25247]
10	132942205	132942257	53	11	0.132281150074606	0.230341712570496	-0.0980605624958902	-44.5781156829578	CG	10:132942159:132943348	CGI
10	133098381	133098663	283	97	0.00244413349912525	0.0294817367246094	-0.0270376032254842	-602.524788063958	CHH	10:133096471:133098471	CGI_shore
10	133098381	133098663	283	97	0.00244413349912525	0.0294817367246094	-0.0270376032254842	-602.524788063958	CHH	ENSG00000197177	intron	ADGRA1	adhesion G protein-coupled receptor A1 [Source:HGNC Symbol;Acc:HGNC:13838]
10	133098381	133098663	283	97	0.00244413349912525	0.0294817367246094	-0.0270376032254842	-602.524788063958	CHH	10:133098038:133100038	CGI_shore
10	133098381	133098663	283	97	0.00244413349912525	0.0294817367246094	-0.0270376032254842	-602.524788063958	CHH	Target=MIR3:93-182;Class=SINE/MIR	repeat
10	133098381	133098663	283	97	0.00244413349912525	0.0294817367246094	-0.0270376032254842	-602.524788063958	CHH	10:133098472:133098979	CGI
10	133098381	133098663	283	97	0.00244413349912525	0.0294817367246094	-0.0270376032254842	-602.524788063958	CHH	ENSG00000197177	exon	ADGRA1	adhesion G protein-coupled receptor A1 [Source:HGNC Symbol;Acc:HGNC:13838]
10	133098415	133098554	140	33	0.00199909111416571	0.0266364687285834	-0.0246373776144177	-159.361319303221	CHG	10:133096471:133098471	CGI_shore
10	133098415	133098554	140	33	0.00199909111416571	0.0266364687285834	-0.0246373776144177	-159.361319303221	CHG	ENSG00000197177	intron	ADGRA1	adhesion G protein-coupled receptor A1 [Source:HGNC Symbol;Acc:HGNC:13838]
10	133098415	133098554	140	33	0.00199909111416571	0.0266364687285834	-0.0246373776144177	-159.361319303221	CHG	10:133098038:133100038	CGI_shore
10	133098415	133098554	140	33	0.00199909111416571	0.0266364687285834	-0.0246373776144177	-159.361319303221	CHG	10:133098472:133098979	CGI
10	133099194	133099502	309	128	0.00481821257087019	0.0547163577060612	-0.049898145135191	-990.929727324934	CHH	10:133098038:133100038	CGI_shore
10	133099194	133099502	309	128	0.00481821257087019	0.0547163577060612	-0.049898145135191	-990.929727324934	CHH	ENSG00000197177	intron	ADGRA1	adhesion G protein-coupled receptor A1 [Source:HGNC Symbol;Acc:HGNC:13838]
10	133099194	133099502	309	128	0.00481821257087019	0.0547163577060612	-0.049898145135191	-990.929727324934	CHH	10:133098979:133100980	CGI_shore
10	133099239	133099448	210	32	0.00201899693025757	0.0707122728262593	-0.0686932758960018	-219.515498609871	CHG	10:133098038:133100038	CGI_shore
10	133099239	133099448	210	32	0.00201899693025757	0.0707122728262593	-0.0686932758960018	-219.515498609871	CHG	ENSG00000197177	intron	ADGRA1	adhesion G protein-coupled receptor A1 [Source:HGNC Symbol;Acc:HGNC:13838]
10	133099239	133099448	210	32	0.00201899693025757	0.0707122728262593	-0.0686932758960018	-219.515498609871	CHG	10:133098979:133100980	CGI_shore
10	133124790	133124894	105	25	0.215640684532878	0.138082529378897	0.0775581551539818	121.769528360451	CG	10:133124462:133124977	CGI
10	133124790	133124894	105	25	0.215640684532878	0.138082529378897	0.0775581551539818	121.769528360451	CG	10:133124829:133126829	CGI_shore
10	133124790	133124894	105	25	0.215640684532878	0.138082529378897	0.0775581551539818	121.769528360451	CG	ENSG00000197177	intron	ADGRA1	adhesion G protein-coupled receptor A1 [Source:HGNC Symbol;Acc:HGNC:13838]
10	133208949	133209038	90	11	0.948754295963301	0.857455742743176	0.091298553220125	75.07065895544	CG	ENSG00000171798	intron	KNDC1	kinase non-catalytic C-lobe domain containing 1 [Source:HGNC Symbol;Acc:HGNC:29374]
10	133208949	133209038	90	11	0.948754295963301	0.857455742743176	0.091298553220125	75.07065895544	CG	10:133207428:133209429	CGI_shore
10	133210961	133211274	314	142	0.00283540985312159	0.0498263998101106	-0.046990989956989	-1119.79472118234	CHH	ENSG00000171798	intron	KNDC1	kinase non-catalytic C-lobe domain containing 1 [Source:HGNC Symbol;Acc:HGNC:29374]
10	133211011	133211291	281	54	0.000353079158008518	0.0650222874025344	-0.0646692082445258	-342.217699443254	CHG	ENSG00000171798	intron	KNDC1	kinase non-catalytic C-lobe domain containing 1 [Source:HGNC Symbol;Acc:HGNC:29374]
10	133220393	133220459	67	7	0.532539230764302	0.345909154009798	0.186630076754504	38.7805928299601	CG	10:133219826:133220841	CGI
10	133220393	133220459	67	7	0.532539230764302	0.345909154009798	0.186630076754504	38.7805928299601	CG	ENSG00000171798	intron	KNDC1	kinase non-catalytic C-lobe domain containing 1 [Source:HGNC Symbol;Acc:HGNC:29374]
10	133220546	133220642	97	23	0.583240610462178	0.37340827957918	0.209832330882998	123.021301001855	CG	10:133219826:133220841	CGI
10	133220546	133220642	97	23	0.583240610462178	0.37340827957918	0.209832330882998	123.021301001855	CG	ENSG00000171798	intron	KNDC1	kinase non-catalytic C-lobe domain containing 1 [Source:HGNC Symbol;Acc:HGNC:29374]
10	133231034	133231278	245	55	0.0972052490496981	0.195553119113053	-0.0983478700633546	-314.725506490799	CG	10:133229717:133231488	CGI
10	133231034	133231278	245	55	0.0972052490496981	0.195553119113053	-0.0983478700633546	-314.725506490799	CG	ENSG00000171794	exon	UTF1	undifferentiated embryonic cell transcription factor 1 [Source:HGNC Symbol;Acc:HGNC:12634]
10	133324077	133324206	130	46	0.00167442733843104	0.0324766723590569	-0.0308022450206259	-246.239652720111	CHH	10:133323177:133325177	CGI_shore
10	133324077	133324206	130	46	0.00167442733843104	0.0324766723590569	-0.0308022450206259	-246.239652720111	CHH	ENSG00000130643	exon	CALY	calcyon neuron specific vesicular protein [Source:HGNC Symbol;Acc:HGNC:17938]
10	133324077	133324206	130	46	0.00167442733843104	0.0324766723590569	-0.0308022450206259	-246.239652720111	CHH	ENSG00000130643	utr3	CALY	calcyon neuron specific vesicular protein [Source:HGNC Symbol;Acc:HGNC:17938]
10	133324077	133324206	130	46	0.00167442733843104	0.0324766723590569	-0.0308022450206259	-246.239652720111	CHH	ENSG00000283496	intron	ZNF511-PRAP1	ZNF511-PRAP1 readthrough [Source:HGNC Symbol;Acc:HGNC:38088]
10	133389642	133389696	55	9	0.407656285460556	0.27866247066153	0.128993814799026	44.0735993290922	CG	ENSG00000254536	promoter	AL360181.3	novel protein
10	133389642	133389696	55	9	0.407656285460556	0.27866247066153	0.128993814799026	44.0735993290922	CG	ENSG00000148832	promoter	PAOX	polyamine oxidase [Source:HGNC Symbol;Acc:HGNC:20837]
10	133389642	133389696	55	9	0.407656285460556	0.27866247066153	0.128993814799026	44.0735993290922	CG	ENSG00000148832	intron	PAOX	polyamine oxidase [Source:HGNC Symbol;Acc:HGNC:20837]
10	133389642	133389696	55	9	0.407656285460556	0.27866247066153	0.128993814799026	44.0735993290922	CG	ENSG00000148832	exon	PAOX	polyamine oxidase [Source:HGNC Symbol;Acc:HGNC:20837]
10	133389642	133389696	55	9	0.407656285460556	0.27866247066153	0.128993814799026	44.0735993290922	CG	ENSG00000148832	utr3	PAOX	polyamine oxidase [Source:HGNC Symbol;Acc:HGNC:20837]
10	133389642	133389696	55	9	0.407656285460556	0.27866247066153	0.128993814799026	44.0735993290922	CG	10:133389597:133389812	CGI
10	133390964	133391117	154	27	0.903992028006846	0.770327181478145	0.133664846528701	154.350968218044	CG	ENSG00000148832	promoter	PAOX	polyamine oxidase [Source:HGNC Symbol;Acc:HGNC:20837]
10	133390964	133391117	154	27	0.903992028006846	0.770327181478145	0.133664846528701	154.350968218044	CG	ENSG00000148832	intron	PAOX	polyamine oxidase [Source:HGNC Symbol;Acc:HGNC:20837]
10	133390964	133391117	154	27	0.903992028006846	0.770327181478145	0.133664846528701	154.350968218044	CG	10:133389812:133391813	CGI_shore
10	133390964	133391117	154	27	0.903992028006846	0.770327181478145	0.133664846528701	154.350968218044	CG	ENSG00000254536	utr5	AL360181.3	novel protein
10	133390964	133391117	154	27	0.903992028006846	0.770327181478145	0.133664846528701	154.350968218044	CG	ENSG00000254536	exon	AL360181.3	novel protein
10	133390964	133391117	154	27	0.903992028006846	0.770327181478145	0.133664846528701	154.350968218044	CG	ENSG00000148832	exon	PAOX	polyamine oxidase [Source:HGNC Symbol;Acc:HGNC:20837]
10	133390964	133391117	154	27	0.903992028006846	0.770327181478145	0.133664846528701	154.350968218044	CG	ENSG00000254536	intron	AL360181.3	novel protein
10	133392254	133392333	80	5	0.952144731128798	0.749174480261525	0.202970250867273	22.5912791790491	CG	ENSG00000254536	intron	AL360181.3	novel protein
10	133392254	133392333	80	5	0.952144731128798	0.749174480261525	0.202970250867273	22.5912791790491	CG	10:133391962:133393962	CGI_shore
10	133392254	133392333	80	5	0.952144731128798	0.749174480261525	0.202970250867273	22.5912791790491	CG	ENSG00000148824	promoter	MTG1	mitochondrial ribosome associated GTPase 1 [Source:HGNC Symbol;Acc:HGNC:32159]
10	133424323	133424397	75	10	0.143480832012672	0.0462678689422284	0.0972129630704431	48.4761807664834	CG	10:133423183:133425243	CGI
10	133424323	133424397	75	10	0.143480832012672	0.0462678689422284	0.0972129630704431	48.4761807664834	CG	ENSG00000203772	intron	SPRN	shadow of prion protein [Source:HGNC Symbol;Acc:HGNC:16871]
10	133446197	133446426	230	49	0.552363798119899	0.715933020130746	-0.163569222010847	-279.636860803105	CG	10:133445920:133446688	CGI
11	315866	315984	119	35	0.116948038902514	0.191617588017061	-0.0746695491145465	-174.973954549418	CG	11:315739:316539	CGI
11	369323	369492	170	46	0.0688774344485073	0.21293290495543	-0.144055470506923	-232.391897082209	CG	ENSG00000182272	promoter	B4GALNT4	beta-1,4-N-acetyl-galactosaminyltransferase 4 [Source:HGNC Symbol;Acc:HGNC:26315]
11	369323	369492	170	46	0.0688774344485073	0.21293290495543	-0.144055470506923	-232.391897082209	CG	11:368864:370214	CGI
11	394474	394718	245	38	0.91763384891066	0.73529511636266	0.182338732548	297.551892948667	CG	ENSG00000184363	promoter	PKP3	plakophilin 3 [Source:HGNC Symbol;Acc:HGNC:9025]
11	394474	394718	245	38	0.91763384891066	0.73529511636266	0.182338732548	297.551892948667	CG	ENSG00000184363	exon	PKP3	plakophilin 3 [Source:HGNC Symbol;Acc:HGNC:9025]
11	394474	394718	245	38	0.91763384891066	0.73529511636266	0.182338732548	297.551892948667	CG	11:394257:394619	CGI
11	394474	394718	245	38	0.91763384891066	0.73529511636266	0.182338732548	297.551892948667	CG	ENSG00000184363	utr5	PKP3	plakophilin 3 [Source:HGNC Symbol;Acc:HGNC:9025]
11	394474	394718	245	38	0.91763384891066	0.73529511636266	0.182338732548	297.551892948667	CG	ENSG00000184363	intron	PKP3	plakophilin 3 [Source:HGNC Symbol;Acc:HGNC:9025]
11	394474	394718	245	38	0.91763384891066	0.73529511636266	0.182338732548	297.551892948667	CG	11:394619:396620	CGI_shore
11	394474	394718	245	38	0.91763384891066	0.73529511636266	0.182338732548	297.551892948667	CG	11:394684:396684	CGI_shore
11	597271	597478	208	41	0.0246816860598881	0.000638159681243619	0.0240435263786445	191.695562262755	CHG	11:595464:597464	CGI_shore
11	597271	597478	208	41	0.0246816860598881	0.000638159681243619	0.0240435263786445	191.695562262755	CHG	ENSG00000070047	intron	PHRF1	PHD and ring finger domains 1 [Source:HGNC Symbol;Acc:HGNC:24351]
11	597271	597478	208	41	0.0246816860598881	0.000638159681243619	0.0240435263786445	191.695562262755	CHG	ENSG00000070047	exon	PHRF1	PHD and ring finger domains 1 [Source:HGNC Symbol;Acc:HGNC:24351]
11	597271	597478	208	41	0.0246816860598881	0.000638159681243619	0.0240435263786445	191.695562262755	CHG	11:597465:597700	CGI
11	627146	627271	126	36	0.0882053840891505	0.224035279904054	-0.135829895814904	-174.560433669946	CG	ENSG00000099834	promoter	CDHR5	cadherin related family member 5 [Source:HGNC Symbol;Acc:HGNC:7521]
11	627146	627271	126	36	0.0882053840891505	0.224035279904054	-0.135829895814904	-174.560433669946	CG	11:626728:628037	CGI
11	627146	627271	126	36	0.0882053840891505	0.224035279904054	-0.135829895814904	-174.560433669946	CG	ENSG00000070031	promoter	SCT	secretin [Source:HGNC Symbol;Acc:HGNC:10607]
11	837631	837702	72	5	0.911357634316197	0.799817882491433	0.111539751824764	19.9487922923803	CG	ENSG00000177697	promoter	CD151	CD151 molecule (Raph blood group) [Source:HGNC Symbol;Acc:HGNC:1630]
11	837631	837702	72	5	0.911357634316197	0.799817882491433	0.111539751824764	19.9487922923803	CG	ENSG00000177700	intron	POLR2L	RNA polymerase II subunit L [Source:HGNC Symbol;Acc:HGNC:9199]
11	837631	837702	72	5	0.911357634316197	0.799817882491433	0.111539751824764	19.9487922923803	CG	ENSG00000177697	intron	CD151	CD151 molecule (Raph blood group) [Source:HGNC Symbol;Acc:HGNC:1630]
11	844593	844648	56	7	0.334321370969593	0.475674726364314	-0.141353355394721	-34.9367256613531	CG	ENSG00000214063	intron	TSPAN4	tetraspanin 4 [Source:HGNC Symbol;Acc:HGNC:11859]
11	844593	844648	56	7	0.334321370969593	0.475674726364314	-0.141353355394721	-34.9367256613531	CG	11:843408:845409	CGI_shore
11	865560	865732	173	27	0.839760223365433	0.683267681668371	0.156492541697061	146.802661406004	CG	ENSG00000214063	exon	TSPAN4	tetraspanin 4 [Source:HGNC Symbol;Acc:HGNC:11859]
11	865560	865732	173	27	0.839760223365433	0.683267681668371	0.156492541697061	146.802661406004	CG	ENSG00000214063	intron	TSPAN4	tetraspanin 4 [Source:HGNC Symbol;Acc:HGNC:11859]
11	1025227	1025408	182	62	0.0243587088456731	0.00291375006680151	0.0214449587788716	335.421922251145	CHH	11:1024492:1026493	CGI_shore
11	1025227	1025408	182	62	0.0243587088456731	0.00291375006680151	0.0214449587788716	335.421922251145	CHH	11:1024746:1025359	CGI
11	1025227	1025408	182	62	0.0243587088456731	0.00291375006680151	0.0214449587788716	335.421922251145	CHH	ENSG00000184956	exon	MUC6	mucin 6, oligomeric mucus/gel-forming [Source:HGNC Symbol;Acc:HGNC:7517]
11	1025227	1025408	182	62	0.0243587088456731	0.00291375006680151	0.0214449587788716	335.421922251145	CHH	11:1025359:1027360	CGI_shore
11	1025227	1025408	182	62	0.0243587088456731	0.00291375006680151	0.0214449587788716	335.421922251145	CHH	ENSG00000184956	intron	MUC6	mucin 6, oligomeric mucus/gel-forming [Source:HGNC Symbol;Acc:HGNC:7517]
11	1025263	1025565	303	70	0.0282997083429585	0.00195657322563756	0.0263431351173209	376.21300941997	CHG	11:1024492:1026493	CGI_shore
11	1025263	1025565	303	70	0.0282997083429585	0.00195657322563756	0.0263431351173209	376.21300941997	CHG	11:1024746:1025359	CGI
11	1025263	1025565	303	70	0.0282997083429585	0.00195657322563756	0.0263431351173209	376.21300941997	CHG	ENSG00000184956	exon	MUC6	mucin 6, oligomeric mucus/gel-forming [Source:HGNC Symbol;Acc:HGNC:7517]
11	1025263	1025565	303	70	0.0282997083429585	0.00195657322563756	0.0263431351173209	376.21300941997	CHG	11:1025359:1027360	CGI_shore
11	1025263	1025565	303	70	0.0282997083429585	0.00195657322563756	0.0263431351173209	376.21300941997	CHG	ENSG00000184956	intron	MUC6	mucin 6, oligomeric mucus/gel-forming [Source:HGNC Symbol;Acc:HGNC:7517]
11	1309444	1309611	168	53	0.0289314643210202	0.0571362034026769	-0.0282047390816567	-197.33993736436	CG	ENSG00000078902	intron	TOLLIP	toll interacting protein [Source:HGNC Symbol;Acc:HGNC:16476]
11	1309444	1309611	168	53	0.0289314643210202	0.0571362034026769	-0.0282047390816567	-197.33993736436	CG	ENSG00000255153	promoter	TOLLIP-AS1	TOLLIP antisense RNA 1 (head to head) [Source:HGNC Symbol;Acc:HGNC:27403]
11	1309444	1309611	168	53	0.0289314643210202	0.0571362034026769	-0.0282047390816567	-197.33993736436	CG	11:1309160:1310268	CGI
11	1309444	1309611	168	53	0.0289314643210202	0.0571362034026769	-0.0282047390816567	-197.33993736436	CG	ENSG00000078902	exon	TOLLIP	toll interacting protein [Source:HGNC Symbol;Acc:HGNC:16476]
11	1309444	1309611	168	53	0.0289314643210202	0.0571362034026769	-0.0282047390816567	-197.33993736436	CG	ENSG00000078902	utr5	TOLLIP	toll interacting protein [Source:HGNC Symbol;Acc:HGNC:16476]
11	1309444	1309611	168	53	0.0289314643210202	0.0571362034026769	-0.0282047390816567	-197.33993736436	CG	ENSG00000078902	promoter	TOLLIP	toll interacting protein [Source:HGNC Symbol;Acc:HGNC:16476]
11	1336642	1336742	101	27	0.19362316701407	0.0826745988613951	0.110948568152675	115.932796559133	CG	11:1336396:1337851	CGI
11	1568032	1568287	256	104	0.00369676929189531	0.0291087248437751	-0.0254119555518798	-610.949759948783	CHH	ENSG00000184545	intron	DUSP8	dual specificity phosphatase 8 [Source:HGNC Symbol;Acc:HGNC:3074]
11	1568042	1568262	221	37	0.00208964971106383	0.0364123286009379	-0.034322678889874	-179.828155064615	CHG	ENSG00000184545	intron	DUSP8	dual specificity phosphatase 8 [Source:HGNC Symbol;Acc:HGNC:3074]
11	1687180	1687245	66	11	0.781746905832624	0.64065237031025	0.141094535522374	41.101733829642	CG	ENSG00000205865	promoter	FAM99B	family with sequence similarity 99 member B [Source:HGNC Symbol;Acc:HGNC:32369]
11	1687180	1687245	66	11	0.781746905832624	0.64065237031025	0.141094535522374	41.101733829642	CG	ENSG00000227306	promoter	LINC02708	long intergenic non-protein coding RNA 2708 [Source:HGNC Symbol;Acc:HGNC:54225]
11	1687180	1687245	66	11	0.781746905832624	0.64065237031025	0.141094535522374	41.101733829642	CG	Target=L1MB3:5692-6127;Class=LINE/L1	repeat
11	1871503	1871574	72	12	0.00113035554250445	0.0234969422577619	-0.0223665867152574	-53.8105182852372	CHG	ENSG00000130592	intron	LSP1	lymphocyte specific protein 1 [Source:HGNC Symbol;Acc:HGNC:6707]
11	1871503	1871574	72	12	0.00113035554250445	0.0234969422577619	-0.0223665867152574	-53.8105182852372	CHG	11:1871326:1873327	CGI_shore
11	1890192	1890342	151	27	0.384134713797121	0.535403344121994	-0.151268630324873	-128.552030559267	CG	ENSG00000130592	intron	LSP1	lymphocyte specific protein 1 [Source:HGNC Symbol;Acc:HGNC:6707]
11	1890192	1890342	151	27	0.384134713797121	0.535403344121994	-0.151268630324873	-128.552030559267	CG	ENSG00000283787	exon	PRR33	proline rich 33 [Source:HGNC Symbol;Acc:HGNC:35118]
11	1936615	1936682	68	9	0.96529902820169	0.896383804363332	0.0689152238383586	43.6215742931251	CG	ENSG00000130595	intron	TNNT3	troponin T3, fast skeletal type [Source:HGNC Symbol;Acc:HGNC:11950]
11	1936615	1936682	68	9	0.96529902820169	0.896383804363332	0.0689152238383586	43.6215742931251	CG	11:1935703:1937703	CGI_shore
11	1936615	1936682	68	9	0.96529902820169	0.896383804363332	0.0689152238383586	43.6215742931251	CG	ENSG00000130595	promoter	TNNT3	troponin T3, fast skeletal type [Source:HGNC Symbol;Acc:HGNC:11950]
11	1992835	1992960	126	21	0.346253680941106	0.202812760928237	0.14344092001287	98.9668461324621	CG	ENSG00000232987	intron	LINC01219	long intergenic non-protein coding RNA 1219 [Source:HGNC Symbol;Acc:HGNC:49653]
11	1992835	1992960	126	21	0.346253680941106	0.202812760928237	0.14344092001287	98.9668461324621	CG	11:1992387:1994388	CGI_shore
11	2548959	2549136	178	72	0.0242613122808344	0.00286493039860869	0.0213963818822257	418.76319484691	CHH	ENSG00000053918	intron	KCNQ1	potassium voltage-gated channel subfamily Q member 1 [Source:HGNC Symbol;Acc:HGNC:6294]
11	2554449	2554667	219	81	0.024970803557998	0.00215564997219276	0.0228151535858052	495.841475207688	CHH	ENSG00000053918	intron	KCNQ1	potassium voltage-gated channel subfamily Q member 1 [Source:HGNC Symbol;Acc:HGNC:6294]
11	2554507	2554600	94	24	0.0273937134491306	0.00435230739914432	0.0230414060499863	110.688636448689	CHG	ENSG00000053918	intron	KCNQ1	potassium voltage-gated channel subfamily Q member 1 [Source:HGNC Symbol;Acc:HGNC:6294]
11	2571074	2571136	63	15	0.00212328906668063	0.024419810178286	-0.0222965211116054	-68.1032725946247	CHG	ENSG00000053918	intron	KCNQ1	potassium voltage-gated channel subfamily Q member 1 [Source:HGNC Symbol;Acc:HGNC:6294]
11	2571074	2571136	63	15	0.00212328906668063	0.024419810178286	-0.0222965211116054	-68.1032725946247	CHG	11:2570726:2572726	CGI_shore
11	2821184	2821406	223	90	0.00264101726923881	0.0312738801977451	-0.0286328629285063	-638.134949488539	CHH	ENSG00000053918	intron	KCNQ1	potassium voltage-gated channel subfamily Q member 1 [Source:HGNC Symbol;Acc:HGNC:6294]
11	2839453	2839585	133	22	0.00224718265713938	0.025129226456083	-0.0228820437989436	-93.6537691115076	CHG	ENSG00000053918	intron	KCNQ1	potassium voltage-gated channel subfamily Q member 1 [Source:HGNC Symbol;Acc:HGNC:6294]
11	2839456	2839654	199	85	0.00258015555995488	0.0255988126492609	-0.0230186570893061	-503.967591642964	CHH	ENSG00000053918	intron	KCNQ1	potassium voltage-gated channel subfamily Q member 1 [Source:HGNC Symbol;Acc:HGNC:6294]
11	2890697	2890886	190	33	0.777070248257266	0.904748464670687	-0.127678216413421	-191.537141584575	CG	ENSG00000254827	intron	SLC22A18AS	solute carrier family 22 member 18 antisense [Source:HGNC Symbol;Acc:HGNC:10965]
11	2890697	2890886	190	33	0.777070248257266	0.904748464670687	-0.127678216413421	-191.537141584575	CG	ENSG00000254827	promoter	SLC22A18AS	solute carrier family 22 member 18 antisense [Source:HGNC Symbol;Acc:HGNC:10965]
11	3219344	3219486	143	29	0.0356756456852743	0.00165811714947614	0.0340175285357982	140.472710895988	CHG	ENSG00000236301	intron	MRGPRG-AS1	MRGPRG antisense RNA 1 [Source:HGNC Symbol;Acc:HGNC:26691]
11	3219344	3219486	143	29	0.0356756456852743	0.00165811714947614	0.0340175285357982	140.472710895988	CHG	11:3218758:3220759	CGI_shore
11	3219344	3219486	143	29	0.0356756456852743	0.00165811714947614	0.0340175285357982	140.472710895988	CHG	ENSG00000182170	promoter	MRGPRG	MAS related GPR family member G [Source:HGNC Symbol;Acc:HGNC:24829]
11	3219354	3219645	292	131	0.029199636996662	0.00409926623982619	0.0251003707568358	722.040515289443	CHH	ENSG00000236301	intron	MRGPRG-AS1	MRGPRG antisense RNA 1 [Source:HGNC Symbol;Acc:HGNC:26691]
11	3219354	3219645	292	131	0.029199636996662	0.00409926623982619	0.0251003707568358	722.040515289443	CHH	11:3218758:3220759	CGI_shore
11	3219354	3219645	292	131	0.029199636996662	0.00409926623982619	0.0251003707568358	722.040515289443	CHH	ENSG00000182170	promoter	MRGPRG	MAS related GPR family member G [Source:HGNC Symbol;Acc:HGNC:24829]
11	3471815	3471874	60	6	0.594020181942445	0.789091487484756	-0.195071305542312	-29.0170758228422	CG	Target=MER11C:1-1071;Class=LTR/ERVK	repeat
11	3471815	3471874	60	6	0.594020181942445	0.789091487484756	-0.195071305542312	-29.0170758228422	CG	ENSG00000284605	intron	AC127526.3	ectonucleotide pyrophosphatase/phosphodiesterase 7 (ENPP7) pseudogene
11	3471815	3471874	60	6	0.594020181942445	0.789091487484756	-0.195071305542312	-29.0170758228422	CG	ENSG00000254757	intron	AC127526.1	novel transcript
11	3873222	3873445	224	66	0.0282704450985792	0.00116661808707392	0.0271038270115053	435.662115692698	CHH	Target=AluSp:1-309;Class=SINE/Alu	repeat
11	3873222	3873445	224	66	0.0282704450985792	0.00116661808707392	0.0271038270115053	435.662115692698	CHH	Target=AluJr4:2-125;Class=SINE/Alu	repeat
11	3873222	3873445	224	66	0.0282704450985792	0.00116661808707392	0.0271038270115053	435.662115692698	CHH	ENSG00000167323	intron	STIM1	stromal interaction molecule 1 [Source:HGNC Symbol;Acc:HGNC:11386]
11	4269498	4269645	148	37	0.0395041462699244	0.000837040523164559	0.0386671057467598	164.006436840757	CHH	Target=MLT1A1-int:1025-1735;Class=LTR/ERVL-MaLR	repeat
11	5219943	5220255	313	96	0.0292725893410124	0.00182865922104069	0.0274439301199717	626.275779770656	CHH	Target=L1PA4:1-6153;Class=LINE/L1	repeat
11	5510659	5510955	297	94	0.0344531543609839	0.0022824151268265	0.0321707392341574	643.95379662811	CHH	ENSG00000175520	promoter	UBQLN3	ubiquilin 3 [Source:HGNC Symbol;Acc:HGNC:12510]
11	5510659	5510955	297	94	0.0344531543609839	0.0022824151268265	0.0321707392341574	643.95379662811	CHH	Target=L2:1402-2652;Class=LINE/L2	repeat
11	5510659	5510955	297	94	0.0344531543609839	0.0022824151268265	0.0321707392341574	643.95379662811	CHH	ENSG00000239920	intron	AC104389.5	novel transcript
11	5762663	5762784	122	25	0.0016902788758619	0.0287613620893722	-0.0270710832135103	-121.2608329232	CHH	ENSG00000181017	intron	OR56B2P	olfactory receptor family 56 subfamily B member 2 pseudogene [Source:HGNC Symbol;Acc:HGNC:15246]
11	5762663	5762784	122	25	0.0016902788758619	0.0287613620893722	-0.0270710832135103	-121.2608329232	CHH	Target=L1MA4:6033-6298;Class=LINE/L1	repeat
11	5762663	5762784	122	25	0.0016902788758619	0.0287613620893722	-0.0270710832135103	-121.2608329232	CHH	ENSG00000132256	intron	TRIM5	tripartite motif containing 5 [Source:HGNC Symbol;Acc:HGNC:16276]
11	6570889	6570973	85	19	0.826671620823431	0.906333344933237	-0.0796617241098063	-85.182205611665	CG	ENSG00000179532	exon	DNHD1	dynein heavy chain domain 1 [Source:HGNC Symbol;Acc:HGNC:26532]
11	6570889	6570973	85	19	0.826671620823431	0.906333344933237	-0.0796617241098063	-85.182205611665	CG	ENSG00000179532	intron	DNHD1	dynein heavy chain domain 1 [Source:HGNC Symbol;Acc:HGNC:26532]
11	6570889	6570973	85	19	0.826671620823431	0.906333344933237	-0.0796617241098063	-85.182205611665	CG	11:6570730:6571565	CGI
11	6590353	6590511	159	39	0.00165169495810791	0.0221970786491782	-0.0205453836910703	-191.254342117084	CHH	Target=L1MD:3052-4278;Class=LINE/L1	repeat
11	6590353	6590511	159	39	0.00165169495810791	0.0221970786491782	-0.0205453836910703	-191.254342117084	CHH	ENSG00000179532	intron	DNHD1	dynein heavy chain domain 1 [Source:HGNC Symbol;Acc:HGNC:26532]
11	6649297	6649479	183	71	0.00437387274961993	0.0265031466741664	-0.0221292739245464	-378.318520216244	CHH	ENSG00000166341	intron	DCHS1	dachsous cadherin-related 1 [Source:HGNC Symbol;Acc:HGNC:13681]
11	8559948	8560414	467	104	0.0399317243616274	0.0015718438683691	0.0383598804932583	684.58385489261	CHH	Target=L1ME4b:5045-6035;Class=LINE/L1	repeat
11	8559948	8560414	467	104	0.0399317243616274	0.0015718438683691	0.0383598804932583	684.58385489261	CHH	ENSG00000130413	intron	STK33	serine/threonine kinase 33 [Source:HGNC Symbol;Acc:HGNC:14568]
11	8685441	8685495	55	4	0.804726364453737	0.578537923549242	0.226188440904495	19.2468223358147	CG	ENSG00000166441	intron	RPL27A	ribosomal protein L27a [Source:HGNC Symbol;Acc:HGNC:10329]
11	8685441	8685495	55	4	0.804726364453737	0.578537923549242	0.226188440904495	19.2468223358147	CG	ENSG00000166441	utr3	RPL27A	ribosomal protein L27a [Source:HGNC Symbol;Acc:HGNC:10329]
11	8685441	8685495	55	4	0.804726364453737	0.578537923549242	0.226188440904495	19.2468223358147	CG	ENSG00000212607	exon	SNORA3B	small nucleolar RNA, H/ACA box 3B [Source:HGNC Symbol;Acc:HGNC:32638]
11	9577723	9577811	89	8	0.534338350797562	0.334636770376582	0.19970158042098	39.8486000671589	CG	ENSG00000166483	promoter	WEE1	WEE1 G2 checkpoint kinase [Source:HGNC Symbol;Acc:HGNC:12761]
11	9577723	9577811	89	8	0.534338350797562	0.334636770376582	0.19970158042098	39.8486000671589	CG	ENSG00000238387	promoter	AC122179.1	-
11	9577723	9577811	89	8	0.534338350797562	0.334636770376582	0.19970158042098	39.8486000671589	CG	ENSG00000166483	exon	WEE1	WEE1 G2 checkpoint kinase [Source:HGNC Symbol;Acc:HGNC:12761]
11	9577723	9577811	89	8	0.534338350797562	0.334636770376582	0.19970158042098	39.8486000671589	CG	ENSG00000166483	intron	WEE1	WEE1 G2 checkpoint kinase [Source:HGNC Symbol;Acc:HGNC:12761]
11	9577723	9577811	89	8	0.534338350797562	0.334636770376582	0.19970158042098	39.8486000671589	CG	ENSG00000166483	utr5	WEE1	WEE1 G2 checkpoint kinase [Source:HGNC Symbol;Acc:HGNC:12761]
11	10803063	10803238	176	45	0.0237249031102624	0.00164974236268808	0.0220751607475743	250.979998671606	CHH	ENSG00000110321	promoter	EIF4G2	eukaryotic translation initiation factor 4 gamma 2 [Source:HGNC Symbol;Acc:HGNC:3297]
11	10803063	10803238	176	45	0.0237249031102624	0.00164974236268808	0.0220751607475743	250.979998671606	CHH	ENSG00000238622	promoter	SNORD97	small nucleolar RNA, C/D box 97 [Source:HGNC Symbol;Acc:HGNC:32760]
11	10803063	10803238	176	45	0.0237249031102624	0.00164974236268808	0.0220751607475743	250.979998671606	CHH	ENSG00000110321	intron	EIF4G2	eukaryotic translation initiation factor 4 gamma 2 [Source:HGNC Symbol;Acc:HGNC:3297]
11	10803063	10803238	176	45	0.0237249031102624	0.00164974236268808	0.0220751607475743	250.979998671606	CHH	ENSG00000110321	exon	EIF4G2	eukaryotic translation initiation factor 4 gamma 2 [Source:HGNC Symbol;Acc:HGNC:3297]
11	12389953	12390080	128	48	0.0231431319824874	0.00197537608638648	0.0211677558961009	226.573744034815	CHH	ENSG00000197702	intron	PARVA	parvin alpha [Source:HGNC Symbol;Acc:HGNC:14652]
11	13408347	13408554	208	60	0.00142777256094418	0.0219152656390551	-0.0204874930781109	-289.910279962753	CHH	ENSG00000148925	intron	BTBD10	BTB domain containing 10 [Source:HGNC Symbol;Acc:HGNC:21445]
11	13408347	13408554	208	60	0.00142777256094418	0.0219152656390551	-0.0204874930781109	-289.910279962753	CHH	Target=L2:2310-2859;Class=LINE/L2	repeat
11	14716063	14716113	51	13	0.906322306048523	0.958011805304941	-0.0516894992564189	-48.2568554130275	CG	Target=L1PA2:126-6155;Class=LINE/L1	repeat
11	14716063	14716113	51	13	0.906322306048523	0.958011805304941	-0.0516894992564189	-48.2568554130275	CG	ENSG00000152270	intron	PDE3B	phosphodiesterase 3B [Source:HGNC Symbol;Acc:HGNC:8779]
11	14748058	14748270	213	52	0.00277796183197998	0.0303548656452394	-0.0275769038132594	-279.114952820324	CHH	ENSG00000152270	intron	PDE3B	phosphodiesterase 3B [Source:HGNC Symbol;Acc:HGNC:8779]
11	14982455	14982727	273	94	0.00146791281729076	0.0273217261950534	-0.0258538133777627	-594.194341002951	CHH	Target=MSTC:3-428;Class=LTR/ERVL-MaLR	repeat
11	14982455	14982727	273	94	0.00146791281729076	0.0273217261950534	-0.0258538133777627	-594.194341002951	CHH	ENSG00000175868	intron	CALCB	calcitonin related polypeptide beta [Source:HGNC Symbol;Acc:HGNC:1438]
11	16305671	16305887	217	54	0.0283800227355482	0.00207719181034929	0.0263028309251989	300.307813771986	CHH	Target=L1MD2:4873-6358;Class=LINE/L1	repeat
11	16305671	16305887	217	54	0.0283800227355482	0.00207719181034929	0.0263028309251989	300.307813771986	CHH	ENSG00000110693	intron	SOX6	SRY-box transcription factor 6 [Source:HGNC Symbol;Acc:HGNC:16421]
11	16426149	16426213	65	5	0.942634638252589	0.826472401057568	0.116162237195022	22.3905034416358	CG	Target=AluY:1-311;Class=SINE/Alu	repeat
11	16426149	16426213	65	5	0.942634638252589	0.826472401057568	0.116162237195022	22.3905034416358	CG	ENSG00000110693	intron	SOX6	SRY-box transcription factor 6 [Source:HGNC Symbol;Acc:HGNC:16421]
11	17358970	17359348	379	113	0.00321841533628337	0.0264815802922233	-0.02326316495594	-571.207861029876	CHH	ENSG00000188211	intron	NCR3LG1	natural killer cell cytotoxicity receptor 3 ligand 1 [Source:HGNC Symbol;Acc:HGNC:42400]
11	17358970	17359348	379	113	0.00321841533628337	0.0264815802922233	-0.02326316495594	-571.207861029876	CHH	Target=L1MC3:6321-6863;Class=LINE/L1	repeat
11	17509576	17509638	63	7	0.899042377631729	0.791457805413897	0.107584572217831	33.2974064383996	CG	ENSG00000006611	exon	USH1C	USH1 protein network component harmonin [Source:HGNC Symbol;Acc:HGNC:12597]
11	17509576	17509638	63	7	0.899042377631729	0.791457805413897	0.107584572217831	33.2974064383996	CG	ENSG00000006611	utr3	USH1C	USH1 protein network component harmonin [Source:HGNC Symbol;Acc:HGNC:12597]
11	17509576	17509638	63	7	0.899042377631729	0.791457805413897	0.107584572217831	33.2974064383996	CG	ENSG00000006611	intron	USH1C	USH1 protein network component harmonin [Source:HGNC Symbol;Acc:HGNC:12597]
11	17572600	17572817	218	76	0.00291344988869351	0.0276658321268621	-0.0247523822381686	-386.735219007643	CHH	ENSG00000188162	intron	OTOG	otogelin [Source:HGNC Symbol;Acc:HGNC:8516]
11	17572600	17572817	218	76	0.00291344988869351	0.0276658321268621	-0.0247523822381686	-386.735219007643	CHH	Target=L2b:2853-3079;Class=LINE/L2	repeat
11	17572600	17572817	218	76	0.00291344988869351	0.0276658321268621	-0.0247523822381686	-386.735219007643	CHH	Target=L2a:2931-3339;Class=LINE/L2	repeat
11	17734869	17734952	84	29	0.0381010134010959	0.0693989846778807	-0.0312979712767848	-106.589246395256	CG	ENSG00000129159	promoter	KCNC1	potassium voltage-gated channel subfamily C member 1 [Source:HGNC Symbol;Acc:HGNC:6233]
11	17734869	17734952	84	29	0.0381010134010959	0.0693989846778807	-0.0312979712767848	-106.589246395256	CG	11:17734509:17736739	CGI
11	17734869	17734952	84	29	0.0381010134010959	0.0693989846778807	-0.0312979712767848	-106.589246395256	CG	ENSG00000129159	utr5	KCNC1	potassium voltage-gated channel subfamily C member 1 [Source:HGNC Symbol;Acc:HGNC:6233]
11	17734869	17734952	84	29	0.0381010134010959	0.0693989846778807	-0.0312979712767848	-106.589246395256	CG	ENSG00000129159	exon	KCNC1	potassium voltage-gated channel subfamily C member 1 [Source:HGNC Symbol;Acc:HGNC:6233]
11	18456130	18456209	80	19	0.693911892792415	0.831172191975284	-0.13726029918287	-91.7791469926349	CG	11:18455751:18456209	CGI
11	18456130	18456209	80	19	0.693911892792415	0.831172191975284	-0.13726029918287	-91.7791469926349	CG	ENSG00000166800	utr5	LDHAL6A	lactate dehydrogenase A like 6A [Source:HGNC Symbol;Acc:HGNC:28335]
11	18456130	18456209	80	19	0.693911892792415	0.831172191975284	-0.13726029918287	-91.7791469926349	CG	ENSG00000166800	exon	LDHAL6A	lactate dehydrogenase A like 6A [Source:HGNC Symbol;Acc:HGNC:28335]
11	18456130	18456209	80	19	0.693911892792415	0.831172191975284	-0.13726029918287	-91.7791469926349	CG	ENSG00000166800	intron	LDHAL6A	lactate dehydrogenase A like 6A [Source:HGNC Symbol;Acc:HGNC:28335]
11	19938022	19938101	80	30	0.0274109025836779	0.00110309530374158	0.0263078072799363	142.529771367344	CHH	Target=L2c:2935-3308;Class=LINE/L2	repeat
11	19938022	19938101	80	30	0.0274109025836779	0.00110309530374158	0.0263078072799363	142.529771367344	CHH	ENSG00000166833	intron	NAV2	neuron navigator 2 [Source:HGNC Symbol;Acc:HGNC:15997]
11	20623088	20623174	87	34	0.0263961851930677	0.00220116670336897	0.0241950184896987	202.007272354457	CHH	ENSG00000165970	intron	SLC6A5	solute carrier family 6 member 5 [Source:HGNC Symbol;Acc:HGNC:11051]
11	20778326	20778475	150	57	0.0242874481702274	0.00362599217587761	0.0206614559943498	305.432057408559	CHH	Target=L2b:3070-3370;Class=LINE/L2	repeat
11	20778326	20778475	150	57	0.0242874481702274	0.00362599217587761	0.0206614559943498	305.432057408559	CHH	ENSG00000165973	intron	NELL1	neural EGFL like 1 [Source:HGNC Symbol;Acc:HGNC:7750]
11	20803461	20803602	142	33	0.0241453777089659	0.00170441069442671	0.0224409670145392	169.779520809799	CHH	Target=L1M1:4443-6758;Class=LINE/L1	repeat
11	20803461	20803602	142	33	0.0241453777089659	0.00170441069442671	0.0224409670145392	169.779520809799	CHH	ENSG00000165973	intron	NELL1	neural EGFL like 1 [Source:HGNC Symbol;Acc:HGNC:7750]
11	21232190	21232249	60	8	0.884881665965413	0.665240754866843	0.219640911098571	38.8465305492733	CG	Target=AluSx:1-299;Class=SINE/Alu	repeat
11	21232190	21232249	60	8	0.884881665965413	0.665240754866843	0.219640911098571	38.8465305492733	CG	ENSG00000165973	intron	NELL1	neural EGFL like 1 [Source:HGNC Symbol;Acc:HGNC:7750]
11	21740255	21740337	83	26	0.0233638806361436	0.0030499284725295	0.0203139521636141	123.977072531876	CHH	Target=MSTA-int:372-1048;Class=LTR/ERVL-MaLR	repeat
11	21844844	21845091	248	78	0.00314097690511947	0.0249614218031749	-0.0218204448980554	-417.831185100159	CHH	Target=MLT2C1:69-395;Class=LTR/ERVL	repeat
11	22269728	22269829	102	25	0.023069781113842	0.00214911771508661	0.0209206633987554	113.297924794848	CHH	ENSG00000171714	promoter	ANO5	anoctamin 5 [Source:HGNC Symbol;Acc:HGNC:27337]
11	22269728	22269829	102	25	0.023069781113842	0.00214911771508661	0.0209206633987554	113.297924794848	CHH	Target=L1M5:3715-4029;Class=LINE/L1	repeat
11	22269728	22269829	102	25	0.023069781113842	0.00214911771508661	0.0209206633987554	113.297924794848	CHH	ENSG00000171714	intron	ANO5	anoctamin 5 [Source:HGNC Symbol;Acc:HGNC:27337]
11	23450228	23450367	140	37	0.00256969014920147	0.0228395941219595	-0.020269903972758	-180.433669743277	CHH	Target=L1PREC2:4212-5007;Class=LINE/L1	repeat
11	24328392	24328442	51	7	0.912876220345122	0.796951372918281	0.115924847426841	42.4248455857024	CG	Target=L1HS:125-6155;Class=LINE/L1	repeat
11	24424301	24424431	131	37	0.00252162562059203	0.0235665055005	-0.021044879879908	-181.227510993123	CHH	Target=L1MEf:4797-5387;Class=LINE/L1	repeat
11	24424301	24424431	131	37	0.00252162562059203	0.0235665055005	-0.021044879879908	-181.227510993123	CHH	Target=L1ME1:5442-6151;Class=LINE/L1	repeat
11	24819078	24819313	236	78	0.00301035629181985	0.0239950428090405	-0.0209846865172206	-375.477139454165	CHH	Target=L2b:2795-2978;Class=LINE/L2	repeat
11	24819078	24819313	236	78	0.00301035629181985	0.0239950428090405	-0.0209846865172206	-375.477139454165	CHH	ENSG00000187398	intron	LUZP2	leucine zipper protein 2 [Source:HGNC Symbol;Acc:HGNC:23206]
11	25834903	25835028	126	40	0.00386391577651005	0.02477926435722	-0.0209153485807099	-208.052767789266	CHH	Target=L1PA5:5-6149;Class=LINE/L1	repeat
11	26381385	26381592	208	57	0.0026306160667992	0.0344892043428333	-0.0318585882760341	-370.622565860283	CHH	ENSG00000134343	intron	ANO3	anoctamin 3 [Source:HGNC Symbol;Acc:HGNC:14004]
11	27066159	27066294	136	42	0.00266679356283431	0.0228915404074343	-0.0202247468446	-210.842383559332	CHH	ENSG00000129151	intron	BBOX1	gamma-butyrobetaine hydroxylase 1 [Source:HGNC Symbol;Acc:HGNC:964]
11	27066159	27066294	136	42	0.00266679356283431	0.0228915404074343	-0.0202247468446	-210.842383559332	CHH	ENSG00000254560	intron	BBOX1-AS1	BBOX1 antisense RNA 1 [Source:HGNC Symbol;Acc:HGNC:50700]
11	27862266	27862484	219	63	0.00230077953112284	0.0295591921979176	-0.0272584126667948	-392.599195992149	CHH	Target=MIR3:23-162;Class=SINE/MIR	repeat
11	27862266	27862484	219	63	0.00230077953112284	0.0295591921979176	-0.0272584126667948	-392.599195992149	CHH	Target=Charlie15a:112-207;Class=DNA/hAT-Charlie	repeat
11	27862266	27862484	219	63	0.00230077953112284	0.0295591921979176	-0.0272584126667948	-392.599195992149	CHH	ENSG00000255496	intron	AC103796.1	novel transcript, sense overlapping BDNF
11	28551210	28551409	200	53	0.0232146517504178	0.0024598984838462	0.0207547532665716	276.981236211848	CHH	Target=L2d2:3195-3242;Class=LINE/L2	repeat
11	28645593	28645814	222	74	0.00232824143752395	0.0243657690039366	-0.0220375275664126	-428.409967690806	CHH	Target=L1PA7:648-6468;Class=LINE/L1	repeat
11	30899880	30900063	184	55	0.00190146317243341	0.0229076846986954	-0.021006221526262	-268.802308366599	CHH	ENSG00000170959	intron	DCDC1	doublecortin domain containing 1 [Source:HGNC Symbol;Acc:HGNC:20625]
11	31390804	31391009	206	55	0.00330524653780144	0.0264906864557461	-0.0231854399179447	-287.116137633942	CHH	Target=L1MA3:3499-4144;Class=LINE/L1	repeat
11	31390804	31391009	206	55	0.00330524653780144	0.0264906864557461	-0.0231854399179447	-287.116137633942	CHH	ENSG00000170946	intron	DNAJC24	DnaJ heat shock protein family (Hsp40) member C24 [Source:HGNC Symbol;Acc:HGNC:26979]
11	31464171	31464454	284	79	0.00387682769420904	0.0301752109831128	-0.0262983832889037	-436.734748001489	CHH	ENSG00000148950	intron	IMMP1L	inner mitochondrial membrane peptidase subunit 1 [Source:HGNC Symbol;Acc:HGNC:26317]
11	31464171	31464454	284	79	0.00387682769420904	0.0301752109831128	-0.0262983832889037	-436.734748001489	CHH	Target=MIR:65-171;Class=SINE/MIR	repeat
11	31464171	31464454	284	79	0.00387682769420904	0.0301752109831128	-0.0262983832889037	-436.734748001489	CHH	Target=L1MA5:3477-6300;Class=LINE/L1	repeat
11	32667479	32667726	248	99	0.0245089857525614	0.00133019430811436	0.023178791444447	620.827189067501	CHH	Target=L1PA5:1-6125;Class=LINE/L1	repeat
11	32667479	32667726	248	99	0.0245089857525614	0.00133019430811436	0.023178791444447	620.827189067501	CHH	ENSG00000186714	intron	CCDC73	coiled-coil domain containing 73 [Source:HGNC Symbol;Acc:HGNC:23261]
11	33034455	33034657	203	62	0.00156029366052427	0.0261014741361593	-0.0245411804756351	-343.803263185935	CHH	Target=AluY:23-311;Class=SINE/Alu	repeat
11	33034455	33034657	203	62	0.00156029366052427	0.0261014741361593	-0.0245411804756351	-343.803263185935	CHH	Target=L1MC5:7507-7512;Class=LINE/L1	repeat
11	33034455	33034657	203	62	0.00156029366052427	0.0261014741361593	-0.0245411804756351	-343.803263185935	CHH	Target=AluSc:1-304;Class=SINE/Alu	repeat
11	33654620	33654685	66	5	0.782404292099192	0.60429794651765	0.178106345581542	21.6147878990638	CG	ENSG00000110427	intron	KIAA1549L	KIAA1549 like [Source:HGNC Symbol;Acc:HGNC:24836]
11	34428902	34429064	163	60	0.0251782291377268	0.00213663300886076	0.0230415961288661	357.929886469022	CHH	ENSG00000216708	promoter	CIR1P3	corepressor interacting with RBPJ, 1 pseudogene 3 [Source:HGNC Symbol;Acc:HGNC:44013]
11	35882862	35883109	248	76	0.0294863673804277	0.00181147666695406	0.0276748907134737	494.78191832403	CHH	Target=L1MA7:5693-6282;Class=LINE/L1	repeat
11	38437564	38437808	245	57	0.00156925606112761	0.0325654138263772	-0.0309961577652496	-350.219839178801	CHH	Target=Arthur1:3429-3761;Class=DNA/hAT-Tip100	repeat
11	38437564	38437808	245	57	0.00156925606112761	0.0325654138263772	-0.0309961577652496	-350.219839178801	CHH	Target=Arthur1:27-542;Class=DNA/hAT-Tip100	repeat
11	38560657	38560836	180	47	0.00198634663574855	0.0323641047087411	-0.0303777580729926	-267.125025444873	CHH	Target=L1MB5:5257-6165;Class=LINE/L1	repeat
11	39177151	39177331	181	51	0.0013705650919508	0.0244438425217321	-0.0230732774297813	-282.799550306505	CHH	Target=L2a:3222-3425;Class=LINE/L2	repeat
11	39516780	39516966	187	68	0.0296846457634199	0.00619476085155335	0.0234898849118665	359.508249519167	CHH	Target=AluSz:3-297;Class=SINE/Alu	repeat
11	39524641	39524794	154	48	0.0225994825139689	0.00258290678431962	0.0200165757296493	215.445150993057	CHH	Target=L2a:2979-3333;Class=LINE/L2	repeat
11	40273493	40273732	240	63	0.00212867131281117	0.0264213311676256	-0.0242926598548145	-354.931641604627	CHH	ENSG00000148948	intron	LRRC4C	leucine rich repeat containing 4C [Source:HGNC Symbol;Acc:HGNC:29317]
11	41416581	41416795	215	62	0.0249292858157218	0.0019495609656341	0.0229797248500877	355.097373511006	CHH	Target=MIRc:2-246;Class=SINE/MIR	repeat
11	41416581	41416795	215	62	0.0249292858157218	0.0019495609656341	0.0229797248500877	355.097373511006	CHH	ENSG00000148948	intron	LRRC4C	leucine rich repeat containing 4C [Source:HGNC Symbol;Acc:HGNC:29317]
11	41416581	41416795	215	62	0.0249292858157218	0.0019495609656341	0.0229797248500877	355.097373511006	CHH	ENSG00000255132	intron	AC090138.1	novel transcript
11	42225346	42225481	136	34	0.00127961029838576	0.021997907483476	-0.0207182971850902	-173.160516655111	CHH	ENSG00000255109	intron	LINC02740	long intergenic non-protein coding RNA 2740 [Source:HGNC Symbol;Acc:HGNC:54257]
11	43393055	43393128	74	7	0.488954914228918	0.298921783868835	0.190033130360083	32.6581087970732	CG	ENSG00000254577	intron	AC087276.2	novel transcript, sense overlapping TTC17
11	43393055	43393128	74	7	0.488954914228918	0.298921783868835	0.190033130360083	32.6581087970732	CG	ENSG00000052841	intron	TTC17	tetratricopeptide repeat domain 17 [Source:HGNC Symbol;Acc:HGNC:25596]
11	43393055	43393128	74	7	0.488954914228918	0.298921783868835	0.190033130360083	32.6581087970732	CG	Target=MER21B:17-811;Class=LTR/ERVL	repeat
11	43607383	43607628	246	71	0.0290274081596546	0.00143283008161773	0.0275945780780369	439.943923698424	CHH	Target=Tigger15a:62-200;Class=DNA/TcMar-Tigger	repeat
11	43607383	43607628	246	71	0.0290274081596546	0.00143283008161773	0.0275945780780369	439.943923698424	CHH	Target=MIR:114-232;Class=SINE/MIR	repeat
11	43607383	43607628	246	71	0.0290274081596546	0.00143283008161773	0.0275945780780369	439.943923698424	CHH	ENSG00000283217	intron	AC068205.1	novel transcript
11	43607383	43607628	246	71	0.0290274081596546	0.00143283008161773	0.0275945780780369	439.943923698424	CHH	ENSG00000283341	intron	AC068205.2	novel transcript
11	43848555	43848792	238	65	0.023303748778181	0.00215603314852871	0.0211477156296523	330.151217199943	CHH	Target=MIRb:2-199;Class=SINE/MIR	repeat
11	43848555	43848792	238	65	0.023303748778181	0.00215603314852871	0.0211477156296523	330.151217199943	CHH	ENSG00000149084	intron	HSD17B12	hydroxysteroid 17-beta dehydrogenase 12 [Source:HGNC Symbol;Acc:HGNC:18646]
11	43848555	43848792	238	65	0.023303748778181	0.00215603314852871	0.0211477156296523	330.151217199943	CHH	ENSG00000246250	intron	AC087521.2	novel transcript
11	44231045	44231409	365	130	0.0383207336897507	0.00337103619113309	0.0349496974986176	975.614991822983	CHH	Target=L2a:2164-2792;Class=LINE/L2	repeat
11	44231045	44231409	365	130	0.0383207336897507	0.00337103619113309	0.0349496974986176	975.614991822983	CHH	ENSG00000151348	intron	EXT2	exostosin glycosyltransferase 2 [Source:HGNC Symbol;Acc:HGNC:3513]
11	44690402	44690539	138	30	0.00112000115908875	0.0324218252574452	-0.0313018240983564	-157.622043721063	CHG	Target=AluSx:1-294;Class=SINE/Alu	repeat
11	44690428	44690518	91	31	0.00157715056176714	0.021709371354656	-0.0201322207928888	-144.539540600888	CHH	Target=AluSx:1-294;Class=SINE/Alu	repeat
11	44812260	44812503	244	84	0.0289669359785482	0.00412157955816323	0.024845356420385	475.385148129812	CHH	Target=MIRb:25-262;Class=SINE/MIR	repeat
11	44812260	44812503	244	84	0.0289669359785482	0.00412157955816323	0.024845356420385	475.385148129812	CHH	ENSG00000157570	intron	TSPAN18	tetraspanin 18 [Source:HGNC Symbol;Acc:HGNC:20660]
11	44883366	44883461	96	12	0.684405181493859	0.516667585770164	0.167737595723695	53.5616942955709	CG	ENSG00000157570	intron	TSPAN18	tetraspanin 18 [Source:HGNC Symbol;Acc:HGNC:20660]
11	45327115	45327271	157	41	0.0260921257402113	0.000931153511453613	0.0251609722287577	245.307039216531	CHH	Target=L1M4:3580-4207;Class=LINE/L1	repeat
11	45898926	45899146	221	95	0.024132627871713	0.00229118843885181	0.0218414394328612	504.217358528647	CHH	11:45897835:45899835	CGI_shore
11	45898926	45899146	221	95	0.024132627871713	0.00229118843885181	0.0218414394328612	504.217358528647	CHH	ENSG00000121653	intron	MAPK8IP1	mitogen-activated protein kinase 8 interacting protein 1 [Source:HGNC Symbol;Acc:HGNC:6882]
11	46374210	46374473	264	110	0.00380905185380595	0.0349578409981778	-0.0311487891443718	-765.661352786461	CHH	ENSG00000149091	promoter	DGKZ	diacylglycerol kinase zeta [Source:HGNC Symbol;Acc:HGNC:2857]
11	46374210	46374473	264	110	0.00380905185380595	0.0349578409981778	-0.0311487891443718	-765.661352786461	CHH	11:46373432:46375432	CGI_shore
11	46374210	46374473	264	110	0.00380905185380595	0.0349578409981778	-0.0311487891443718	-765.661352786461	CHH	ENSG00000149091	exon	DGKZ	diacylglycerol kinase zeta [Source:HGNC Symbol;Acc:HGNC:2857]
11	46374210	46374473	264	110	0.00380905185380595	0.0349578409981778	-0.0311487891443718	-765.661352786461	CHH	ENSG00000149091	utr3	DGKZ	diacylglycerol kinase zeta [Source:HGNC Symbol;Acc:HGNC:2857]
11	46374210	46374473	264	110	0.00380905185380595	0.0349578409981778	-0.0311487891443718	-765.661352786461	CHH	ENSG00000149091	intron	DGKZ	diacylglycerol kinase zeta [Source:HGNC Symbol;Acc:HGNC:2857]
11	46374210	46374473	264	110	0.00380905185380595	0.0349578409981778	-0.0311487891443718	-765.661352786461	CHH	ENSG00000264102	promoter	MIR4688	microRNA 4688 [Source:HGNC Symbol;Acc:HGNC:41897]
11	46397554	46397671	118	48	0.00227688597035753	0.0234879360874618	-0.0212110501171043	-255.334809233007	CHH	ENSG00000110497	exon	AMBRA1	autophagy and beclin 1 regulator 1 [Source:HGNC Symbol;Acc:HGNC:25990]
11	46901264	46901444	181	55	0.0233108055446719	0.00234656649544964	0.0209642390492222	292.697567642046	CHH	ENSG00000134569	intron	LRP4	LDL receptor related protein 4 [Source:HGNC Symbol;Acc:HGNC:6696]
11	46901264	46901444	181	55	0.0233108055446719	0.00234656649544964	0.0209642390492222	292.697567642046	CHH	Target=MIR1_Amn:52-230;Class=SINE/MIR	repeat
11	47110019	47110171	153	54	0.00246094465329092	0.0233851155639251	-0.0209241709106341	-311.394762224917	CHH	Target=L2a:3074-3422;Class=LINE/L2	repeat
11	47110019	47110171	153	54	0.00246094465329092	0.0233851155639251	-0.0209241709106341	-311.394762224917	CHH	ENSG00000149179	intron	C11orf49	chromosome 11 open reading frame 49 [Source:HGNC Symbol;Acc:HGNC:28720]
11	47110019	47110171	153	54	0.00246094465329092	0.0233851155639251	-0.0209241709106341	-311.394762224917	CHH	ENSG00000149179	utr3	C11orf49	chromosome 11 open reading frame 49 [Source:HGNC Symbol;Acc:HGNC:28720]
11	47356770	47356845	76	7	0.910995763496812	0.94803293446006	-0.0370371709632488	-22.4601028300725	CG	ENSG00000066336	intron	SPI1	Spi-1 proto-oncogene [Source:HGNC Symbol;Acc:HGNC:11241]
11	47356770	47356845	76	7	0.910995763496812	0.94803293446006	-0.0370371709632488	-22.4601028300725	CG	11:47355797:47357798	CGI_shore
11	47376586	47376735	150	75	0.0260730458395252	0.002511167192373	0.0235618786471522	355.939858603811	CHH	ENSG00000066336	intron	SPI1	Spi-1 proto-oncogene [Source:HGNC Symbol;Acc:HGNC:11241]
11	47376586	47376735	150	75	0.0260730458395252	0.002511167192373	0.0235618786471522	355.939858603811	CHH	11:47376236:47378236	CGI_shore
11	47405211	47405352	142	38	0.0216994273973681	0.000314594648491231	0.0213848327488769	196.190237267624	CHH	ENSG00000165915	promoter	SLC39A13	solute carrier family 39 member 13 [Source:HGNC Symbol;Acc:HGNC:20859]
11	47405211	47405352	142	38	0.0216994273973681	0.000314594648491231	0.0213848327488769	196.190237267624	CHH	Target=MIR:89-260;Class=SINE/MIR	repeat
11	47405211	47405352	142	38	0.0216994273973681	0.000314594648491231	0.0213848327488769	196.190237267624	CHH	ENSG00000255197	intron	AC090559.1	novel transcript
11	47648024	47648159	136	47	0.00371599105516189	0.0239084326257638	-0.0201924415706019	-230.395726320047	CHH	Target=AluYk2:1-304;Class=SINE/Alu	repeat
11	47851593	47851982	390	130	0.0296735822138492	0.00285389981594056	0.0268196823979086	803.614598329316	CHH	Target=L2:2032-2540;Class=LINE/L2	repeat
11	47980495	47980626	132	33	0.0318042788968616	0.0764320529569616	-0.0446277740601	-157.860066777543	CG	ENSG00000149177	promoter	PTPRJ	protein tyrosine phosphatase receptor type J [Source:HGNC Symbol;Acc:HGNC:9673]
11	47980495	47980626	132	33	0.0318042788968616	0.0764320529569616	-0.0446277740601	-157.860066777543	CG	11:47980052:47981618	CGI
11	47980495	47980626	132	33	0.0318042788968616	0.0764320529569616	-0.0446277740601	-157.860066777543	CG	ENSG00000149177	TSS	PTPRJ	protein tyrosine phosphatase receptor type J [Source:HGNC Symbol;Acc:HGNC:9673]
11	47980495	47980626	132	33	0.0318042788968616	0.0764320529569616	-0.0446277740601	-157.860066777543	CG	ENSG00000149177	utr5	PTPRJ	protein tyrosine phosphatase receptor type J [Source:HGNC Symbol;Acc:HGNC:9673]
11	47980495	47980626	132	33	0.0318042788968616	0.0764320529569616	-0.0446277740601	-157.860066777543	CG	ENSG00000149177	exon	PTPRJ	protein tyrosine phosphatase receptor type J [Source:HGNC Symbol;Acc:HGNC:9673]
11	48020001	48020113	113	9	0.756579744563102	0.588401492342096	0.168178252221006	43.0457713261522	CG	ENSG00000149177	intron	PTPRJ	protein tyrosine phosphatase receptor type J [Source:HGNC Symbol;Acc:HGNC:9673]
11	48468072	48468436	365	108	0.0640289869922023	0.00144054363591204	0.0625884433562903	982.031361903502	CHH	Target=L1MA9:5737-7256;Class=LINE/L1	repeat
11	48778731	48778988	258	78	0.000286024383504026	0.0242308076031639	-0.0239447832196598	-459.070235049156	CHH	Target=ALR/Alpha:1-25558;Class=Satellite/centr	repeat
11	49417454	49417556	103	26	0.0253818496390964	0.0017322387819894	0.023649610857107	127.389875103453	CHH	ENSG00000123447	promoter	TYRL	tyrosinase like (pseudogene) [Source:HGNC Symbol;Acc:HGNC:12443]
11	49417454	49417556	103	26	0.0253818496390964	0.0017322387819894	0.023649610857107	127.389875103453	CHH	Target=MIRb:132-239;Class=SINE/MIR	repeat
11	49988015	49988240	226	65	0.0284255845402079	0.00217828533069536	0.0262472992095125	378.101891394427	CHH	Target=L1M4:2862-4309;Class=LINE/L1	repeat
11	51253702	51254077	376	111	0.00263805097993753	0.0325790503114741	-0.0299409993315366	-599.644066184225	CHH	Target=ALR/Alpha:1-506251;Class=Satellite/centr	repeat
11	51438332	51438823	492	141	0.0354758715479051	0.00116882559123615	0.0343070459566689	654.345088867464	CHH	Target=ALR/Alpha:1-506251;Class=Satellite/centr	repeat
11	51524563	51524716	154	50	0.0295503955489263	0.000548680422506754	0.0290017151264196	215.460494390443	CHH	Target=ALR/Alpha:1-506251;Class=Satellite/centr	repeat
11	51654197	51654278	82	5	0.0302007306699105	0.000327406857041291	0.0298733238128692	18.4918481734348	CHG	Target=ALR/Alpha:1-325564;Class=Satellite/centr	repeat
11	51835589	51835790	202	58	0.00243669488569664	0.0442134558197637	-0.0417767609340671	-321.939080270449	CHH	Target=ALR/Alpha:1-325564;Class=Satellite/centr	repeat
11	51854989	51855071	83	8	0.000322430690303035	0.0239078181344231	-0.0235853874441201	-33.9545826568408	CHG	Target=ALR/Alpha:1-325564;Class=Satellite/centr	repeat
11	51886243	51886364	122	42	0.0313502075231348	0.00185917625860394	0.0294910312645309	219.927628494864	CHH	Target=ALR/Alpha:1-325564;Class=Satellite/centr	repeat
11	52201696	52201839	144	37	0.0275932953227207	0.000229586971605373	0.0273637083511153	181.755232380143	CHH	Target=ALR/Alpha:1-242267;Class=Satellite/centr	repeat
11	52299083	52299179	97	28	0.00276969553804886	0.025454343574863	-0.0226846480368142	-121.391362606283	CHH	Target=ALR/Alpha:1-242267;Class=Satellite/centr	repeat
11	52346344	52346409	66	5	0.813108131073145	0.655827679835296	0.157280451237849	18.9350883918439	CG	Target=ALR/Alpha:1-242267;Class=Satellite/centr	repeat
11	52434442	52434644	203	53	0.0100670474230785	0.091295657855463	-0.0812286104323845	-399.569822466091	CHH	Target=ALR/Alpha:1-855371;Class=Satellite/centr	repeat
11	52577432	52577726	295	88	0.0290243364578357	0.00222249408214598	0.0268018423756897	430.535845056159	CHH	Target=ALR/Alpha:1-855371;Class=Satellite/centr	repeat
11	52638105	52638226	122	35	0.00230730551116287	0.03219568531562	-0.0298883798044571	-175.386327684354	CHH	Target=ALR/Alpha:1-855371;Class=Satellite/centr	repeat
11	52799814	52799911	98	7	0.949628941069527	0.737368952039577	0.21225998902995	35.4737390498065	CG	Target=ALR/Alpha:1-855371;Class=Satellite/centr	repeat
11	53105358	53105582	225	57	0.129097274510186	0.00655082861392735	0.122546445896259	347.254941641424	CHH	Target=ALR/Alpha:1-855371;Class=Satellite/centr	repeat
11	53105391	53105536	146	15	0.157664389252712	0.000345826595294886	0.157318562657417	57.6015374495826	CHG	Target=ALR/Alpha:1-855371;Class=Satellite/centr	repeat
11	53122375	53122480	106	17	0.00762086170150999	0.0376380020006505	-0.0300171402991405	-63.345544900531	CHG	Target=ALR/Alpha:1-855371;Class=Satellite/centr	repeat
11	53122529	53122620	92	29	0.00200271050149568	0.0245173680784118	-0.0225146575769161	-135.676172021052	CHH	Target=ALR/Alpha:1-855371;Class=Satellite/centr	repeat
11	53321543	53321790	248	77	0.0313124865942438	0.00118262254436372	0.0301298640498801	355.724524696407	CHH	Target=ALR/Alpha:1-317539;Class=Satellite/centr	repeat
11	53482953	53483085	133	35	0.00623943756060353	0.0444459622801835	-0.0382065247195799	-165.645277097929	CHH	Target=ALR/Alpha:1-317539;Class=Satellite/centr	repeat
11	53634715	53634960	246	77	0.0306450332908931	0.00278982519570939	0.0278552080951837	397.638463976395	CHH	Target=ALR/Alpha:1-458132;Class=Satellite/centr	repeat
11	53672643	53672726	84	4	0.699904896704213	0.314101311250399	0.385803585453813	25.3433523328757	CG	Target=ALR/Alpha:1-458132;Class=Satellite/centr	repeat
11	53674967	53675088	122	39	0.000144021137165189	0.0227682773660062	-0.022624256228841	-194.555491986429	CHH	Target=ALR/Alpha:1-458132;Class=Satellite/centr	repeat
11	53924773	53925064	292	85	0.000223674358150719	0.0406000022409306	-0.0403763278827799	-484.219240876193	CHH	Target=ALR/Alpha:1-458132;Class=Satellite/centr	repeat
11	53924840	53924892	53	7	0.00844475308966851	0.0573328645373345	-0.048888111447666	-25.9903689987577	CHG	Target=ALR/Alpha:1-458132;Class=Satellite/centr	repeat
11	53936398	53936459	62	18	0.000474183824364931	0.0567801298601714	-0.0563059460358065	-82.4947975765812	CHH	Target=ALR/Alpha:1-458132;Class=Satellite/centr	repeat
11	53978088	53978176	89	35	0.0301225147988511	0.00518344086525535	0.0249390739335957	164.923492493289	CHH	Target=ALR/Alpha:1-458132;Class=Satellite/centr	repeat
11	54137196	54137379	184	60	0.00352502726488587	0.0626538596650295	-0.0591288324001436	-338.572795464363	CHH	Target=ALR/Alpha:1-357945;Class=Satellite/centr	repeat
11	54837456	54837659	204	54	0.001682246758934	0.0220623845224504	-0.0203801377635164	-274.351207295846	CHH	Target=ALR/Alpha:1-575;Class=Satellite/centr	repeat
11	55078544	55078666	123	32	0.00192313310290016	0.0222019583872022	-0.0202788252843021	-168.832819817504	CHH	Target=ALR/Alpha:1-1844;Class=Satellite/centr	repeat
11	55288330	55288570	241	47	0.037301024487252	0.000909372593788543	0.0363916518934634	265.933517628724	CHH	Target=L1MEf:987-1297;Class=LINE/L1	repeat
11	55405264	55405461	198	57	0.0291771781573757	0.00498103806865804	0.0241961400887177	305.118396932315	CHH	Target=ERV3-16A3_I-int:4751-5159;Class=LTR/ERVL	repeat
11	55779353	55779731	379	122	0.0301545335387801	0.00329129234413415	0.0268632411946459	736.309955577475	CHH	Target=L1PA15-16:2489-5754;Class=LINE/L1	repeat
11	55872848	55872923	76	19	0.277325377698061	0.39336564780691	-0.116040270108849	-82.2336115425179	CG	ENSG00000254547	intron	AC036111.1	Ankyrin repeat domain-containing pseudogene
11	55872848	55872923	76	19	0.277325377698061	0.39336564780691	-0.116040270108849	-82.2336115425179	CG	11:55872233:55874233	CGI_shore
11	55872848	55872923	76	19	0.277325377698061	0.39336564780691	-0.116040270108849	-82.2336115425179	CG	11:55872592:55873609	CGI
11	55872848	55872923	76	19	0.277325377698061	0.39336564780691	-0.116040270108849	-82.2336115425179	CG	ENSG00000254547	exon	AC036111.1	Ankyrin repeat domain-containing pseudogene
11	55872848	55872923	76	19	0.277325377698061	0.39336564780691	-0.116040270108849	-82.2336115425179	CG	ENSG00000255204	intron	AC036111.2	tripartite motif-containing pseudogene
11	56185238	56185377	140	34	0.000790990728571752	0.0234083684317688	-0.022617377703197	-166.159745656389	CHH	Target=L1PA16:5795-6166;Class=LINE/L1	repeat
11	57797217	57797343	127	41	0.0212794555468301	0.000743479099405993	0.0205359764474241	162.565352716013	CHH	ENSG00000198561	intron	CTNND1	catenin delta 1 [Source:HGNC Symbol;Acc:HGNC:2515]
11	57797217	57797343	127	41	0.0212794555468301	0.000743479099405993	0.0205359764474241	162.565352716013	CHH	Target=AluSx:1-301;Class=SINE/Alu	repeat
11	58670571	58670650	80	9	0.937786989237568	0.820292417282922	0.117494571954647	35.787069195294	CG	Target=SATR2:1-1659;Class=Satellite	repeat
11	58670571	58670650	80	9	0.937786989237568	0.820292417282922	0.117494571954647	35.787069195294	CG	ENSG00000149124	intron	GLYAT	glycine-N-acyltransferase [Source:HGNC Symbol;Acc:HGNC:13734]
11	59059033	59059301	269	102	0.0244445168932134	0.0038764608299958	0.0205680560632176	562.215203659284	CHH	ENSG00000255240	promoter	AP001636.3	novel transcript
11	59059033	59059301	269	102	0.0244445168932134	0.0038764608299958	0.0205680560632176	562.215203659284	CHH	Target=MER5A:51-155;Class=DNA/hAT-Charlie	repeat
11	59059033	59059301	269	102	0.0244445168932134	0.0038764608299958	0.0205680560632176	562.215203659284	CHH	Target=MIR3:88-148;Class=SINE/MIR	repeat
11	59152723	59152848	126	9	0.496454251626943	0.318905936548777	0.177548315078166	41.2056677322837	CG	ENSG00000166801	exon	FAM111A	family with sequence similarity 111 member A [Source:HGNC Symbol;Acc:HGNC:24725]
11	59725579	59725736	158	46	0.000510892269367594	0.0212468151052979	-0.0207359228359303	-241.534730033354	CHH	ENSG00000166900	intron	STX3	syntaxin 3 [Source:HGNC Symbol;Acc:HGNC:11438]
11	60073922	60073974	53	9	0.941324900889919	0.856248001823243	0.0850768990666767	46.4302332318173	CG	Target=SVA_C:1-1384;Class=Retroposon/SVA	repeat
11	60647143	60647236	94	17	0.703706090375191	0.827195470971694	-0.123489380596504	-82.6148543972069	CG	11:60645192:60647192	CGI_shore
11	60647143	60647236	94	17	0.703706090375191	0.827195470971694	-0.123489380596504	-82.6148543972069	CG	ENSG00000181995	promoter	LINC00301	long intergenic non-protein coding RNA 301 [Source:HGNC Symbol;Acc:HGNC:28603]
11	60647143	60647236	94	17	0.703706090375191	0.827195470971694	-0.123489380596504	-82.6148543972069	CG	11:60647193:60647446	CGI
11	60647143	60647236	94	17	0.703706090375191	0.827195470971694	-0.123489380596504	-82.6148543972069	CG	ENSG00000181995	intron	LINC00301	long intergenic non-protein coding RNA 301 [Source:HGNC Symbol;Acc:HGNC:28603]
11	61206170	61206341	172	61	0.0284416265485194	0.00242078283181984	0.0260208437166996	278.647409961336	CHH	ENSG00000229859	intron	PGA3	pepsinogen A3 [Source:HGNC Symbol;Acc:HGNC:8885]
11	61206170	61206341	172	61	0.0284416265485194	0.00242078283181984	0.0260208437166996	278.647409961336	CHH	ENSG00000229859	utr5	PGA3	pepsinogen A3 [Source:HGNC Symbol;Acc:HGNC:8885]
11	61206170	61206341	172	61	0.0284416265485194	0.00242078283181984	0.0260208437166996	278.647409961336	CHH	ENSG00000229859	exon	PGA3	pepsinogen A3 [Source:HGNC Symbol;Acc:HGNC:8885]
11	61206170	61206341	172	61	0.0284416265485194	0.00242078283181984	0.0260208437166996	278.647409961336	CHH	ENSG00000229859	promoter	PGA3	pepsinogen A3 [Source:HGNC Symbol;Acc:HGNC:8885]
11	61206170	61206341	172	61	0.0284416265485194	0.00242078283181984	0.0260208437166996	278.647409961336	CHH	Target=L2d:3086-3218;Class=LINE/L2	repeat
11	61272504	61272821	318	97	0.0942920606183862	0.000443231595510001	0.0938488290228762	952.050597436627	CHH	ENSG00000167992	intron	VWCE	von Willebrand factor C and EGF domains [Source:HGNC Symbol;Acc:HGNC:26487]
11	61594679	61595005	327	118	0.00143265655087123	0.0267337700957218	-0.0253011135448506	-730.338817309582	CHH	ENSG00000250230	intron	AP002754.1	novel transcript
11	61594679	61595005	327	118	0.00143265655087123	0.0267337700957218	-0.0253011135448506	-730.338817309582	CHH	Target=L2a:1330-1682;Class=LINE/L2	repeat
11	61594679	61595005	327	118	0.00143265655087123	0.0267337700957218	-0.0253011135448506	-730.338817309582	CHH	Target=MIR:5-155;Class=SINE/MIR	repeat
11	61594883	61594961	79	17	0.00133590348564389	0.0224311234872792	-0.0210952200016354	-78.7852752038735	CHG	ENSG00000250230	intron	AP002754.1	novel transcript
11	61594883	61594961	79	17	0.00133590348564389	0.0224311234872792	-0.0210952200016354	-78.7852752038735	CHG	Target=L2a:1330-1682;Class=LINE/L2	repeat
11	61594883	61594961	79	17	0.00133590348564389	0.0224311234872792	-0.0210952200016354	-78.7852752038735	CHG	Target=MIR:5-155;Class=SINE/MIR	repeat
11	61738530	61738810	281	108	0.00332174035504743	0.0472784869365421	-0.0439567465814947	-769.175323402079	CHH	ENSG00000134780	intron	DAGLA	diacylglycerol lipase alpha [Source:HGNC Symbol;Acc:HGNC:1165]
11	61738573	61738770	198	36	0.00072233884466322	0.0431877548174588	-0.0424654159727956	-212.06757114419	CHG	ENSG00000134780	intron	DAGLA	diacylglycerol lipase alpha [Source:HGNC Symbol;Acc:HGNC:1165]
11	62464504	62464667	164	51	0.00243464951447326	0.0239136216384373	-0.0214789721239641	-283.301582189637	CHH	Target=AluSx:2-296;Class=SINE/Alu	repeat
11	62464504	62464667	164	51	0.00243464951447326	0.0239136216384373	-0.0214789721239641	-283.301582189637	CHH	ENSG00000124942	intron	AHNAK	AHNAK nucleoprotein [Source:HGNC Symbol;Acc:HGNC:347]
11	62541257	62541356	100	12	0.657332868279427	0.476669239447144	0.180663628832283	54.7630699889908	CG	ENSG00000124942	intron	AHNAK	AHNAK nucleoprotein [Source:HGNC Symbol;Acc:HGNC:347]
11	62541257	62541356	100	12	0.657332868279427	0.476669239447144	0.180663628832283	54.7630699889908	CG	ENSG00000250659	intron	AP001363.1	novel transcript
11	62558221	62558312	92	17	0.59219711625667	0.433010640533526	0.159186475723144	83.8493941161926	CG	ENSG00000124942	promoter	AHNAK	AHNAK nucleoprotein [Source:HGNC Symbol;Acc:HGNC:347]
11	62558221	62558312	92	17	0.59219711625667	0.433010640533526	0.159186475723144	83.8493941161926	CG	Target=FAM:5-93;Class=SINE/Alu	repeat
11	62558221	62558312	92	17	0.59219711625667	0.433010640533526	0.159186475723144	83.8493941161926	CG	Target=AluYc:11-284;Class=SINE/Alu	repeat
11	62572603	62572695	93	14	0.865724627430023	0.748572449988725	0.117152177441298	65.9052210342121	CG	11:62571755:62573755	CGI_shore
11	62572603	62572695	93	14	0.865724627430023	0.748572449988725	0.117152177441298	65.9052210342121	CG	ENSG00000254772	exon	EEF1G	eukaryotic translation elongation factor 1 gamma [Source:HGNC Symbol;Acc:HGNC:3213]
11	62572603	62572695	93	14	0.865724627430023	0.748572449988725	0.117152177441298	65.9052210342121	CG	ENSG00000255508	exon	AP002990.1	novel protein
11	62572603	62572695	93	14	0.865724627430023	0.748572449988725	0.117152177441298	65.9052210342121	CG	ENSG00000255508	utr3	AP002990.1	novel protein
11	63015368	63015588	221	89	0.00152753978968797	0.0215310151974379	-0.02000347540775	-464.26490689135	CHH	ENSG00000149452	intron	SLC22A8	solute carrier family 22 member 8 [Source:HGNC Symbol;Acc:HGNC:10972]
11	63015368	63015588	221	89	0.00152753978968797	0.0215310151974379	-0.02000347540775	-464.26490689135	CHH	ENSG00000149452	promoter	SLC22A8	solute carrier family 22 member 8 [Source:HGNC Symbol;Acc:HGNC:10972]
11	63885847	63886153	307	100	0.00468185843298601	0.02582618725594	-0.021144328822954	-496.405016436304	CHH	Target=AluSc8:1-296;Class=SINE/Alu	repeat
11	63885847	63886153	307	100	0.00468185843298601	0.02582618725594	-0.021144328822954	-496.405016436304	CHH	Target=AluJo:1-282;Class=SINE/Alu	repeat
11	63885847	63886153	307	100	0.00468185843298601	0.02582618725594	-0.021144328822954	-496.405016436304	CHH	ENSG00000072518	intron	MARK2	microtubule affinity regulating kinase 2 [Source:HGNC Symbol;Acc:HGNC:3332]
11	63908559	63908872	314	139	0.00299729674893923	0.0517244160100001	-0.0487271192610609	-1185.90373121876	CHH	ENSG00000072518	intron	MARK2	microtubule affinity regulating kinase 2 [Source:HGNC Symbol;Acc:HGNC:3332]
11	63908559	63908872	314	139	0.00299729674893923	0.0517244160100001	-0.0487271192610609	-1185.90373121876	CHH	11:63906846:63908846	CGI_shore
11	63908559	63908872	314	139	0.00299729674893923	0.0517244160100001	-0.0487271192610609	-1185.90373121876	CHH	11:63908847:63909325	CGI
11	63908613	63908841	229	44	0.00362732951955609	0.0546200635746906	-0.0509927340551345	-260.097754714921	CHG	ENSG00000072518	intron	MARK2	microtubule affinity regulating kinase 2 [Source:HGNC Symbol;Acc:HGNC:3332]
11	63908613	63908841	229	44	0.00362732951955609	0.0546200635746906	-0.0509927340551345	-260.097754714921	CHG	11:63906846:63908846	CGI_shore
11	64172581	64172637	57	7	0.955635138152835	0.845093370206829	0.110541767946007	25.8959988869623	CG	Target=SVA_F:9-1375;Class=Retroposon/SVA	repeat
11	64874604	64874689	86	11	0.578026082581956	0.409143653258697	0.168882429323259	53.8560436046311	CG	ENSG00000110047	intron	EHD1	EH domain containing 1 [Source:HGNC Symbol;Acc:HGNC:3242]
11	64959935	64960110	176	67	0.00223421294192828	0.0233659455825538	-0.0211317326406255	-399.284692506629	CHH	ENSG00000168070	intron	MAJIN	membrane anchored junction protein [Source:HGNC Symbol;Acc:HGNC:27441]
11	64959935	64960110	176	67	0.00223421294192828	0.0233659455825538	-0.0211317326406255	-399.284692506629	CHH	ENSG00000168070	exon	MAJIN	membrane anchored junction protein [Source:HGNC Symbol;Acc:HGNC:27441]
11	64959935	64960110	176	67	0.00223421294192828	0.0233659455825538	-0.0211317326406255	-399.284692506629	CHH	ENSG00000168070	utr5	MAJIN	membrane anchored junction protein [Source:HGNC Symbol;Acc:HGNC:27441]
11	65047735	65047810	76	13	0.260212031293438	0.155248210044223	0.104963821249215	54.1930073358387	CG	ENSG00000168060	promoter	NAALADL1	N-acetylated alpha-linked acidic dipeptidase like 1 [Source:HGNC Symbol;Acc:HGNC:23536]
11	65047735	65047810	76	13	0.260212031293438	0.155248210044223	0.104963821249215	54.1930073358387	CG	11:65047568:65048250	CGI
11	65047735	65047810	76	13	0.260212031293438	0.155248210044223	0.104963821249215	54.1930073358387	CG	ENSG00000168060	exon	NAALADL1	N-acetylated alpha-linked acidic dipeptidase like 1 [Source:HGNC Symbol;Acc:HGNC:23536]
11	65047735	65047810	76	13	0.260212031293438	0.155248210044223	0.104963821249215	54.1930073358387	CG	ENSG00000168060	utr5	NAALADL1	N-acetylated alpha-linked acidic dipeptidase like 1 [Source:HGNC Symbol;Acc:HGNC:23536]
11	65047735	65047810	76	13	0.260212031293438	0.155248210044223	0.104963821249215	54.1930073358387	CG	ENSG00000168060	intron	NAALADL1	N-acetylated alpha-linked acidic dipeptidase like 1 [Source:HGNC Symbol;Acc:HGNC:23536]
11	65547472	65547702	231	45	0.543666481150556	0.691470525717792	-0.147804044567235	-239.17773197054	CG	ENSG00000168056	promoter	LTBP3	latent transforming growth factor beta binding protein 3 [Source:HGNC Symbol;Acc:HGNC:6716]
11	65547472	65547702	231	45	0.543666481150556	0.691470525717792	-0.147804044567235	-239.17773197054	CG	11:65546984:65548985	CGI_shore
11	65547472	65547702	231	45	0.543666481150556	0.691470525717792	-0.147804044567235	-239.17773197054	CG	ENSG00000168056	exon	LTBP3	latent transforming growth factor beta binding protein 3 [Source:HGNC Symbol;Acc:HGNC:6716]
11	65547472	65547702	231	45	0.543666481150556	0.691470525717792	-0.147804044567235	-239.17773197054	CG	ENSG00000168056	utr3	LTBP3	latent transforming growth factor beta binding protein 3 [Source:HGNC Symbol;Acc:HGNC:6716]
11	65547472	65547702	231	45	0.543666481150556	0.691470525717792	-0.147804044567235	-239.17773197054	CG	11:65547441:65548005	CGI
11	65547472	65547702	231	45	0.543666481150556	0.691470525717792	-0.147804044567235	-239.17773197054	CG	ENSG00000168056	intron	LTBP3	latent transforming growth factor beta binding protein 3 [Source:HGNC Symbol;Acc:HGNC:6716]
11	65787685	65787738	54	9	0.0373849573387664	0.0765918513418745	-0.0392068940031081	-40.3250726040335	CG	11:65786278:65788102	CGI
11	65787685	65787738	54	9	0.0373849573387664	0.0765918513418745	-0.0392068940031081	-40.3250726040335	CG	ENSG00000172818	intron	OVOL1	ovo like transcriptional repressor 1 [Source:HGNC Symbol;Acc:HGNC:8525]
11	66317915	66318124	210	93	0.00191590320172919	0.0229050880340744	-0.0209891848323452	-493.059953621701	CHH	ENSG00000254458	intron	AP001107.3	novel transcript
11	66317915	66318124	210	93	0.00191590320172919	0.0229050880340744	-0.0209891848323452	-493.059953621701	CHH	11:66316311:66318312	CGI_shore
11	66317915	66318124	210	93	0.00191590320172919	0.0229050880340744	-0.0209891848323452	-493.059953621701	CHH	ENSG00000174807	promoter	CD248	CD248 molecule [Source:HGNC Symbol;Acc:HGNC:18219]
11	66549349	66549594	246	89	0.00213738366691844	0.0274335238067826	-0.0252961401398642	-576.945842333397	CHH	ENSG00000248746	intron	ACTN3	actinin alpha 3 (gene/pseudogene) [Source:HGNC Symbol;Acc:HGNC:165]
11	66549349	66549594	246	89	0.00213738366691844	0.0274335238067826	-0.0252961401398642	-576.945842333397	CHH	Target=L2c:3282-3321;Class=LINE/L2	repeat
11	66549349	66549594	246	89	0.00213738366691844	0.0274335238067826	-0.0252961401398642	-576.945842333397	CHH	Target=AluSp:1-309;Class=SINE/Alu	repeat
11	66854627	66854820	194	77	0.000837516465744987	0.0270963014124018	-0.0262587849466569	-519.861348122252	CHH	ENSG00000173599	promoter	PC	pyruvate carboxylase [Source:HGNC Symbol;Acc:HGNC:8636]
11	66854627	66854820	194	77	0.000837516465744987	0.0270963014124018	-0.0262587849466569	-519.861348122252	CHH	11:66854148:66856148	CGI_shore
11	66854627	66854820	194	77	0.000837516465744987	0.0270963014124018	-0.0262587849466569	-519.861348122252	CHH	ENSG00000173621	promoter	LRFN4	leucine rich repeat and fibronectin type III domain containing 4 [Source:HGNC Symbol;Acc:HGNC:28456]
11	66854627	66854820	194	77	0.000837516465744987	0.0270963014124018	-0.0262587849466569	-519.861348122252	CHH	ENSG00000173599	intron	PC	pyruvate carboxylase [Source:HGNC Symbol;Acc:HGNC:8636]
11	66866321	66866381	61	5	0.955384122645097	0.902799695455663	0.0525844271894333	19.4576921079943	CG	ENSG00000173599	exon	PC	pyruvate carboxylase [Source:HGNC Symbol;Acc:HGNC:8636]
11	66866321	66866381	61	5	0.955384122645097	0.902799695455663	0.0525844271894333	19.4576921079943	CG	ENSG00000173599	intron	PC	pyruvate carboxylase [Source:HGNC Symbol;Acc:HGNC:8636]
11	67629967	67630048	82	25	0.0318422857131198	0.0558978455832782	-0.0240555598701584	-87.3653926657753	CG	11:67629373:67630823	CGI
11	67629967	67630048	82	25	0.0318422857131198	0.0558978455832782	-0.0240555598701584	-87.3653926657753	CG	ENSG00000167799	promoter	NUDT8	nudix hydrolase 8 [Source:HGNC Symbol;Acc:HGNC:8055]
11	67669886	67669964	79	7	0.0246317822859627	0.000280904847849622	0.0243508774381131	29.1654963332127	CHG	ENSG00000132746	intron	ALDH3B2	aldehyde dehydrogenase 3 family member B2 [Source:HGNC Symbol;Acc:HGNC:411]
11	67669886	67669964	79	7	0.0246317822859627	0.000280904847849622	0.0243508774381131	29.1654963332127	CHG	ENSG00000132746	promoter	ALDH3B2	aldehyde dehydrogenase 3 family member B2 [Source:HGNC Symbol;Acc:HGNC:411]
11	67991598	67992075	478	101	0.770119003784955	0.597541120070483	0.172577883714472	676.04015436107	CG	11:67990683:67991974	CGI
11	67991598	67992075	478	101	0.770119003784955	0.597541120070483	0.172577883714472	676.04015436107	CG	ENSG00000110057	exon	UNC93B1	unc-93 homolog B1, TLR signaling regulator [Source:HGNC Symbol;Acc:HGNC:13481]
11	67991598	67992075	478	101	0.770119003784955	0.597541120070483	0.172577883714472	676.04015436107	CG	ENSG00000110057	intron	UNC93B1	unc-93 homolog B1, TLR signaling regulator [Source:HGNC Symbol;Acc:HGNC:13481]
11	67991598	67992075	478	101	0.770119003784955	0.597541120070483	0.172577883714472	676.04015436107	CG	11:67991974:67993975	CGI_shore
11	68349592	68349736	145	63	0.0025038892727165	0.0228758405802281	-0.0203719513075116	-359.510552867289	CHH	11:68348258:68350259	CGI_shore
11	68349592	68349736	145	63	0.0025038892727165	0.0228758405802281	-0.0203719513075116	-359.510552867289	CHH	ENSG00000162337	intron	LRP5	LDL receptor related protein 5 [Source:HGNC Symbol;Acc:HGNC:6697]
11	68580964	68581093	130	47	0.00181381201710949	0.0224966277690851	-0.0206828157519757	-258.404264418808	CHH	ENSG00000110075	intron	PPP6R3	protein phosphatase 6 regulatory subunit 3 [Source:HGNC Symbol;Acc:HGNC:1173]
11	68580964	68581093	130	47	0.00181381201710949	0.0224966277690851	-0.0206828157519757	-258.404264418808	CHH	Target=AluY:1-311;Class=SINE/Alu	repeat
11	68580981	68581059	79	12	0.000872868186090227	0.0281379714861867	-0.0272651033000964	-50.459087866387	CHG	ENSG00000110075	intron	PPP6R3	protein phosphatase 6 regulatory subunit 3 [Source:HGNC Symbol;Acc:HGNC:1173]
11	68580981	68581059	79	12	0.000872868186090227	0.0281379714861867	-0.0272651033000964	-50.459087866387	CHG	Target=AluY:1-311;Class=SINE/Alu	repeat
11	68623026	68623319	294	107	0.0261438310073854	0.0038208477363051	0.0223229832710803	621.499428948541	CHH	Target=LTR7:1-447;Class=LTR/ERV1	repeat
11	68623026	68623319	294	107	0.0261438310073854	0.0038208477363051	0.0223229832710803	621.499428948541	CHH	Target=HERVH-int:3-1516;Class=LTR/ERV1	repeat
11	68751272	68751358	87	23	0.0945474478753016	0.295093352206604	-0.200545904331303	-135.395475739008	CG	11:68750199:68751707	CGI
11	68751272	68751358	87	23	0.0945474478753016	0.295093352206604	-0.200545904331303	-135.395475739008	CG	ENSG00000132749	promoter	TESMIN	testis expressed metallothionein like protein [Source:HGNC Symbol;Acc:HGNC:7446]
11	68751272	68751358	87	23	0.0945474478753016	0.295093352206604	-0.200545904331303	-135.395475739008	CG	ENSG00000132749	intron	TESMIN	testis expressed metallothionein like protein [Source:HGNC Symbol;Acc:HGNC:7446]
11	70112461	70112797	337	120	0.00242205720983567	0.026738654203316	-0.0243165969934804	-724.418102302146	CHH	ENSG00000131620	intron	ANO1	anoctamin 1 [Source:HGNC Symbol;Acc:HGNC:21625]
11	70112461	70112797	337	120	0.00242205720983567	0.026738654203316	-0.0243165969934804	-724.418102302146	CHH	Target=MIR1_Amn:20-172;Class=SINE/MIR	repeat
11	70112461	70112797	337	120	0.00242205720983567	0.026738654203316	-0.0243165969934804	-724.418102302146	CHH	Target=AluSz:1-312;Class=SINE/Alu	repeat
11	70112668	70112718	51	10	0.00173888668734002	0.035847096990917	-0.034108210303577	-44.5374881808935	CHG	ENSG00000131620	intron	ANO1	anoctamin 1 [Source:HGNC Symbol;Acc:HGNC:21625]
11	70112668	70112718	51	10	0.00173888668734002	0.035847096990917	-0.034108210303577	-44.5374881808935	CHG	Target=AluSz:1-312;Class=SINE/Alu	repeat
11	70217137	70217355	219	85	0.00278241995639226	0.0282176154100214	-0.0254351954536292	-502.564112447832	CHH	Target=HERVH-int:5-2995;Class=LTR/ERV1	repeat
11	70348219	70348498	280	104	0.00114833470198276	0.0287850434316668	-0.027636708729684	-719.01990163049	CHH	ENSG00000131626	promoter	PPFIA1	PTPRF interacting protein alpha 1 [Source:HGNC Symbol;Acc:HGNC:9245]
11	70348219	70348498	280	104	0.00114833470198276	0.0287850434316668	-0.027636708729684	-719.01990163049	CHH	ENSG00000131626	exon	PPFIA1	PTPRF interacting protein alpha 1 [Source:HGNC Symbol;Acc:HGNC:9245]
11	70348219	70348498	280	104	0.00114833470198276	0.0287850434316668	-0.027636708729684	-719.01990163049	CHH	ENSG00000131626	utr3	PPFIA1	PTPRF interacting protein alpha 1 [Source:HGNC Symbol;Acc:HGNC:9245]
11	70348219	70348498	280	104	0.00114833470198276	0.0287850434316668	-0.027636708729684	-719.01990163049	CHH	ENSG00000131626	intron	PPFIA1	PTPRF interacting protein alpha 1 [Source:HGNC Symbol;Acc:HGNC:9245]
11	70348219	70348498	280	104	0.00114833470198276	0.0287850434316668	-0.027636708729684	-719.01990163049	CHH	ENSG00000254604	intron	AP002336.2	novel transcript
11	70546977	70547221	245	97	0.000691297943235656	0.0212000411697884	-0.0205087432265528	-474.13450964475	CHH	Target=MER31A:1-437;Class=LTR/ERV1	repeat
11	70546977	70547221	245	97	0.000691297943235656	0.0212000411697884	-0.0205087432265528	-474.13450964475	CHH	ENSG00000162105	intron	SHANK2	SH3 and multiple ankyrin repeat domains 2 [Source:HGNC Symbol;Acc:HGNC:14295]
11	71155664	71155739	76	5	0.836036403612416	0.706641372734329	0.129395030878087	24.6827198569739	CG	ENSG00000162105	intron	SHANK2	SH3 and multiple ankyrin repeat domains 2 [Source:HGNC Symbol;Acc:HGNC:14295]
11	71343998	71344234	237	92	0.0665410362203911	0.00197538008084896	0.0645656561395421	966.425420347908	CHH	Target=MIRb:26-214;Class=SINE/MIR	repeat
11	71518942	71519001	60	11	0.970086594782072	0.905675519126981	0.0644110756550906	43.8961172984591	CG	11:71518941:71519258	CGI
11	71518942	71519001	60	11	0.970086594782072	0.905675519126981	0.0644110756550906	43.8961172984591	CG	ENSG00000172890	intron	NADSYN1	NAD synthetase 1 [Source:HGNC Symbol;Acc:HGNC:29832]
11	72091972	72092165	194	65	0.00213055192758046	0.0337594455050312	-0.0316288935774507	-460.072333013526	CHH	Target=L2-3_Crp:743-828;Class=LINE/L2	repeat
11	72091972	72092165	194	65	0.00213055192758046	0.0337594455050312	-0.0316288935774507	-460.072333013526	CHH	Target=L2c:2245-2534;Class=LINE/L2	repeat
11	72091972	72092165	194	65	0.00213055192758046	0.0337594455050312	-0.0316288935774507	-460.072333013526	CHH	ENSG00000184154	intron	LRTOMT	leucine rich transmembrane and O-methyltransferase domain containing [Source:HGNC Symbol;Acc:HGNC:25033]
11	72091972	72092165	194	65	0.00213055192758046	0.0337594455050312	-0.0316288935774507	-460.072333013526	CHH	ENSG00000284922	intron	AP000812.5	novel protein
11	72091972	72092165	194	65	0.00213055192758046	0.0337594455050312	-0.0316288935774507	-460.072333013526	CHH	ENSG00000149357	intron	LAMTOR1	late endosomal/lysosomal adaptor, MAPK and MTOR activator 1 [Source:HGNC Symbol;Acc:HGNC:26068]
11	72092289	72092368	80	25	0.00207440203510505	0.024664612149286	-0.0225902101141809	-150.505429715582	CHH	Target=L2c:2245-2534;Class=LINE/L2	repeat
11	72092289	72092368	80	25	0.00207440203510505	0.024664612149286	-0.0225902101141809	-150.505429715582	CHH	ENSG00000184154	intron	LRTOMT	leucine rich transmembrane and O-methyltransferase domain containing [Source:HGNC Symbol;Acc:HGNC:25033]
11	72092289	72092368	80	25	0.00207440203510505	0.024664612149286	-0.0225902101141809	-150.505429715582	CHH	ENSG00000284922	intron	AP000812.5	novel protein
11	72092289	72092368	80	25	0.00207440203510505	0.024664612149286	-0.0225902101141809	-150.505429715582	CHH	ENSG00000149357	intron	LAMTOR1	late endosomal/lysosomal adaptor, MAPK and MTOR activator 1 [Source:HGNC Symbol;Acc:HGNC:26068]
11	74148352	74148491	140	24	0.000404230247855522	0.0434470953618302	-0.0430428651139747	-142.370591780157	CHH	Target=Charlie8:2303-2412;Class=DNA/hAT-Charlie	repeat
11	74148352	74148491	140	24	0.000404230247855522	0.0434470953618302	-0.0430428651139747	-142.370591780157	CHH	ENSG00000168014	intron	C2CD3	C2 domain containing 3 centriole elongation regulator [Source:HGNC Symbol;Acc:HGNC:24564]
11	74762073	74762348	276	79	0.03635198083325	0.00385062631444506	0.032501354518805	467.7711938209	CHH	ENSG00000166439	intron	RNF169	ring finger protein 169 [Source:HGNC Symbol;Acc:HGNC:26961]
11	74762073	74762348	276	79	0.03635198083325	0.00385062631444506	0.032501354518805	467.7711938209	CHH	Target=L1PA2:901-4646;Class=LINE/L1	repeat
11	75262670	75262951	282	107	0.00215980186386213	0.0252139927276686	-0.0230541908638064	-656.083121871967	CHH	ENSG00000254963	promoter	AP001972.2	novel transcript
11	75262670	75262951	282	107	0.00215980186386213	0.0252139927276686	-0.0230541908638064	-656.083121871967	CHH	ENSG00000279117	promoter	AP001972.5	TEC
11	75262670	75262951	282	107	0.00215980186386213	0.0252139927276686	-0.0230541908638064	-656.083121871967	CHH	Target=MIRc:11-241;Class=SINE/MIR	repeat
11	75879692	75879927	236	63	0.0017926307113318	0.0226462648880205	-0.0208536341766887	-303.230740397742	CHH	ENSG00000198382	intron	UVRAG	UV radiation resistance associated [Source:HGNC Symbol;Acc:HGNC:12640]
11	75879692	75879927	236	63	0.0017926307113318	0.0226462648880205	-0.0208536341766887	-303.230740397742	CHH	ENSG00000198382	utr5	UVRAG	UV radiation resistance associated [Source:HGNC Symbol;Acc:HGNC:12640]
11	75879692	75879927	236	63	0.0017926307113318	0.0226462648880205	-0.0208536341766887	-303.230740397742	CHH	ENSG00000198382	exon	UVRAG	UV radiation resistance associated [Source:HGNC Symbol;Acc:HGNC:12640]
11	76012649	76012907	259	86	0.0032228254269985	0.0580105644702407	-0.0547877390432421	-867.797012600213	CHH	ENSG00000198382	intron	UVRAG	UV radiation resistance associated [Source:HGNC Symbol;Acc:HGNC:12640]
11	76903012	76903209	198	44	0.00177976714319463	0.0291808602118988	-0.0274010930687042	-232.551620903513	CHH	Target=Tigger2:2-1290;Class=DNA/TcMar-Tigger	repeat
11	76903012	76903209	198	44	0.00177976714319463	0.0291808602118988	-0.0274010930687042	-232.551620903513	CHH	ENSG00000078124	intron	ACER3	alkaline ceramidase 3 [Source:HGNC Symbol;Acc:HGNC:16066]
11	77303303	77303446	144	52	0.0241691608104631	0.00210937085601696	0.0220597899544461	264.338475541746	CHH	ENSG00000178795	promoter	GDPD4	glycerophosphodiester phosphodiesterase domain containing 4 [Source:HGNC Symbol;Acc:HGNC:24849]
11	77303303	77303446	144	52	0.0241691608104631	0.00210937085601696	0.0220597899544461	264.338475541746	CHH	Target=L2c:2920-3383;Class=LINE/L2	repeat
11	77459754	77459854	101	21	0.781511990643368	0.875147835462978	-0.09363584481961	-96.4644497570024	CG	Target=AluYk2:2-310;Class=SINE/Alu	repeat
11	77459754	77459854	101	21	0.781511990643368	0.875147835462978	-0.09363584481961	-96.4644497570024	CG	ENSG00000149269	intron	PAK1	p21 (RAC1) activated kinase 1 [Source:HGNC Symbol;Acc:HGNC:8590]
11	77985626	77985917	292	86	0.00228997561261405	0.0297167295411319	-0.0274267539285179	-505.33502390946	CHH	ENSG00000149262	intron	INTS4	integrator complex subunit 4 [Source:HGNC Symbol;Acc:HGNC:25048]
11	77985626	77985917	292	86	0.00228997561261405	0.0297167295411319	-0.0274267539285179	-505.33502390946	CHH	Target=L2b:2935-3375;Class=LINE/L2	repeat
[truncated: 2,311,838 more chars]
